# Supplementary material for: A new clitocyboid genus Spodocybe and a new subfamily Cuphophylloideae in the family Hygrophoraceae (Agaricales)
Source: MycoKeys. 2021 Apr 26;79:129–48. doi: 10.3897/mycokeys.79.66302 (PMC8093184; doi:10.3897/mycokeys.79.66302)
Supplement: XML Treatment for Cuphophylloideae [file mycokeys.79.66302-treatment1.xml]

<!DOCTYPE tp:taxon-treatment
  PUBLIC "-//TaxonX//DTD Taxonomic Treatment Publishing DTD v0 20100105//EN" "tax-treatment-NSO.dtd">
<tp:taxon-treatment xmlns:tp="http://www.plazi.org/taxpub"><tp:treatment-meta><kwd-group><label>Taxon classification</label><kwd><named-content xmlns:xlink="http://www.w3.org/1999/xlink" content-type="kingdom">Fungi</named-content></kwd><kwd><named-content xmlns:xlink="http://www.w3.org/1999/xlink" content-type="order">Agaricales</named-content></kwd><kwd><named-content xmlns:xlink="http://www.w3.org/1999/xlink" content-type="family">Hygrophoraceae</named-content></kwd></kwd-group><mixed-citation publication-type="journal"><person-group><name><surname>He</surname><given-names>Zheng-Mi</given-names></name><name><surname>Yang</surname><given-names>Zhu L.</given-names></name></person-group><article-title>A new clitocyboid genus <italic><tp:taxon-name><tp:taxon-name-part taxon-name-part-type="genus" reg="Spodocybe">Spodocybe</tp:taxon-name-part></tp:taxon-name></italic> and a new subfamily <tp:taxon-name>Cuphophylloideae</tp:taxon-name> in the family <tp:taxon-name><tp:taxon-name-part taxon-name-part-type="family">Hygrophoraceae</tp:taxon-name-part></tp:taxon-name> (<tp:taxon-name><tp:taxon-name-part taxon-name-part-type="order">Agaricales</tp:taxon-name-part></tp:taxon-name>)</article-title><source>MycoKeys</source><day>26</day><month>4</month><year>2021</year><volume>79</volume><fpage>129</fpage><lpage>148</lpage><pub-id pub-id-type="doi">10.3897/mycokeys.79.66302</pub-id></mixed-citation></tp:treatment-meta><tp:nomenclature><tp:taxon-name><object-id xmlns:xlink="http://www.w3.org/1999/xlink" content-type="arpha" xlink:type="simple">C96C3465-EDF8-5E8F-B6E1-C1FDD9144C40</object-id>Cuphophylloideae<object-id xmlns:xlink="http://www.w3.org/1999/xlink" content-type="mycobank" xlink:type="simple">839377</object-id></tp:taxon-name><tp:taxon-authority>Z. M. He &amp; Zhu L. Yang</tp:taxon-authority><tp:taxon-status xmlns:xlink="http://www.w3.org/1999/xlink" xlink:type="simple">subf. nov.</tp:taxon-status></tp:nomenclature><tp:treatment-sec sec-type="diagnosis" id="SECID0ER1AK"><title>Diagnosis.</title><p>Characterized generally by clitocyboid basidiomes, convex to funnel-shaped pileus, decurrent lamellae, absence of veils, inamyloid basidiospores and presence of clamps.</p></tp:treatment-sec><tp:treatment-sec sec-type="etymology" id="SECID0EW1AK"><title>Etymology.</title><p>From the type genus <italic><tp:taxon-name><tp:taxon-name-part taxon-name-part-type="genus" reg="Cuphophyllus">Cuphophyllus</tp:taxon-name-part></tp:taxon-name></italic>.</p></tp:treatment-sec><tp:treatment-sec sec-type="type genus" id="SECID0ED2AK"><title>Type genus.</title><p><italic><tp:taxon-name><tp:taxon-name-part taxon-name-part-type="genus" reg="Cuphophyllus">Cuphophyllus</tp:taxon-name-part></tp:taxon-name></italic> (Donk) Bon.</p></tp:treatment-sec><tp:treatment-sec sec-type="description" id="SECID0EQ2AK"><title>Description.</title><p>Basidiomes small, medium-sized to large, mostly clitocyboid, rarely omphalinoid or mycenoid; veils absent. Pileus convex, applanate to funnel-shaped; surface usually dry, smooth, lubricous or rarely viscid. Lamellae decurrent to deeply decurrent. Basidiospores ellipsoid, oblong or subglobose, thin-walled and inamyloid. Pileipellis usually a cutis, sometimes ixocutis or trichoderm. Lamellar trama regular, subregular, interwoven or bidirectional. Clamp connections present.</p></tp:treatment-sec><tp:treatment-sec sec-type="habitat" id="SECID0EV2AK"><title>Habitat, ecology and distribution.</title><p>Usually gregarious or caespitose on ground, rarely on wood; widespread in temperate and tropical regions.</p><p>The genera <italic><tp:taxon-name><tp:taxon-name-part taxon-name-part-type="genus" reg="Ampulloclitocybe">Ampulloclitocybe</tp:taxon-name-part></tp:taxon-name></italic>, <italic><tp:taxon-name><tp:taxon-name-part taxon-name-part-type="genus" reg="Cantharocybe">Cantharocybe</tp:taxon-name-part></tp:taxon-name></italic>, <italic><tp:taxon-name><tp:taxon-name-part taxon-name-part-type="genus" reg="Cuphophyllus">Cuphophyllus</tp:taxon-name-part></tp:taxon-name></italic> and <italic><tp:taxon-name><tp:taxon-name-part taxon-name-part-type="genus" reg="Spodocybe">Spodocybe</tp:taxon-name-part></tp:taxon-name></italic> are included in the subfamily <tp:taxon-name>Cuphophylloideae</tp:taxon-name>, which is in correspondence with Cuphophylloid grade of <xref ref-type="bibr" rid="B15">Lodge et al. (2014)</xref> plus <italic><tp:taxon-name><tp:taxon-name-part taxon-name-part-type="genus" reg="Spodocybe">Spodocybe</tp:taxon-name-part></tp:taxon-name></italic>.</p></tp:treatment-sec><ref-list><ref id="B15"><mixed-citation xmlns:xlink="http://www.w3.org/1999/xlink" xlink:type="simple"><person-group><name name-style="western"><surname>Lodge</surname><given-names>DJ</given-names></name><name name-style="western"><surname>Padamsee</surname><given-names>M</given-names></name><name name-style="western"><surname>Matheny</surname><given-names>PB</given-names></name><name name-style="western"><surname>Aime</surname><given-names>MC</given-names></name><name name-style="western"><surname>Cantrell</surname><given-names>SA</given-names></name><name name-style="western"><surname>Boertmann</surname><given-names>D</given-names></name><name name-style="western"><surname>Kovalenko</surname><given-names>A</given-names></name><name name-style="western"><surname>Vizzini</surname><given-names>A</given-names></name><name name-style="western"><surname>Dentinger</surname><given-names>BTM</given-names></name><name name-style="western"><surname>Kirk</surname><given-names>PM</given-names></name><name name-style="western"><surname>Ainsworth</surname><given-names>AM</given-names></name><name name-style="western"><surname>Moncalvo</surname><given-names>JM</given-names></name><name name-style="western"><surname>Vilgalys</surname><given-names>R</given-names></name><name name-style="western"><surname>Larsson</surname><given-names>E</given-names></name><name name-style="western"><surname>Lücking</surname><given-names>R</given-names></name><name name-style="western"><surname>Griffith</surname><given-names>GW</given-names></name><name name-style="western"><surname>Smith</surname><given-names>ME</given-names></name><name name-style="western"><surname>Norvell</surname><given-names>LL</given-names></name><name name-style="western"><surname>Desjardin</surname><given-names>DE</given-names></name><name name-style="western"><surname>Redhead</surname><given-names>SA</given-names></name><name name-style="western"><surname>Ovrebo</surname><given-names>CL</given-names></name><name name-style="western"><surname>Lickey</surname><given-names>EB</given-names></name><name name-style="western"><surname>Ercole</surname><given-names>E</given-names></name><name name-style="western"><surname>Hughes</surname><given-names>KW</given-names></name><name name-style="western"><surname>Courtecuisse</surname><given-names>R</given-names></name><name name-style="western"><surname>Young</surname><given-names>A</given-names></name><name name-style="western"><surname>Binder</surname><given-names>M</given-names></name><name name-style="western"><surname>Minnis</surname><given-names>AM</given-names></name><name name-style="western"><surname>Lindner</surname><given-names>DL</given-names></name><name name-style="western"><surname>Ortiz-Santana</surname><given-names>B</given-names></name><name name-style="western"><surname>Haight</surname><given-names>J</given-names></name><name name-style="western"><surname>Læssøe</surname><given-names>T</given-names></name><name name-style="western"><surname>Baroni</surname><given-names>TJ</given-names></name><name name-style="western"><surname>Geml</surname><given-names>J</given-names></name><name name-style="western"><surname>Hattori</surname><given-names>T</given-names></name></person-group> (<year>2014</year>) <article-title>Molecular phylogeny, morphology, pigment chemistry and ecology in <tp:taxon-name><tp:taxon-name-part taxon-name-part-type="family">Hygrophoraceae</tp:taxon-name-part></tp:taxon-name> (<tp:taxon-name><tp:taxon-name-part taxon-name-part-type="order">Agaricales</tp:taxon-name-part></tp:taxon-name>).</article-title><source>Fungal Diversity</source><volume>64</volume>: <fpage>1</fpage>–<lpage>99</lpage>. <ext-link xlink:type="simple" ext-link-type="doi" xlink:href="10.1007/s13225-013-0259-0">https://doi.org/10.1007/s13225-013-0259-0</ext-link></mixed-citation></ref></ref-list></tp:taxon-treatment>
