# Supplementary material for: A new clitocyboid genus Spodocybe and a new subfamily Cuphophylloideae in the family Hygrophoraceae (Agaricales)
Source: MycoKeys. 2021 Apr 26;79:129–48. doi: 10.3897/mycokeys.79.66302 (PMC8093184; doi:10.3897/mycokeys.79.66302)
Supplement: XML Treatment for Spodocybe [file mycokeys.79.66302-treatment2.xml]

<!DOCTYPE tp:taxon-treatment
  PUBLIC "-//TaxonX//DTD Taxonomic Treatment Publishing DTD v0 20100105//EN" "tax-treatment-NSO.dtd">
<tp:taxon-treatment xmlns:tp="http://www.plazi.org/taxpub"><tp:treatment-meta><kwd-group><label>Taxon classification</label><kwd><named-content xmlns:xlink="http://www.w3.org/1999/xlink" content-type="kingdom">Fungi</named-content></kwd><kwd><named-content xmlns:xlink="http://www.w3.org/1999/xlink" content-type="order">Agaricales</named-content></kwd><kwd><named-content xmlns:xlink="http://www.w3.org/1999/xlink" content-type="family">Hygrophoraceae</named-content></kwd></kwd-group><mixed-citation publication-type="journal"><person-group><name><surname>He</surname><given-names>Zheng-Mi</given-names></name><name><surname>Yang</surname><given-names>Zhu L.</given-names></name></person-group><article-title>A new clitocyboid genus <italic><tp:taxon-name><tp:taxon-name-part taxon-name-part-type="genus" reg="Spodocybe">Spodocybe</tp:taxon-name-part></tp:taxon-name></italic> and a new subfamily <tp:taxon-name>Cuphophylloideae</tp:taxon-name> in the family <tp:taxon-name><tp:taxon-name-part taxon-name-part-type="family">Hygrophoraceae</tp:taxon-name-part></tp:taxon-name> (<tp:taxon-name><tp:taxon-name-part taxon-name-part-type="order">Agaricales</tp:taxon-name-part></tp:taxon-name>)</article-title><source>MycoKeys</source><day>26</day><month>4</month><year>2021</year><volume>79</volume><fpage>129</fpage><lpage>148</lpage><pub-id pub-id-type="doi">10.3897/mycokeys.79.66302</pub-id></mixed-citation></tp:treatment-meta><tp:nomenclature><tp:taxon-name><object-id xmlns:xlink="http://www.w3.org/1999/xlink" content-type="arpha" xlink:type="simple">F15F630C-60D4-54EE-9717-AA0BF80B6081</object-id>
              <tp:taxon-name-part taxon-name-part-type="genus" reg="Spodocybe">Spodocybe</tp:taxon-name-part>
              <object-id xmlns:xlink="http://www.w3.org/1999/xlink" content-type="mycobank" xlink:type="simple">839050</object-id>
            </tp:taxon-name><tp:taxon-authority>Z. M. He &amp; Zhu L. Yang</tp:taxon-authority><tp:taxon-status xmlns:xlink="http://www.w3.org/1999/xlink" xlink:type="simple">gen. nov.</tp:taxon-status></tp:nomenclature><tp:treatment-sec sec-type="diagnosis" id="SECID0EK5AK"><title>Diagnosis.</title><p>Differs from <italic><tp:taxon-name><tp:taxon-name-part taxon-name-part-type="genus" reg="Ampulloclitocybe">Ampulloclitocybe</tp:taxon-name-part></tp:taxon-name></italic> by its small basidiomes and subregular lamellar trama rather than medium-sized basidiomes and bidirectional lamellar trama. Differs from <italic><tp:taxon-name><tp:taxon-name-part taxon-name-part-type="genus" reg="Cuphophyllus">Cuphophyllus</tp:taxon-name-part></tp:taxon-name></italic> in the ratio of basidia to basidiospore length less than 5, and lamellar trama subregular rather than interwoven. Differs from <italic><tp:taxon-name><tp:taxon-name-part taxon-name-part-type="genus" reg="Cantharocybe">Cantharocybe</tp:taxon-name-part></tp:taxon-name></italic> in its absence of cheilo- and caulocystidia, having small basidiomes rather than large ones and having subregular lamellar trama rather than regular one.</p></tp:treatment-sec><tp:treatment-sec sec-type="etymology" id="SECID0EF6AK"><title>Etymology.</title><p><italic>Spodo</italic>- refers to grey; -<italic>cybe</italic> refers to head; that is a <italic><tp:taxon-name><tp:taxon-name-part taxon-name-part-type="genus" reg="Clitocybe">Clitocybe</tp:taxon-name-part></tp:taxon-name></italic>-like genus with gray pileus.</p></tp:treatment-sec><tp:treatment-sec sec-type="type species" id="SECID0EW6AK"><title>Type species.</title><p><italic><tp:taxon-name><tp:taxon-name-part taxon-name-part-type="genus" reg="Spodocybe">Spodocybe</tp:taxon-name-part> <tp:taxon-name-part taxon-name-part-type="species" reg="rugosiceps">rugosiceps</tp:taxon-name-part></tp:taxon-name></italic> Z. M. He &amp; Zhu L. Yang.</p></tp:treatment-sec><tp:treatment-sec sec-type="description" id="SECID0EHABK"><title>Description.</title><p>Basidiomes small, clitocyboid. Pileus convex, applanate to infundibuliform; surface dry, greyish (2B1), grey-brown (5C4) to dark grey-brown (5E4); center depressed with age. Lamellae decurrent to deeply decurrent, white (1A1) to cream (1A2), thin, moderately crowded, sometimes furcate and interveined. Stipe central, subcylindrical, concolorous with pileus. Basidiospores ellipsoid, oblong to cylindrical, colourless, hyaline, smooth, thin-walled, inamyloid; ratio of basidia to basidiospore length less than 5. Pileipellis and stipitipellis a cutis. Lamellar trama subregular. Clamp connections abundant, present in all parts of basidiome.</p></tp:treatment-sec><tp:treatment-sec sec-type="habitat" id="SECID0EMABK"><title>Habitat, ecology and distribution.</title><p>Saprophytic, usually gregarious or caespitose on the ground of coniferous or coniferous and broad-leaved mixed forest; distributed in the temperate and subtropical zones from June to November.</p></tp:treatment-sec></tp:taxon-treatment>
