# Supplementary material for: A new clitocyboid genus Spodocybe and a new subfamily Cuphophylloideae in the family Hygrophoraceae (Agaricales)
Source: MycoKeys. 2021 Apr 26;79:129–48. doi: 10.3897/mycokeys.79.66302 (PMC8093184; doi:10.3897/mycokeys.79.66302)
Supplement: XML Treatment for Spodocybe rugosiceps [file mycokeys.79.66302-treatment3.xml]

<!DOCTYPE tp:taxon-treatment
  PUBLIC "-//TaxonX//DTD Taxonomic Treatment Publishing DTD v0 20100105//EN" "tax-treatment-NSO.dtd">
<tp:taxon-treatment xmlns:tp="http://www.plazi.org/taxpub"><tp:treatment-meta><kwd-group><label>Taxon classification</label><kwd><named-content xmlns:xlink="http://www.w3.org/1999/xlink" content-type="kingdom">Fungi</named-content></kwd><kwd><named-content xmlns:xlink="http://www.w3.org/1999/xlink" content-type="order">Agaricales</named-content></kwd><kwd><named-content xmlns:xlink="http://www.w3.org/1999/xlink" content-type="family">Hygrophoraceae</named-content></kwd></kwd-group><mixed-citation publication-type="journal"><person-group><name><surname>He</surname><given-names>Zheng-Mi</given-names></name><name><surname>Yang</surname><given-names>Zhu L.</given-names></name></person-group><article-title>A new clitocyboid genus <italic><tp:taxon-name><tp:taxon-name-part taxon-name-part-type="genus" reg="Spodocybe">Spodocybe</tp:taxon-name-part></tp:taxon-name></italic> and a new subfamily <tp:taxon-name>Cuphophylloideae</tp:taxon-name> in the family <tp:taxon-name><tp:taxon-name-part taxon-name-part-type="family">Hygrophoraceae</tp:taxon-name-part></tp:taxon-name> (<tp:taxon-name><tp:taxon-name-part taxon-name-part-type="order">Agaricales</tp:taxon-name-part></tp:taxon-name>)</article-title><source>MycoKeys</source><day>26</day><month>4</month><year>2021</year><volume>79</volume><fpage>129</fpage><lpage>148</lpage><pub-id pub-id-type="doi">10.3897/mycokeys.79.66302</pub-id></mixed-citation></tp:treatment-meta><tp:nomenclature><tp:taxon-name><object-id xmlns:xlink="http://www.w3.org/1999/xlink" content-type="arpha" xlink:type="simple">CCB3B84F-91A5-5DAD-B5A5-E6CC5355CF68</object-id>
              <tp:taxon-name-part taxon-name-part-type="genus" reg="Spodocybe">Spodocybe</tp:taxon-name-part>
              <tp:taxon-name-part taxon-name-part-type="species" reg="rugosiceps">rugosiceps</tp:taxon-name-part>
              <object-id xmlns:xlink="http://www.w3.org/1999/xlink" content-type="mycobank" xlink:type="simple">839052</object-id>
            </tp:taxon-name><tp:taxon-authority>Z. M. He &amp; Zhu L. Yang</tp:taxon-authority><tp:taxon-status xmlns:xlink="http://www.w3.org/1999/xlink" xlink:type="simple">sp. nov.</tp:taxon-status><xref ref-type="fig" rid="F4">Figs 4A, B</xref><xref ref-type="fig" rid="F5">, 5</xref></tp:nomenclature><tp:treatment-sec sec-type="diagnosis" id="SECID0ECCBK"><title>Diagnosis.</title><p>Differs from <italic><tp:taxon-name><tp:taxon-name-part taxon-name-part-type="genus" reg="Spodocybe">S.</tp:taxon-name-part> <tp:taxon-name-part taxon-name-part-type="species" reg="bispora">bispora</tp:taxon-name-part></tp:taxon-name></italic> in having a rugose pileus, smaller basidiospores and 4-spored rather than 2-spored basidia. Differs from <italic><tp:taxon-name><tp:taxon-name-part taxon-name-part-type="genus" reg="Clitocybe">C.</tp:taxon-name-part> <tp:taxon-name-part taxon-name-part-type="species" reg="trulliformis">trulliformis</tp:taxon-name-part></tp:taxon-name></italic> in having smaller basidiospores and a rugose rather than felty-squamulose pileus.</p></tp:treatment-sec><tp:treatment-sec sec-type="etymology" id="SECID0E5CBK"><title>Etymology.</title><p><italic><tp:taxon-name><tp:taxon-name-part taxon-name-part-type="genus" reg="Spodocybe"/><tp:taxon-name-part taxon-name-part-type="species" reg="rugosiceps">rugosiceps</tp:taxon-name-part></tp:taxon-name></italic> refers to the rugose pileus.</p></tp:treatment-sec><tp:treatment-sec sec-type="material" id="SECID0EODBK"><title>Type.</title><p>China. Yunnan Province: Kunming City, near Yeya Lake, at <named-content xmlns:xlink="http://www.w3.org/1999/xlink" content-type="dwc:verbatimCoordinates" xlink:type="simple"><named-content content-type="geo-json" specific-use="{&#34;type&#34;:&#34;Point&#34;,&#34;coordinates&#34;:[102.873027,25.136658]}" id="NCID0EXDBK" xlink:type="simple">25.136658°N, 102.873027°E</named-content></named-content>, alt. 2000 m, 11 Aug 2020, Z. M. He 72 (<named-content xmlns:xlink="http://www.w3.org/1999/xlink" content-type="dwc:institutional_code" xlink:type="simple">KUN-HKAS</named-content> 112563, holotype).</p></tp:treatment-sec><tp:treatment-sec sec-type="description" id="SECID0EEEBK"><title>Description.</title><p>Basidiomes small, clitocyboid. Pileus 0.5–2 cm in diam, at first nearly applanate, then concave; surface dry and rugose, gray-brown (5E2-4) to gray-black (4F2-4) in the center and gray-brown (5C2-4) or gray (5B1-2) towards margin; center often slightly umbonate; margin straight and undulating; context thin and white (1A1) to cream (1A2). Lamellae deeply decurrent, white (1A1) to cream (1A2), thin (up to 2 mm high), crowded, sometimes forked and intervenose. Stipe 2.5–6 × 0.2–0.4 cm, central, narrowly cylindrical to subcylindrical, sometimes flexuous, hollow; surface dry and nearly smooth, concolorous with pileus; context white (1A1).</p><p>Basidiospores [60/3/3] 5–6 (6.5) × (2.5)3–3.5(4) μm, Q = (1.38)1.55–1.95(2), Qm = 1.73 ± 0.14, elongate, colorless, hyaline, smooth, thin-walled, inamyloid. Basidia 20–24 × 5–6 μm, clavate, 4-spored, colorless, hyaline, thin-walled; sterigmata up to 4 μm long; ratio of basidia to basidiospore length values about 3–5. Cystidia absent. Lamellar trama subregular; hyphae colorless, hyaline, cylindrical, thin-walled, 3–10 µm wide. Pileipellis a cutis, but in places upright or trichodermial in appearance, made up with thin-walled cylindrical hyphae 3–9 µm wide. Stipitipellis a cutis, composed of thin-walled cylindrical hyphae 3–10 μm wide. Clamp connections present in all parts of basidiome.</p><fig id="F4" position="float" orientation="portrait"><object-id xmlns:xlink="http://www.w3.org/1999/xlink" content-type="doi" xlink:type="simple">10.3897/mycokeys.79.66302.figure4</object-id><object-id xmlns:xlink="http://www.w3.org/1999/xlink" content-type="arpha" xlink:type="simple">BE3818AC-F45E-50C4-95F7-4EF33AC34765</object-id><label>Figure 4.</label><caption><p>Basidiomes of described <italic><tp:taxon-name><tp:taxon-name-part taxon-name-part-type="genus" reg="Spodocybe">Spodocybe</tp:taxon-name-part></tp:taxon-name></italic> species. <bold>A, B</bold><italic><tp:taxon-name><tp:taxon-name-part taxon-name-part-type="genus" reg="Spodocybe">Spodocybe</tp:taxon-name-part> <tp:taxon-name-part taxon-name-part-type="species" reg="rugosiceps">rugosiceps</tp:taxon-name-part></tp:taxon-name></italic> (<named-content xmlns:xlink="http://www.w3.org/1999/xlink" content-type="dwc:institutional_code" xlink:type="simple">KUN-HKAS</named-content> 112563, <named-content xmlns:xlink="http://www.w3.org/1999/xlink" content-type="dwc:institutional_code" xlink:type="simple">KUN-HKAS</named-content> 112562, respectively) <bold>C, D</bold><italic><tp:taxon-name><tp:taxon-name-part taxon-name-part-type="genus" reg="Spodocybe">Spodocybe</tp:taxon-name-part> <tp:taxon-name-part taxon-name-part-type="species" reg="bispora">bispora</tp:taxon-name-part></tp:taxon-name></italic> (<named-content xmlns:xlink="http://www.w3.org/1999/xlink" content-type="dwc:institutional_code" xlink:type="simple">KUN-HKAS</named-content> 73332, <named-content xmlns:xlink="http://www.w3.org/1999/xlink" content-type="dwc:institutional_code" xlink:type="simple">KUN-HKAS</named-content> 112562, respectively). Scale bars: 1 cm.</p></caption><graphic xmlns:xlink="http://www.w3.org/1999/xlink" xlink:href="mycokeys-79-129-g004.jpg" position="float" orientation="portrait" xlink:type="simple" id="oo_536277.jpg"><uri content-type="original_file" xlink:type="simple">https://binary.pensoft.net/fig/536277</uri></graphic></fig></tp:treatment-sec><tp:treatment-sec sec-type="habitat" id="SECID0EYGBK"><title>Habitat, ecology and distribution.</title><p>Gregarious or caespitose, growing saprotrophically in forest litter, often under conifers, on the ground, known from subtropical zone of Yunnan, China; from July to October.</p></tp:treatment-sec><tp:treatment-sec sec-type="material" id="SECID0E4GBK"><title>Additional specimens examined.</title><p>China. Yunnan Province: Dali Bai Autonomous Prefecture, Yunlong Country, Tianchi National Nature Reserve, at <named-content xmlns:xlink="http://www.w3.org/1999/xlink" content-type="dwc:verbatimCoordinates" xlink:type="simple"><named-content content-type="geo-json" specific-use="{&#34;type&#34;:&#34;Point&#34;,&#34;coordinates&#34;:[99.274236,25.850365]}" id="NCID0EGHBK" xlink:type="simple">25.850365°N, 99.274236°E</named-content></named-content>, alt. 2509 m, 28 Sep 2019, X. H. Wang 7471 (<named-content xmlns:xlink="http://www.w3.org/1999/xlink" content-type="dwc:institutional_code" xlink:type="simple">KUN-HKAS</named-content> 112561); Kunming City, Fangwang Tree Farm, at <named-content xmlns:xlink="http://www.w3.org/1999/xlink" content-type="dwc:verbatimCoordinates" xlink:type="simple"><named-content content-type="geo-json" specific-use="{&#34;type&#34;:&#34;Point&#34;,&#34;coordinates&#34;:[102.870690,25.063737]}" id="NCID0EWHBK" xlink:type="simple">25.063737°N, 102.870690°E</named-content></named-content>, alt. 2262 m, 22 Sep 2011, Z. L. Yang 5586 (<named-content xmlns:xlink="http://www.w3.org/1999/xlink" content-type="dwc:institutional_code" xlink:type="simple">KUN-HKAS</named-content> 71071); Kunming City, Kunming Institute of Botany, at <named-content xmlns:xlink="http://www.w3.org/1999/xlink" content-type="dwc:verbatimCoordinates" xlink:type="simple"><named-content content-type="geo-json" specific-use="{&#34;type&#34;:&#34;Point&#34;,&#34;coordinates&#34;:[102.748855,25.147081]}" id="NCID0EGIBK" xlink:type="simple">25.147081°N, 102.748855°E</named-content></named-content>, alt. 1990 m, 24 Aug 2020, Z. L. Yang 6391 (<named-content xmlns:xlink="http://www.w3.org/1999/xlink" content-type="dwc:institutional_code" xlink:type="simple">KUN-HKAS</named-content> 112562); Kunming City, Qiongzhu Temple, at <named-content xmlns:xlink="http://www.w3.org/1999/xlink" content-type="dwc:verbatimCoordinates" xlink:type="simple"><named-content content-type="geo-json" specific-use="{&#34;type&#34;:&#34;Point&#34;,&#34;coordinates&#34;:[102.630934,25.071304]}" id="NCID0EWIBK" xlink:type="simple">25.071304°N, 102.630934°E</named-content></named-content>, alt. 1900 m, 28 Jul 2013, T. Guo 779 (<named-content xmlns:xlink="http://www.w3.org/1999/xlink" content-type="dwc:institutional_code" xlink:type="simple">KUN-HKAS</named-content> 81981); Yulong Country, Lashi Village, at <named-content xmlns:xlink="http://www.w3.org/1999/xlink" content-type="dwc:verbatimCoordinates" xlink:type="simple"><named-content content-type="geo-json" specific-use="{&#34;type&#34;:&#34;Point&#34;,&#34;coordinates&#34;:[100.234594,26.883902]}" id="NCID0EGJBK" xlink:type="simple">26.883902°N, 100.234594°E</named-content></named-content>, alt. 2655 m, 31 Jul 2011, L. P. Tang 1369 (<named-content xmlns:xlink="http://www.w3.org/1999/xlink" content-type="dwc:institutional_code" xlink:type="simple">KUN-HKAS</named-content> 69830).</p></tp:treatment-sec><tp:treatment-sec><!--Section generated to contain objects referenced in tp:taxon-treatment.--><fig id="F5" position="float" orientation="portrait"><object-id xmlns:xlink="http://www.w3.org/1999/xlink" content-type="doi" xlink:type="simple">10.3897/mycokeys.79.66302.figure5</object-id><object-id xmlns:xlink="http://www.w3.org/1999/xlink" content-type="arpha" xlink:type="simple">F203089E-59BE-5FCA-BEB5-2F381AAFE388</object-id><label>Figure 5.</label><caption><p>Microscopic features of <italic><tp:taxon-name><tp:taxon-name-part taxon-name-part-type="genus" reg="Spodocybe">Spodocybe</tp:taxon-name-part> <tp:taxon-name-part taxon-name-part-type="species" reg="rugosiceps">rugosiceps</tp:taxon-name-part></tp:taxon-name></italic> (<named-content xmlns:xlink="http://www.w3.org/1999/xlink" content-type="dwc:institutional_code" xlink:type="simple">KUN-HKAS</named-content> 112563, holotype) <bold>a</bold> basidiospores <bold>b</bold> basidia <bold>c</bold> pileipellis. Scale bars: 10 μm.</p></caption><graphic xmlns:xlink="http://www.w3.org/1999/xlink" xlink:href="mycokeys-79-129-g005.jpg" position="float" orientation="portrait" xlink:type="simple" id="oo_536278.jpg"><uri content-type="original_file" xlink:type="simple">https://binary.pensoft.net/fig/536278</uri></graphic></fig></tp:treatment-sec></tp:taxon-treatment>
