# Supplementary material for: A new clitocyboid genus Spodocybe and a new subfamily Cuphophylloideae in the family Hygrophoraceae (Agaricales)
Source: MycoKeys. 2021 Apr 26;79:129–48. doi: 10.3897/mycokeys.79.66302 (PMC8093184; doi:10.3897/mycokeys.79.66302)
Supplement: XML Treatment for Spodocybe bispora [file mycokeys.79.66302-treatment4.xml]

<!DOCTYPE tp:taxon-treatment
  PUBLIC "-//TaxonX//DTD Taxonomic Treatment Publishing DTD v0 20100105//EN" "tax-treatment-NSO.dtd">
<tp:taxon-treatment xmlns:tp="http://www.plazi.org/taxpub"><tp:treatment-meta><kwd-group><label>Taxon classification</label><kwd><named-content xmlns:xlink="http://www.w3.org/1999/xlink" content-type="kingdom">Fungi</named-content></kwd><kwd><named-content xmlns:xlink="http://www.w3.org/1999/xlink" content-type="order">Agaricales</named-content></kwd><kwd><named-content xmlns:xlink="http://www.w3.org/1999/xlink" content-type="family">Hygrophoraceae</named-content></kwd></kwd-group><mixed-citation publication-type="journal"><person-group><name><surname>He</surname><given-names>Zheng-Mi</given-names></name><name><surname>Yang</surname><given-names>Zhu L.</given-names></name></person-group><article-title>A new clitocyboid genus <italic><tp:taxon-name><tp:taxon-name-part taxon-name-part-type="genus" reg="Spodocybe">Spodocybe</tp:taxon-name-part></tp:taxon-name></italic> and a new subfamily <tp:taxon-name>Cuphophylloideae</tp:taxon-name> in the family <tp:taxon-name><tp:taxon-name-part taxon-name-part-type="family">Hygrophoraceae</tp:taxon-name-part></tp:taxon-name> (<tp:taxon-name><tp:taxon-name-part taxon-name-part-type="order">Agaricales</tp:taxon-name-part></tp:taxon-name>)</article-title><source>MycoKeys</source><day>26</day><month>4</month><year>2021</year><volume>79</volume><fpage>129</fpage><lpage>148</lpage><pub-id pub-id-type="doi">10.3897/mycokeys.79.66302</pub-id></mixed-citation></tp:treatment-meta><tp:nomenclature><tp:taxon-name><object-id xmlns:xlink="http://www.w3.org/1999/xlink" content-type="arpha" xlink:type="simple">EB4F3677-029E-51F4-A106-7B5D99A2D117</object-id>
              <tp:taxon-name-part taxon-name-part-type="genus" reg="Spodocybe">Spodocybe</tp:taxon-name-part>
              <tp:taxon-name-part taxon-name-part-type="species" reg="bispora">bispora</tp:taxon-name-part>
              <object-id xmlns:xlink="http://www.w3.org/1999/xlink" content-type="mycobank" xlink:type="simple">839054</object-id>
            </tp:taxon-name><tp:taxon-authority>Z. M. He &amp; Zhu L. Yang</tp:taxon-authority><tp:taxon-status xmlns:xlink="http://www.w3.org/1999/xlink" xlink:type="simple">sp. nov.</tp:taxon-status><xref ref-type="fig" rid="F4">Figs 4C, D</xref><xref ref-type="fig" rid="F6">, 6</xref></tp:nomenclature><tp:treatment-sec sec-type="diagnosis" id="SECID0EELBK"><title>Diagnosis.</title><p>Differs from <italic><tp:taxon-name><tp:taxon-name-part taxon-name-part-type="genus" reg="Spodocybe">S.</tp:taxon-name-part> <tp:taxon-name-part taxon-name-part-type="species" reg="rugosiceps">rugosiceps</tp:taxon-name-part></tp:taxon-name></italic> in having a nearly smooth pileus, larger basidiospores and 2-spored rather than 4-spored basidia. Differs from <italic><tp:taxon-name><tp:taxon-name-part taxon-name-part-type="genus" reg="Clitocybe">C.</tp:taxon-name-part> <tp:taxon-name-part taxon-name-part-type="species" reg="trulliformis">trulliformis</tp:taxon-name-part></tp:taxon-name></italic> in having a nearly smooth rather than felty-squamulose pileus.</p></tp:treatment-sec><tp:treatment-sec sec-type="etymology" id="SECID0EAMBK"><title>Etymology.</title><p><italic><tp:taxon-name><tp:taxon-name-part taxon-name-part-type="genus" reg="Bispora">Bispora</tp:taxon-name-part></tp:taxon-name></italic> refers to 2-spored.</p></tp:treatment-sec><tp:treatment-sec sec-type="material" id="SECID0ENMBK"><title>Type.</title><p>China. Yunnan Province: Baoshan City, Longyang District, Shuizhai Village, at <named-content xmlns:xlink="http://www.w3.org/1999/xlink" content-type="dwc:verbatimCoordinates" xlink:type="simple"><named-content content-type="geo-json" specific-use="{&#34;type&#34;:&#34;Point&#34;,&#34;coordinates&#34;:[99.306216,25.273967]}" id="NCID0EWMBK" xlink:type="simple">25.273967°N, 99.306216°E</named-content></named-content>, alt. 2400 m, 12 Aug 2011, J. Qin 324 (<named-content xmlns:xlink="http://www.w3.org/1999/xlink" content-type="dwc:institutional_code" xlink:type="simple">KUN-HKAS</named-content> 73310, holotype).</p></tp:treatment-sec><tp:treatment-sec sec-type="description" id="SECID0EDNBK"><title>Description.</title><p>Basidiomes small, clitocyboid. Pileus 1.5–3 cm in diam, plano-convex to funnel-shaped; surface dry and nearly smooth, greyish-brown (4B2-3) to grey-brown (4E3-5); center depressed, usually with a low umbo, somewhat darker; margin generally straight and undulating, incurved when old; context thin and white (1A1). Lamellae deeply decurrent, white (1A1) to cream (1A2), thin, 1–2 mm high, relatively crowded, sometimes forked and intervenose. Stipe 1–3 × 0.2–0.4 cm, central, subcylindrical, hollow; surface dry and nearly smooth, concolorous with pileus; context white (1A1).</p><fig id="F5" position="float" orientation="portrait"><object-id xmlns:xlink="http://www.w3.org/1999/xlink" content-type="doi" xlink:type="simple">10.3897/mycokeys.79.66302.figure5</object-id><object-id xmlns:xlink="http://www.w3.org/1999/xlink" content-type="arpha" xlink:type="simple">F203089E-59BE-5FCA-BEB5-2F381AAFE388</object-id><label>Figure 5.</label><caption><p>Microscopic features of <italic><tp:taxon-name><tp:taxon-name-part taxon-name-part-type="genus" reg="Spodocybe">Spodocybe</tp:taxon-name-part> <tp:taxon-name-part taxon-name-part-type="species" reg="rugosiceps">rugosiceps</tp:taxon-name-part></tp:taxon-name></italic> (<named-content xmlns:xlink="http://www.w3.org/1999/xlink" content-type="dwc:institutional_code" xlink:type="simple">KUN-HKAS</named-content> 112563, holotype) <bold>a</bold> basidiospores <bold>b</bold> basidia <bold>c</bold> pileipellis. Scale bars: 10 μm.</p></caption><graphic xmlns:xlink="http://www.w3.org/1999/xlink" xlink:href="mycokeys-79-129-g005.jpg" position="float" orientation="portrait" xlink:type="simple" id="oo_536278.jpg"><uri content-type="original_file" xlink:type="simple">https://binary.pensoft.net/fig/536278</uri></graphic></fig><p>Basidiospores [60/3/3] (7)7.5–10.5(11.5) × 3–4 μm, Q = (2.05)2.11–3(3.33), Qm = 2.56 ± 0.3, cylindrical, colorless, hyaline, smooth, thin-walled, inamyloid. Basidia 20–30 × 4–5.5 μm, clavate, 2-spored, colorless, hyaline, thin-walled; sterigmata up to 10 μm long; ratio of basidia to basidiospore length less than 5 (about 2–4). Cystidia absent. Lamellar trama subregular, colorless, hyaline, made up of thin-walled cylindrical hyphae with 3–10 µm wide. Pileipellis a cutis, composed of thin-walled cylindrical hyphae 3–11 µm wide. Stipitipellis a cutis, composed of thin-walled cylindrical hyphae 3–10 μm wide. Clamp connections in all parts of basidiomes.</p></tp:treatment-sec><tp:treatment-sec sec-type="habitat" id="SECID0EPOBK"><title>Habitat, ecology and distribution.</title><p>Saprophytic, usually gregarious on the ground of coniferous or coniferous and broad-leaved mixed forest, known from Yunnan, China; July to September.</p></tp:treatment-sec><tp:treatment-sec sec-type="material" id="SECID0EUOBK"><title>Additional specimens examined.</title><p>China. Yunnan Province: Kunming City, Qipan Mountain, at <named-content xmlns:xlink="http://www.w3.org/1999/xlink" content-type="dwc:verbatimCoordinates" xlink:type="simple"><named-content content-type="geo-json" specific-use="{&#34;type&#34;:&#34;Point&#34;,&#34;coordinates&#34;:[102.576823,26.060020]}" id="NCID0E4OBK" xlink:type="simple">26.060020°N, 102.576823°E</named-content></named-content>, alt. 1900 m, 25 Jul 2020, Z. M. He 35 (<named-content xmlns:xlink="http://www.w3.org/1999/xlink" content-type="dwc:institutional_code" xlink:type="simple">KUN-HKAS</named-content> 112564); Nujiang City, Lanping Country, No. 311 Provincial Highway, at <named-content xmlns:xlink="http://www.w3.org/1999/xlink" content-type="dwc:verbatimCoordinates" xlink:type="simple"><named-content content-type="geo-json" specific-use="{&#34;type&#34;:&#34;Point&#34;,&#34;coordinates&#34;:[99.557809,26.636613]}" id="NCID0ENPBK" xlink:type="simple">26.636613°N, 99.557809°E</named-content></named-content>, alt. 2660 m, 14 Aug 2011, J. Qin 346 (<named-content xmlns:xlink="http://www.w3.org/1999/xlink" content-type="dwc:institutional_code" xlink:type="simple">KUN-HKAS</named-content> 73332).</p><fig id="F6" position="float" orientation="portrait"><object-id xmlns:xlink="http://www.w3.org/1999/xlink" content-type="doi" xlink:type="simple">10.3897/mycokeys.79.66302.figure6</object-id><object-id xmlns:xlink="http://www.w3.org/1999/xlink" content-type="arpha" xlink:type="simple">811F9623-854B-5C1B-B5FD-E6692FF9F0FE</object-id><label>Figure 6.</label><caption><p>Microscopic features of <italic><tp:taxon-name><tp:taxon-name-part taxon-name-part-type="genus" reg="Spodocybe">Spodocybe</tp:taxon-name-part> <tp:taxon-name-part taxon-name-part-type="species" reg="bispora">bispora</tp:taxon-name-part></tp:taxon-name></italic> (<named-content xmlns:xlink="http://www.w3.org/1999/xlink" content-type="dwc:institutional_code" xlink:type="simple">KUN-HKAS</named-content> 73310, holotype) <bold>a</bold> basidiospores <bold>b</bold> basidia <bold>c</bold> pileipellis. Scale bars: 10 μm.</p></caption><graphic xmlns:xlink="http://www.w3.org/1999/xlink" xlink:href="mycokeys-79-129-g006.jpg" position="float" orientation="portrait" xlink:type="simple" id="oo_536279.jpg"><uri content-type="original_file" xlink:type="simple">https://binary.pensoft.net/fig/536279</uri></graphic></fig></tp:treatment-sec><tp:treatment-sec><!--Section generated to contain objects referenced in tp:taxon-treatment.--><fig id="F4" position="float" orientation="portrait"><object-id xmlns:xlink="http://www.w3.org/1999/xlink" content-type="doi" xlink:type="simple">10.3897/mycokeys.79.66302.figure4</object-id><object-id xmlns:xlink="http://www.w3.org/1999/xlink" content-type="arpha" xlink:type="simple">BE3818AC-F45E-50C4-95F7-4EF33AC34765</object-id><label>Figure 4.</label><caption><p>Basidiomes of described <italic><tp:taxon-name><tp:taxon-name-part taxon-name-part-type="genus" reg="Spodocybe">Spodocybe</tp:taxon-name-part></tp:taxon-name></italic> species. <bold>A, B</bold><italic><tp:taxon-name><tp:taxon-name-part taxon-name-part-type="genus" reg="Spodocybe">Spodocybe</tp:taxon-name-part> <tp:taxon-name-part taxon-name-part-type="species" reg="rugosiceps">rugosiceps</tp:taxon-name-part></tp:taxon-name></italic> (<named-content xmlns:xlink="http://www.w3.org/1999/xlink" content-type="dwc:institutional_code" xlink:type="simple">KUN-HKAS</named-content> 112563, <named-content xmlns:xlink="http://www.w3.org/1999/xlink" content-type="dwc:institutional_code" xlink:type="simple">KUN-HKAS</named-content> 112562, respectively) <bold>C, D</bold><italic><tp:taxon-name><tp:taxon-name-part taxon-name-part-type="genus" reg="Spodocybe">Spodocybe</tp:taxon-name-part> <tp:taxon-name-part taxon-name-part-type="species" reg="bispora">bispora</tp:taxon-name-part></tp:taxon-name></italic> (<named-content xmlns:xlink="http://www.w3.org/1999/xlink" content-type="dwc:institutional_code" xlink:type="simple">KUN-HKAS</named-content> 73332, <named-content xmlns:xlink="http://www.w3.org/1999/xlink" content-type="dwc:institutional_code" xlink:type="simple">KUN-HKAS</named-content> 112562, respectively). Scale bars: 1 cm.</p></caption><graphic xmlns:xlink="http://www.w3.org/1999/xlink" xlink:href="mycokeys-79-129-g004.jpg" position="float" orientation="portrait" xlink:type="simple" id="oo_536277.jpg"><uri content-type="original_file" xlink:type="simple">https://binary.pensoft.net/fig/536277</uri></graphic></fig></tp:treatment-sec></tp:taxon-treatment>
