# Supplementary material for: A new clitocyboid genus Spodocybe and a new subfamily Cuphophylloideae in the family Hygrophoraceae (Agaricales)
Source: MycoKeys. 2021 Apr 26;79:129–48. doi: 10.3897/mycokeys.79.66302 (PMC8093184; doi:10.3897/mycokeys.79.66302)
Supplement: Supplementary material 1 — Alignment of ITS-LSU-RPB2 dataset used in the three-gene phylogenetic analysis [file mycokeys-79-129-s001.fas]

>A__Gminder_971488_Haasiella_venustissima
CAAGGTTTCCGTAGGTGAACCTGCGGAAGGAT-CATTATCGA--GTTTT------TGAAAAGG-------
--TTG-TTGCTGACCCCTTTCACG---AGAGG-------GGTA-TGTGCACGC-----TTTGT-------
----------------CCCAAATTT-------------TACCACCTGTGCACC-TTTTGTAGG-CCGGCT
TCG-------------------------------------------------------------------
----------------------------------------------------------------------
----------------------------------------------------------------------
----------------------------------------------------------------------
-------------------------CAAGAAATCGGTTTATGTTTTTAC-------------ATACCCA-
----TTTAAGGCTATAGAATGTCCTATTAT---------------------------AGTATAGGCTTGT
---------CCTAAAAAGGCA--------------AGCTGA---AATTTATACAACTTTCAACAACGGAT
CTCTTGGCTCTCGCATCGATGAAGAA-CGCAGCGAAATGCGATAAGTAATGTGAATTGCAGAATTCAGTG
AATCATCGAATCTTTGAACGCACCTTGCGCCCCTTGGT----ATTCTGAGG-AGCATGCCTGTTTGAGTG
TCATTAA-A-TT--CTC-AACCCTCACCAGG---GTTTC---------------------TGGTGG-GAG
G-------------CTTGGATTT---GGAG-----TG-TGC---------TGGC----------------
----------------------TTCTAGGA---GTCGGCTCCTCTTTAAATGCATTAGCGTACCCTT---
------------TGTGG---ATA-GGCTTT-------GGTTTGATAA------TTATCTATGCC------
-ATTG-TCGTGAAGC-------------------------------------------------------
---------------------------------------AATTTGATGAAGGTTTTCGCT-----TCCAA
CTGTC---------------CTTGG-ACAA--------------CTCTT----GATATTTTGACCTCAAA
TCAG-GTAGGACT--ACCCGCTGAACTTAAGCATATCAATAAGCGGAGGAGGATT-CCCCTAGTAAC-TG
CGAGTG-AA-GCGGGAAAAGCTC-AAATTTAAAATCTGGCGGT-----C----TTTG-CGGCTG-TCCGA
GTTGTAATCTAGAGAAGTGC-TATCC--GCG-CTG-ACCCGTGTACAAGTCTCTTGGAATAGAGCGTCAT
AGAGGGTGAGAATCCCGTCTTTGACACGGAT-TACCAGTGC-TTATGTGATGTGCTCTCAAAGAGTCGAG
TTGTTTGGGAATGCAGCTCAAAATGGGTGGTAAATTCCATCTAAAGCTAAATATTGGCGAGAGACCGATA
GCGAACAAGTACCGTGAGGGAAAGATGAAAAGAACTTTGGAAAGAGAGTTAAACAGTACGTGAAATTGTT
GAAAGGGAAACGCTTGAAGTCAGTCGCATTGG-CCAGGAATCAACCTTGCT----------TTTT-CGCT
AGGTGTATTT-TCTGA------TTGATGGGTCAGCATTAGTTTTGATTGTTGGATAAAGGCTAGGGGAAT
GTGGCATC----TT------CGGATGTG-TTATAG-CCCTTGG-TTGTATA-CAACGGTTGGGATTGAGG
AAATCAGCA--TGCC------GCAAGGCCGGGTCTTTG-----GATCACG---T--ACATGCTTAGGATG
TTGGCATAATGGCTTTAATCGACCCGTCTTGAAACACGGACCAAGGAGTCTAACATGCCCGCGAGTGTTT
GGGTGG-TAAA-CTCGGGCGCA-CAATGAAAGTGAAA-----GTTGAGATCCCTGTCAT-GGGGAGCATC
GACGCCCGGACCAGATCTTTT--GTGACGGT-TCCGCGGTAGAGCGTGTATGTTGGGACCCGAAAGATGG
TGAACTATGCCTGAATAGGGTGAAGCCAGAGGAAACTCTGGTGGAGGC-TCGTAGCGATTCTGACGTGCA
AATCGA--TCGTCGAATTTGGGTATA-GGGGCGAAAGACTAATCGA------------------------
----------------------------------------------------------------------
----------------------------------------------------------------------
----------------------------------------------------------------------
----------------------------------------------------------------------
----------------------------------------------------------------------
----------------------------------------------------------------------
----------------------------------------------------------------------
----------------------------------------------------------------------
----------------------------------------------------------------------
----------------------------------------------------------------------
-------------------------------------------------------
>AFTOL_542_Ampulloclitocybe_clavipes
CAAGGTTTCCGTAGGTGAACCTGCGGAAGGAT-CATTATCTA--ATCTGT------GAGGTGG-------
--TTG--TGCTGGCCCTGGCTTGTC-----------CAAGGCA-TGTGCACGCCG---CTCTACATTTT-
--------------------------------------TACCACCTGTGCACC-TTTTGTAGACTCGGAT
ATCTCTCAAACATGCTGTAGGTAAGAGGCTTGCRGTGGCTC-TTTTTGTCCTGCTTTCCTTACATGTCCT
GAAATACGGTCACCCTTCTACGCATGTCAGGCTGCTTGGGTTCAAAGTCATTCAAAGAACGCACTCT-CC
ACTCTGGTGGG-GGATGTAAATGGCTTTGGGCATGGGGATCTGCAACTTGTTGCTTTCCCTGCTTTTCCG
ACTCTCACCAGTTGGTCACCTTTTCAACAGCTTGCTTTTGGTCTGGGGGTTGGGACCTCCTTCTTTTTTG
GAGGA---GGTTGGCTGCCC-----CTGCTTTCCAGTCTATGTTT---------------ACACACCCC-
--TTTTGTATGTCACAGAATGTCA---------------------------------TCAATGGCT----
---------TTGCCTAGCATA--------------GCTATA---AATTTATACAACTTTCAACAATGGAT
CTCTTGGCTCTCGCATCGATGAAGAA-CGCAGCGAAACGCGATATGTAATGTGAATTGCAGAATTCAGTG
AATCATCGAATCTTTGAACGCACCTTGCGCCCTTTGGT----ATTCCAAAG-GGCATGCCTGTTTGAGTG
TCATTAA-A-TT--ATC-AACCTTTTCTTTT---GTAATG--------------------ATTGAT-CAG
G-------------CTTGGATGT---GGGGGC------TGC---------GGGT----------------
---------------------CTCTCAGAG---ATCGGCTCCCC-TTAAATGCATTAGTGGAACCCTTTG
TGG-----------------ATC-ATTATT-------GGCGTGATAA------TTATCTATCCC------
-AGTGATCGTGAAGCAAGCC--------------------------------------------------
--------------------------------------TAACAAGCACCAGGGTTTGGCT-----TATAA
CCGTC----------CCTCTCTGGG-ACAAATCTTCA---------------TTTTAATGTGACCTCAA-
--------------------------------------------------GGATT-CCCCTAGTAAC-TG
CGAGTG-AA-CCGGGAAAAGCTC-AAATTTGTAATCTGGCGGT-----C----CTTG-TGGCCG-TCCGA
GTTGTAATCTAGAGAAGTGC-TATCC--GCG-CTG-GACCGTGTACAAGTCTTCTGGAATGAAGCATCAT
AGAGGGTGAGAATCCCGTCTTTGACACGGAC-TGCCAGGGC--TATGTGATGCACTTTCGATGAGTCGAG
TTGTTTGGGAATGCAGCTCTAAATGGGTGGTAAATTCCATCTAAAGCTAAATATAGGCGAGAGACCGATA
GCGAACAAGTACCGTGAGGGAAAGATGAAAAGAACTTTGGAAAGAGAGTTAAACAGTACGTGAAATTGTT
GAAAGGGAAACGCTTGAAGTCAGTCGCGTTGG-CCGGGGATCAACCTTGCAT--------TCATT-TGTG
GGGCGTACTT-TCTGG------TTGACGGGTCAGCATCAATTTTGACCGTTGGAAAAAGGTTGGGGGAAT
GTGGCATC----TT------CGGATGTG-TTATAG-ACTCTGA-CTGCATA-CAACGGTTGGGATTGAGG
AACTCAGCA--CGCC------GCAAGGCCGGGGG-------AAACCCACG---T--ACGTGCTTAGGATG
CTGGCATAATGGCTTTAATCGACCCGTCTTGAAACACGGACCAAGGAGTCTAACATGCCCGCGAGTGTTT
GGGTGG-AAAA-CCCGAGCGCG-TAATTAATGTGAAA-----GTTGAGATCCTTGTCGT-GAGGAGCATC
GACGCCCGGACCAGACCTTTT--GTGACGGA-TCTGCGGTAGAGCGTGTATGTTGGGACCCGAAAGATGG
TGAACTATGCCTGAATAGGGTGAAGCCAGAGGAAACTCTGGTGGAGGC-TCGTAGC--------------
----------------------------------------------CAGAGACACCCGAAGGCCAAGCTT
GTGGTCTCGTCAAGAATCTGGCTCTCATGTCGTGTATATCCGTGGGCTCGTACTCTGCGCCAGTTATTGA
GTTTTTGGAGGAATGGGGTCTTGAATCCCTCGAAGAAAATGCACATTCGTCGACACCTTGCACAAAGGTG
TTCGTGAATGGTGTATGGATGGGTGTCCATCGCGATCCTGCGAATCTGGTCAAGACTATCAAAAAATTGC
GGAGGAAGGATGATATCAGCCCAGAGGTATCAGTTGTGCGGGATATTCGTGAGAAGGAGCTGCGGCTATA
CACTGACGCGGGGAGAGTATGTCGGCCGTTGTTCATCGTTGATA---ACCAGCAGCTCGCGCTGCAGAAA
AAACACATTAAGTGGCTCAACCAAGG--------------GTAC---AACGACACCGATCAG--------
----------------------------GACTTCAAATGGGAGCAGTTGGTGAAAGGTGGGATTATTGAA
CTGCTAGATGCAGAAGAGGAGGAGACTGTCATGATTTCGATGACGCCGGAGGACCTGGAGAACTCTCGAC
TTCAGCAGAGCGGTGTTGACCCCCATGCAAATGATGGAGAATTTGACCCACCGGCTCGACTGAAGGCGGG
TACTCACGCCCACACTTGGACACATTGTGAGATTCATCCGAGCATGATATTGGGTATATGCGCTAGTATT
ATTCCCTTCCCCGATCACAACCAATCCCCTCGTAACACGTATCAATCCGCAATGG
>AFTOL_ID_1017_Cantharocybe_gruberi
----------------------------------------------------------------------
----------------------------------------------------------------------
----------------------------TTT---------------------------------------
----------------------------------------------------------------------
----------------------------------------------------------------------
----------------------------------------------------------------------
----------------------------------------------------------------------
---------------------------------TGGCC--------------------------------
---------------------------------------------------------TA-----------
-----------------------------------CAAAAA---ACCTTATACAACTTTCAACAACGGAT
CTCTTGGCTCTCGCATCGATGAAGAA-CGCAGCGAAATGCGATAAGTAATGTGAATTGCAGAATTCAGTG
AATCATCGAATCATTGAACGCACCTTGCGCCCCTTGGT----ATTCCGAGG-GGCATGCCTGTTTGAGTG
TCATTAA-A-TT--ATC-AACCTCTTTGG-----CTTTNA-------------AAG----GTCAAT-CAG
G-------------CTTGGATGTG--GGGG-----TT-TGC---------GGGC---------------T
TTT--------------------CATAAAA---GTCGGCTCCTC-TTAAATGCATTAGCGGATTCTTTTG
CA---------GAGATC---AGC-ATTCCC-------GGTGTGATAAAA----ATATCAATGCC------
--GCG-CTGTGAGGC-------------------------------------------------------
--------------------------------------------------GGGATCTGCT-----TCTAA
CATGGTCCCTT-------TGCTGGG-ACAG-----------------CTCTTTGACGATTTGACCTCAAA
TCAG-GTAGGACT--ACCCGCTGAACTTAAGCATATCAATAAGCG-----GGATT-CCCCTAGTAAC-TG
CGAGTG-AA-GCGGGAAAAGCTC-AAATTTGTAATCYGGCAGT-----C----YTTG-CGGCTG-TCCGA
GTTGTAAACTAGAGAAGTGC-TATCC--GCG-CTG-GACCGTGTACAAGTCTCCTGGAATGGAGCGTCAC
AGAGGGTGAGAATCCCGTCTTTGACACGGAC-TGCCAGGGC-TTTTGCGATGCGCTCTCGAAGAGTCGAG
TTGTTTGGGAATGCAGCTCAAAATGGGTGGTAAATTCCATCTAAAGCTAAATATTGGCGAGAGACCGATA
GCGAACAAGTACCGTGAGGGAAAGATGAAAAGAACTTTGGAAAGAGAGTTAAACAGTACGTGAAATTGTT
GAAAGGGAAACGCTTGAAGTCAGTCGCGTCGG-CCAGGGATCAGCCTTGCAT---------TTTT-TGCT
GGGTGCACTT-CCTGGT----TTTGACGGGTCAGCATCGATTTTGACCGCTGGATAAAGGTCAGGGGAAT
GTGGCATC----TT------CGGATGTG-TTATAG-CCCCTGA-TCGCATA-CAGCGGTCGGGATCGAGG
AACTCAGCA--CGCC------GCAAGGCCGGGGTTTCG-----ACCCACG---T-ATCGTGCTTAGGATG
CTGGCAAAATGGCTTTAATCGACCCGTCTTGAAACACGGACCAAGGAGTCTAACATGCCTGCGAGTGTTT
GGGTGG-AAAA-CCCGAGCGCG-CAATGAAAGTGAAA-----GTTGAGACCTCTGTCGT-GGAGGGCATC
GACGCCCGGACCTGACCTTTT--GTGACGGA-TCCGCGGTGGAGCATGTATGTTGGGACCCGAAAGATGG
TGAACTATGCCTGAATAGGGTGAAGCCAGAGGAAACTCTGGTGGAGGC-TCGTAGCGATTCTGACGTGCA
AATCGA--TCGTCGAATTTGGGTATA-GGGGCGAAAGACTAATCGACTGAAACTCCCGAAGGTCAAGCCT
GCGGATTGGTAAAGAATCTTGCTTTGATGGCTTGCATATCAGTCGGTTCGTACTCTGCACCCGTCATCGA
GTTCTTGGAGGAGTGGGGGTTGGAATCTTTGGAAGAGAACGCACACTCATCTACRCCTTGTACGAAGGTG
TTCGTAAATGGGGTGTGGATGGGTGTTCATCGAGACCCTGCGAACTTGGTCAAGACAATCAAGAAGCTTC
GGAGAAAAGACGATATCAGCCCAGAAGTATCTGTGGTGCGGGATATCCGCGAAAAAGAATTAAGGCTGTA
CACGGATGCTGGCAGAGTATGCCGACCGCTCTTCATCGTCGAAA---ACCAGCAACTCGCACTACAGAAA
AAGCACATCAAATGGTTGAATCAGGG--------------GTAC---AATGACGAAGGGGAG--------
----------------------------GATTTCAAGTGGGAACAACTGGTCAAAGGGGGTATCATCGAG
CTCTTGGATGCGGAGGAAGAAGAGACTGTCATGATTTCGATGACCCCGGAAGACCTTGAGAATTCGCGAC
TGCAACACCAGGGTGTTGATCCTCACGCGAACGACGGCGAATTTGACCCAGCCGCGCGACTGAAAGCTGG
AACGCATGCTCATACTTGGACTCACTGTGAAATCCACCCAAGCATGATCTTGGGCATTTGTGCAAGTATA
ATACCTTTTCCTGACCACAACCAGTCTCCTCGTAACACTTATCAATCCGCTATGG
>AFTOL_ID_1523_Chrysomphalina_chrysophylla
CAAGGTTTCCGTAGGTGAACCTGCGGAAGGAT-CATTATTGA--ATTT-------TGAAGAGA-------
--CTG-TTGCTGATCCTCTAAAAG---GGGGG-------GATA-TGTGCACGT-----CTCTA-------
----------------CTCAATCCTT------------TTACCCCTGTGCACA-TTCTGTAGA-CCGGAA
TTAA------------------------------------------------------------------
----------------------------------------------------------------------
----------------------------------------------------------------------
----------------------------------------------------------------------
----------------------------CTTTCTGGTCTATGTTTTTTTTCT-------TATACACACA-
-----AATGTTCAATAGAATGCTA----------------------------------------------
------------------------------ATTGGAATAAA---CTATAAAACAACTTTTAACAACGGAT
CTCTTGGCTCTCGCATCGATGAAGAA-CGCAGCGAAATGCGATAAGTAATGTGAATTGCAGAATTCAGTG
AATCATCGAATCTTTGAACGCACCTTGCGCTCCTTGGT----ATTCCGAGG-AGCATGCCTGTTTGAGTG
TCATTAA-A-TT--CTC-AATCTCATTTTAA---TTGAT----------------------------GAG
A-------------CTTGGATGTTG-GGGG-----TG-TGC---------CGGC----------------
--------------------------GCAA---GTTGGCTCCCT-TTAATTGCATTAGCGTGTGTCCG--
-----------TTGCGG---ATA-GGCTTT-------GATTTGATAA------TTATCTATGTC------
-ATTG-CTCTGAAGC-------------------------------------------------------
-------------------------------------------------ATGTTGCCGCT-----TCAAA
TGGTC-------------CATCTGG-ACAA--------------CTTTT----GACAATTTGACCTCAAA
TCAG-GTAGGACT--ACCCGCTGAACTTAAGCATATCAATAAGCG-----GGATT-CCCCTAGTAAC-TG
CGAGTG-AA-GCGGGAAAAGCTC-AAATTTAAAATCTGGTAGT-----C------TA-TGGCTG-CCCGA
GTTGTAATCTAGAGAAGTGT-TTTCC--GTG-CCG-GACCGTGTACAAGTCTCTTGGAATAGAGCGTCAT
AGAGGGTGAGAATCCCGTCTTTGACACGGAC-TACCGGTGC-TTCTGTGATGCACTCTCAACGAGTCGAG
TTGTTTGGGAATGCAGCTCAAAATGGGTGGTAAATTCCATCTAAAGCTAAATATTGGCGAGAGACCGATA
GCGAACAAGTACCGTGAGGGAAAGATGAAAAGAACTTTGGAAAGAGAGTTAAACAGTACGTGAAATTGTT
AAAAGGGAAACGCTTGAAGTCAGTCGTGTTGT-CCAGAGATCAACCTAACT------------TT-TGTT
GGGTGCACTT-TCTGG------TTAATGGGTCAGCATCAATTTTGATTGTTGGATAAAGTCCAAGGGAAT
GTGGCATC----TT------CGGATGTG-TTATAG-CCCTCGG-TCGCATA-CAACAGTTGGGATTGAGG
AACTCAGCA--TGCC------GCAAGGCCGGGGTTTT------ACCCACG---T--ACGTGCTTAGGATG
CTGGCATAATGGCTTTAATCGACCCGTCTTGAAACACGGACCAAGGAGTCTAACATGCCCGCGAGTGTTT
GGGTGG-TAAA-CCCGAGCGCG-CAATGAAAGTGAAA-----ATTGAGATCCCTGTCGT-GGGGAGCATC
GATGCCCGGACTTGACCTTTT--GTGACGGA-TCCGCGGTTGAGCGTGTATGTTGGGACCCGAAAGATGG
TGAACTATGCCTGAATAGGGTGAAGCCAGAGGAAACTCTGGTGGAGGC-TCGTAGCGATTCTGACGTGCA
AATCGA--TCGTCGAATTTGGGTATA-GGGGCGAAAGACTAATCGA------------------------
----------------------------------------------------------------------
----------------------------------------------------------------------
----------------------------------------------------------------------
----------------------------------------------------------------------
----------------------------------------------------------------------
----------------------------------------------------------------------
----------------------------------------------------------------------
----------------------------------------------------------------------
----------------------------------------------------------------------
----------------------------------------------------------------------
-------------------------------------------------------
>AFTOL_ID_1557_Pseudoarmillariella_ectypoides
CAAGGTTTCCGTAGGTGAACCTGCGGAAGGAT-CATTATTGA--ATTCAC-----TTGAAAGG-------
--TTG-TAGCTGGCTGGGTTTATCC-----CC-------AGCA-TGTGCACGC-----CTTTC-------
----------------ATCCATTCA-------------AACCCCATGTGCACC-TTTTGTAGG-CCGCAG
ACATTGATT-------------------------------------------------------------
----------------------------------------------------------------------
----------------------------------------------------------------------
----------------------------------------------------------------------
-------------------------TGTTTTGCGAGTCTATGTTTTTAA------------TACACCCC-
--ATTTGTATGTCTTTGAATGTCT-----T----------------------------------GA----
---------TAGGCTTTTCAA--------------AGCCAA---AACTTATACAACTTTCAACAACGGAT
CTCTTGGTTCTCGCATCGATGAAGAA-CGCAGCGAAATGCGATAAGTAATGTGAATTGCAGATTTCAGTG
AATCATCGAATCTTTGAACGCACCTTGCACCCCTTGGT----ATTCCGAGG-GGTATGCCTGTTTGAGTG
TCATTAA-A-TT--CTC-AACTTCAAAATTC---TTTATT-------------GAA----TTTTCT-GAA
G-------------CTTGGACTT---GGGGGT---TT-TGC---------TGGC---------------T
TTG-------------------TTTAAAAA---GTCGGCTCCTC-TTAAATGCATTAGCGTTTCCTTT--
------------GCTGA---AGA-AGCTAT-------GGTTTGATAA------TTATCTAAGCC------
-GTTR-CCTTTTAAAGCCCCTATTTCAATAG---------------------------------------
----------------------------------CCCCTGTTGAGATAGGGGGGAATGCT-----TCAAA
TCGTC---------------TTTGG-ACAA--------------TTCTT---GACATTTTTGACCTCAAA
TCAG-GTAGGACT--ACCCGCTGAACTTAAGCATATCAATAA--------GGATT-CCCCTAGTAAC-TG
CGAGTG-AA-GAGGGAAAAGCTC-AAATTTAAAATCTGGCGGT-----C----AT-----GCCG-TCCGA
GTTGTAATCTAGAGAAGTGT-TATCC--GCG-TTG-GACCGTGTACAAGTCTCTTGGAATAGAGCATCAT
AGAGGGTGAGAATCCCGTCTTTGACACGGAC-TACCAAGGC-TTATGTGATGCGCTCTCGATGAGTCGAG
TTGTTTGGGAATGCAGCTCAAAATGGGTGGTAAATTCCATCTAAAGCTAAATATTGGCGAGAGACCGATA
GCGAACAAGTACCGTGAGGGAAAGATGAAAAGAACTTTGGAAAGAGAGTTAAACAGTACGTGAAATTGTT
GAAAGGGAAACGCTTGAAGTCAGTCGCGTTGT-TCGGAAATCAACCTTCTA----------TTCG-TAGT
TGGAGCACTT-TCCGT------TTAACGGGTCAACATCAATTTTGATTGTTGGATAAAGGTCAAAGGAAG
GTGGCATC----TT------CGGATGTG-TTATAG-CCTTTGA-TTGCATA-CAACAGTTGGGATTGAGG
AACTCAGCA--CGCC------GCAAGGCCGGGGTTTT------ACCCACG---T--ACGTGCTTAGGATG
TTGGCATAATGGCTTTAATCGACCCGTCTTGAAACACGGACCAAGGAGTCTAACATGCCTGCGAGTGTTT
GGGTGG-AAAA-CCCAAGCGCG-TAATGAAAGTGAAA-----GTTGAGATCTCTGTCGT-GGAGAGCATC
GACGCCCGGACCAGACCTTTT--GTGACGGA-TCCGCGGTAGAGCATGTATGTTGGGACCCGAAAGATGG
TGAACTATGCCTGAATAGGGTGAAGCCAGAGGAAACTCTGGTGGAGGC-TCGTAGCGATTCTGACGTGCA
AATCGA--TCGTCGAATTTGGGTATA-GGGGCGAAAGACTAATCGACGGAGACACCTGAAGGGCAAGCTT
GTGGCCTCGTCAAAAATTTGGCTCTCATGGCGTGTATATCTGTGGGGTCATACTCCGCYCCCGTGATTGA
GTTCTTGGAGGAGTGGGGGCTGGAGTCTCTGGAAGAGAATGCGCACTCCTCGACGCCTTGTACAAAGGTT
TTCGTGAATGGAGTGTGGATGGGTGTGCATCGTGACCCTGCCAACCTGGTGAAGACAATCAAGAAATTGC
GGAGGAAGGATGATATCAGCCCTGAGGTGTCGGTTGTGCGAGACATACGTGAGAAGGAACTCCGATTATA
CACTGATGCAGGACGGGTGTGTCGTCCTCTGTTCATTGTCGAGA---ACCAGCAGCTGGCCCTGCAGAAA
AAACACATCAAGTGGTTGAATCAGGG--------------GTATCGGGATGAAGACGGAGAG--------
----------------------------GAATATAAATGGGAACAGCTAGTGWRAGGCGGCATCATAGAA
CTATTGGATGCAGAGGAAGAGGAGACTGTCATGATCTCCRTGACCCCAGAGGACCTAGAGAATTCGCGCC
TTCAGCAGAGTGGCATCGACCCTCATGCTAATGACGGAGAATTTGACCCAGCAGCGCGTCTCAAGGCGGG
AATTAATGCACATACTTGGACACACTGTGAAATCCACCCGAGTATGATATTGGGCATCTGCGCTAGTATC
ATTCC--------------------------------------------------
>AFTOL_ID_1682_Cuphophyllus_aff__pratensis
--------------------------------------TTGA--ATAAATATAATTTGGAAGG-------
--TTG-TAGCTGGCTCTCTG-------------------AGTAATGTGCACGC-----CTTTCAAACTA-
----------------TTTATCCTAC------------AACCACCTGTGCACT-TCTTGTAGA-TGCTGG
ATATAAA---------------------------------------------------------------
-----------------------GACAAACTCTCCTTTGGATTGTTGTGTTC------------------
---------------------------------------------TTTTGAGGGTT--------------
-----------------------------------------------------------------TTGCT
GTCAA---GGCTGCCTTTG------CTTGTCTAGCATCTATGTATTTTATGA---------TACACCCCA
----TGTATAGTCTTTGAATGTGT----------------------------------------------
---------TATCAAAAGGCAGCAATGTCTCTTGTTATAAA---TATTAATACAACTTTCAACAACGGAT
CTCTTGGCTCTCGCATCGATGAAGAA-CGCAGCGAAATGCGATAAGTAATGTGAATTGCAGAATTCAGTG
AATCATCGAATCTTTGAACGCACCTTGCGCTCCTTGGT----ATTCCGAGG-AGCATGCCTGTTTGAGTG
TCATTAA-A-TT--CTC-AACCCCTCTCTTTA-GTTTTTTCTGA----------------AGGGGG-GTG
G-------------CTTGGATAGT--GGAGGT--GTT-TGC---------AGGC---------------T
TGA--------------------ATCTAAA---GTCAGCTCCTC-TCAAATGCATTAGCAGAACCCTTTG
T----------ATYGAC---TTG-GTTTCT-------GGTGTGATAAA-----TTATCTACGCC------
-GTTC-TAGTCAGAC-------------------------------------------------------
-----------------------------------------AAAAAGTTATTGTTYGGCT-----TCTAA
CTTGCCTTATGGGC---CCTTTTAA---------------------------------------------
--------------------------------------------------GGATT-CCCCTAGTAAC-TG
CGAGTG-AA-GCGGGAAAAGCTC-AAATTTAAAATCTGGCAGTGC-TTT----TTGC-ATTCTG-TCCGA
GTTGTAATCTAGAGAAGTGC-TATCC--GCG-CTG-GACCGTGTACAAGTCTCCTGGAATGGAGCGTCAT
AGAGGGTGAGAATCCCGTCTCTGACACGGAC-TACCAGGGC-TTTTGTGATGTGCTCTCGAAGAGTCGAG
TTGTTTGGGAATGCAGCTCAAAATGGGTGGTAAATTCCATCTAAAGCTAAATATTGGCGAGAGACCGATA
GCGAACAAGTACCGTGAGGGAAAGATGAAAAGAACTTTGAAAAGAGAGTTAAACAGTACGTGAAATTGTT
GAAAGGGAAACGCTTGAAGTCAGTCGCGTTGG-CCGGGGATCAACCTTGCAT--------TTGCT-TGCT
GGGCGCACTT-TCCGG-----TTTGACGGGTCAGCATCAATTTTGACTGCTGGACAAAGGTAAAGGGAAT
GTGGCATC----CT------CGGATGTG-TTATAG-CCCTTGA-TCGCATA-CAGTAGTTGGGATTGAGG
AACTCAGCA--TGCCTT----TAATGGCCGGGTTTTTTT-TAAAACCACG---T-AACGTGCTTAGGATG
CTGGCATAATGGCTTTAATCGACCCGTCTTGAAACACGGACCAAGGAGTCTAACATGCCTGCGAGTGTTT
GGGTGG-AAAA-CCCAAGCGCG-CAATGAAAGTGAAA-----GTTGAGACCTCTGTCGT-GGAGGGCATC
GACGCCCGGACCAGATCTTTT-AGTGACGGA-TCCGCGGTAGAGCATGTATGTTGGGACCCGAAAGATGG
TGAACTATGCCTGAATAGGGTGAAGTCAGAGGAAACTCTGATGGAGGC-TCGTAGCGATTCTGACGTGCA
AATCGA--TCGTCGAATTTGGGTATA-GGGGCGAAAGACTAATCGA------------------------
----------------------------------------------------------------------
----------------------------------------------------------------------
----------------------------------------------------------------------
----------------------------------------------------------------------
----------------------------------------------------------------------
----------------------------------------------------------------------
----------------------------------------------------------------------
----------------------------------------------------------------------
----------------------------------------------------------------------
----------------------------------------------------------------------
-------------------------------------------------------
>AFTOL_ID_1684_Chromosera_cyanophylla
--------------------------------------TTGA--ATTTAT-----GGAGGGGG-------
TTTTG-CTGCTGGCCTTTCGA------------------GGCA-TGTGCACAC-----CCCTG-------
----------------TTCAAATCC---ATT-------TCACCCCTGTGCAC--TTTTGTAGG-CCAAAA
----------------------------------------------------------------------
----------------------------------------------------------------------
----------------------------------------------------------------------
----------------------------------------------------------------------
-------------------------------TTTGGACTATGTCTTTTA------------CACACCCC-
--TTTAAAAACATCYTGAATGTGA-----T---------------------------TATGTAGGC----
---------TTGATAAAAGCT--------------GAAATA---AATTAATACAACTTTCAACAACGGAT
CTCTTGGCTCTCGCATCGATGAAGAA-CGCAGCGAAATGCGATAAGTAATGTGAATTGCAGAATTCAGTG
AATCATCGAATCTTTGAACGCACCTTGCGCTCCTTGGT----ATTCCGAGG-AGCATGCCTGTTTGAGTA
TCATTAA-A-TT--CTC-AACTTCACCAAGT---TGTAAT-------------GAC----ATGTGT-GAG
G-------------CTTGGATTT---GGAG-----TG-TGC---------TGGC--------------TT
T----------------------TAACAAA---GTTGGCTCCTC-TTGAATACATTAGCAAAACTCTGCA
G----------AAGTGG---ATA-AGCTTT-------GGTTTGATAA------TTATCTATGCC------
-ATTG-CTGTGAAAC-------------------------------------------------------
------------------------------------ATTTGTACTTTGAGTTGTTTTGCT-----TCTAA
TCGTCATCCTC--------TGGAAG-ACAATA--------------------------------------
-----TTTGAACT-------------------------------------GGATT-CCCCTAGTAAC-TG
CGAGTG-AA-GCGGGAAAAGCTC-AAATTTAAAATCTGGCGGT-----C----CTTG-CGGCTG-TCCGA
GTTGTAATCTAGAGAAGTGT-TTTCC--GTG-CTG-GACCGTGTACAAGTCTCTTGGAATAGAGCGTCAT
AGAGGGTGAGAATCCCGTCTTTGACACGGAC-TGCCAGTGC--TTTGTGATGCGCTCTCAAAGAGTCGAG
TTGTTTGGGAATGCAGCTCAAAATGGGTGGTAAATTCCATCTAAAGCTAAATATTGGCGAGAGACCGATA
GCGAACAAGTACCGTGAGGGAAAGATGAAAAGAACTTTGGAAAGAGAGTTAAACAGTACGTGAAATTGTT
GAAAGGGAAACGCTTGAAGTCAGTCGCGTTGG-CTGAGGATCAACCTTGCA-----------ATT-TGCT
GGGCGTATTT-CTCAG------TTAATGGGTCAGCATCAATTTTGACCGTTGGATAAAGGTTAGGGGAAT
GTGGCATC----TT------CGGATGTG-TTATAG-CCCTTGG-TTGCATA-CAACGGTTGGGATTGAGG
AATTCAGCA--CGCC------GCAAGGCCGAGGGTTTA-----CCCTACG---T--TCGTGCTTAGGATG
CTGGCATAATGGCTTTAATCGACCCGTCTTGAAACACGGACCAAGGAGTCTAACATGCCTGCGAGTGTTT
GGGTGG-AAAA-CCCGAGCGCG-CAATGAAAGTGAAA-----ATTGAGATCCCTGTCGT-GGGGAGCATC
GATGCCCGGACCAGACCTTTT--GTGACGGA-TCCGCGGTTGAGCATGTATGTTGGGACCCGAAAGATGG
TGAACTATGCCTGAATAGGGTGAAGCCAGAGGAAACTCTGGTGGAGGC-TCGTAGCGATTCTGACGTGCA
AATCGA--TCGTCGAATTTGGGTATA-GGGGCGAAAGACTAATCGACCGAAACGCCAGAAGGACAAGCTT
GTGGACTTGTCAAGAATTTAGCACTCATGGCCTGTATTTCCGTCGGCTCATACTCCGCACCCGTCATCGA
ATTCTTGGAGGAGTGGGGTCTGGAATCGCTGGAGGAGAACGCGCACTCCTCGACGCCTTGCACCAAAGTC
TTCGTCAATGGCGTCTGGATGGGTGTCCATCGGGACGCCGCAAATTTGGTGAAGACGATAAAGAAGTTGC
GCAGGAAGGACGACATCAGTCCTGAGGTGTCCGTTGTACGGGATATTCGTGAAAAGGAACTCCGTTTATA
TACAGACGCCGGACGCGTCTGTCGACCGCTGTTCATTGTCGAGA---ACCAGCAGCTCGCACTGCAAAAG
AAGCATATCAGATGGTTGAACAACGG--------------CTAC---AGGGACGACGTGCT---------
---------TGAGGATGGCGCACCAGCAGAGTTTAAGTGGGAACAACTCATCAAAAGCGGTATCATTGAA
CTTCTGGATGCAGAAGAAGAGGAAACGGTAATGATATCTATGACCCCAGAAGACTTGGAAAACTCGCGAC
TTCAACAGAGTGGCGTGGATCCGCATGCAAATGACGGTGAATTCGATCCAGCGGTACGTCTGAAGGCTGG
CACCCATGCGCACACATGGACACATTGCGAAATTCACCCGAGTATGATTCTTGGCATTTGTGCGAGCATC
ATACCGTTCCCTGATCACAACCAGTCTCCTCGTAATACGTATCAATCTGCTATGG
>AFTOL_ID_1723_Hygrophorus_pudorinus
--------------------------------------TTGA--ATTTTT------GAAGGGG-------
--TTG-TAGCTGATCTTTCGA------------------GATA-TGTGCACAC-----CTCTT-------
---------------GTCCAAATCT-------------TTACACCTGTGCACC--TTTGTAGA-------
----------------------------------------------------------------------
----------------------------------------------------------------------
----------------------------------------------------------------------
----------------------------------------------------------------------
--------------------------CAGTGACATGTCTATGTTTTTTA-----------ATACACCCT-
--GTTATAAAAGTTCAGAATGCTT----------------------------------------------
-----------------------------------GATTAA---ACTTAATACAACTTTCAACAACGGAT
CTCTTGGCTCTCGCATCGATGAAGAA-CGCAGCGAAATGCGATAAGTAATGTGAATTGCAGAATTCAGTG
AATCATCGAATCTTTGAACGCACCTTGCGCTCCTTGGT----ATTCCGAGG-AGCATGCCTGTTTGAGTG
TCATTAA-A-TT--CTC-AATCCCTCTTTCT---TTCTTG-------------AAA-----------GWG
GC------------TTTGGATTT---GGAG-----TGTTGC---------TGGC---------------T
TTTT-----------------------------GTTGGCTTCTC-TTAAATGCATTAGCTTGATATTCTT
-----------TTGTGG---ATA-GGCTTT-------GGTTTGATAA-------TATCTATGTC------
-ATTG-CCGTGAAAC-------------------------------------------------------
-------------------------------------------------AAATGTCAGCT-----TCTAA
TCGTCCTCTTTGG-------------ACAA--------------CTCTT---------------------
------TGACATT-------------------------------------GGATT-CCCCTAGTAAC-TG
CGAGTG-AA-GCGGGAAAAGCTC-AAATTTAAAATCTGGTGGT-----C----TTAA-AAGCTG-CCCGA
GTTGTAATCTAGAGAAGTGC-TTTCC--GCG-TTG-GACCGTGTACAAGTCTCTTGGAACAGAGCGTCAT
AGAGGGTGAGAATCCCGTCTTTGACACGGAC-TACCAGTGC-TTTTGTGATGCGCTCTCAAAGAGTCGAG
TTGTTTGGGAATGCAGCTCAAAATGGGTGGTAAATTCCATCTAAAGCTAAATATTGGCGAGAGACCGATA
GCGAACAAGTACCGTGAGGGAAAGATGAAAAGAACTTTGGAAAGAGAGTTAAACAGTACGTGAAATTGTT
GAAAGGGAAACGCTTGAAGTCAGTCGCGTTGG-CCAGAAATCAACCCT--------------------CA
GGGTGTACTT-TCTGG-----TTTTACGGGTCAGCATCAATTTTGATTGTTGGATAAAAGTCAA--TATT
TATGCATT----TT------CGGATGTA----TAG-CCTTTGG-TTGCATA-CAACAGTTGTGATTGAGG
AACTCAGCA--TGCC------GCAAGGCCGGATCGTTTC----GATCACG--TT-TACATGCTTAGGATG
CTGGCATAATGGCTTTAATCGACCCGTCTTGAAACACGGACCAAGGAGTCTAACATGCCTGCGAGTGTTT
GGGTGG-TAAA-CCCGAGCGCG-CAATGAAAGTGAAA----AGTTGAGATCTTTGTCAT-GGAGAGCATC
GACGCCCGGACCAGACCTTTT--GTGACGGT-TCCGCGGTAGAGCATGTATGTTGGGACCCGAAAGATGG
TGAACTATGCCTGAATAGGGTGAAGCCAGAGGAAACTCTGGTGGAGGC-TCGTAGCGATTCTGACGTGCA
AATCGA--TCGTCGAATTTGGGTATA-GGGGCGAAAGACTAATCGACGGAGACACCTGAAGGACAGGCTT
GTGGTCTTGTCAAAAATTTGGCGCTTATGGCATGTATATCTGTGGGCTCCTATTCGGCACCCGTCATCGA
ATTTTTGGAGGAGTGGGGTCTGGAATCTCTGGAAGAGAACGCACACTCTCAGACGCCTTGTACGAAGGTT
TTCGTCAACGGGGTGTGGATGGGCGTCCATCGCGATCCTGCAAACTTGGTCAAGACGATCAAGAAATTGC
GTAGGAAGGATGACATTAGTCCAGAAGTGTCAGTCGTGCGGGATATCCGTGAGAAAGAGCTACGACTGTA
TACTGACGCAGGTCGCGTATGTCGACCGCTGTTCATTGTCGAGA---ATCAGCAACTCGCGTTGCAGAAA
AAGCATGTCAAGTGGTTAAACCAAGG--------------GTACCGTGACGATGACGGTGAG--------
----------------------------GAGTACAAGTGGGAGCAACTGATCAAAGGCGGCATAATTGAG
CTATTAGACGCCGAAGAAGAGGAAACTGTTATGATTTCCATGACGCCGGAGGATCTGGAGAATTCACGAC
TACAGCAGAGTGGTCAAGACCCCCACGAAAACGACGGAGATTTCGACCCAGCCGTACGGCTAAAGGCAGG
GATCAATGCTCACACTTGGACACATTGTGAAATCCACCCGAGCATGATATTGGGTATCTGCGCTAGTATT
ATTCCCTTCCCCGATCATAATCAGTCTCCTCGTAACACCTATCAATCTGCTATGG
>AFTOL_ID_1727_Humidicutis_auratocephalus
--------------------------------------TTGA--AATCGT---TCGTCGAAGG-------
--CTG-TTGCTGGTCCTCGAGAGG---GGGCA-------GATT-TGTGCACGC-----CTTT--------
----------------TTCGTTCGCTTCTCCCCCACAACACACCCTGTGCATC-TTTTGTAGG-TCAAGA
GAT-------------------------------------------------------------------
----------------------------------------------------------------------
----------------------------------------------------------------------
----------------------------------------------------------------------
--------------------------------TGAACCTATGCTTTTTATTTA------TTTATTCACA-
--CCTGTCTATTATCTGAATGTC-----------------------------------------------
-----------------------------------GATATA---TTTTAATACAACTTTCAACAACGGAT
CTCTTGGCTCTCGCATCGATGAAGAA-CGCAGCGAAATGCGATAAGTAATGTGAATTGCAGAATTCAGTG
AATCATCGAATCTTTGAACGCACCTTGCGCTCCTTGGA----ATTCTGAGG-AGCATGCCTGTTTGAGTG
TCGTGAA-A-CC--TTC-AAAACCTCTGTTT---CTCTCTCCCTCTCTTTCGAGCGGA---------GAG
GGAATGGAGCG---CTTGGATTGTG-GGGGGT--TTG-TGC---------TGAAAGGGTGAAA------C
TCT------------------------------GTCAGCTCCTC-TAAAATGCATTAAGCCTTTTGCCTC
ACG-----CAGATGAAT---AAG-AGCTTG-----TTGGTTTGATAATCT-CTTTGTCTACGCC------
CACTT-----------------------------------------------------------------
-------------------------------------------------GCCAGTCTGCG-----TGCAG
GTACGATGGCTC---TCGCACCCAA-AAAAATGCCCA----TCTTTTTT---------------------
--------------------------------------------------GGATT-CCCTTAGTAAC-TG
CGAGTG-AA-GCGGGAAAAGCTC-AAATTTGAAATCTGACGGTCC---T----CTTT-TGGCCG-TCCGA
GTTGTAATCTAGAGAAGTGC-CTTCC--GCG-CTG-GACCGTGTACAAGTCTCTTGGAATAGAGTGTCAT
AGAGGGTGAGAATCCCGTCTCTGACACGGAT-CTCCAGTGC-TTTTGCGATGCGCTCTCGAAGAGTCGAG
TTGTTTGGGAATGCAGCTCAAAATGGGTGGTAAATTCCATCTAAAGCTAAATATTGGCGAGAGACCGATA
GCGAACAAGTACCGTGAGGGAAAGATGAAAAGAACTTTGGAAAGAGAGTTAAACAGTACGTGAAATTGTT
GAAAGGGAAACGCTTGAAGTCAGTCGCATCGG-CTGGGGATCAACCTTGCATTCGTTTTTTCGTT-TGCT
GGGCGCACTT-TCCAG------TTGATGGGTCAGCATCAATTTTGATCGTCGGACAAAGTTCGAGGGAAT
GTGGCACTC--ATTCA----TGGGTGTGTTTATAG-CCTTCGA-TCGCATA-CGACGGTCGGGATTGAGG
ATCTCAGCA--CGCC------GAAAGGCCGGAGCTTT------GCTCACG---T--TCGTGCTTAGGATG
CTGGCATAATGGCTTTAATCGACCCGTCTTGAAACACGGACCAAGGAGTCTAACATGCCTGCGAGTGTTT
GGGTGG-AAAA-CCCGAGCGCG-CAATGAAAGTGAAA----GGTTGAGATCCCTGTCGC-GGGGAGCATC
GACGCCCGGACCAGACCTTCT--GTGACGGA-TCCGCGGTAGAGCATGCATGTTGGGACCCGAAAGATGG
TGAACTATGCCTGAATAGGGTGAAGCCAGAGGAAACTCTGGTGGAGGC-TCGTAGCGATTCTGACGTGCA
AATCGA--TCGTCGAATTTGGGTATA-GGGGCGAAAGACTAATCGACGGAGACTCCCGAAGGACAAGCTT
GTGGCTTGGTCAAGAATCTGGCTCTCATGGCGTGTATATCAGTAGGCTCGTACTCTGCACCGATCATCGA
GTTTTTGGAGGAATGGGGGATGGAATCATTGGAAGAGAATGCACACTCATCGACGCCTTGCACAAAGGTC
TTTGTAAATGGAGTGTGGATGGGAATCCATCGTAACGCCGCCCACCTGATCGACACGATTGTAAAGTTAC
GCAGAAAGGACGATATCAGCCCCGAAGTGTCCGTCGTACGGGATATCCGCGAGAGGAAGCTCCGTCTATA
TACCGACCCTGGACGTGTTTATCGGCCTCTTTTCATCGTGAATA---ATCAGCAACTGGTATTGCAAAAA
AAGCATATCCGATGGCTGAACAGAGG--------------TTAT---GGGGATAAACTGGAGTTCAA---
TGAGAAAACCGGGAAAATGGAGCCCGTCAAGTTCAAGTGGGAGTCTTTAGTTAAGGAGGGAATCATCGAA
CTACTGGATGCCGAAGAAGAGGAAACTGTTATGATTTCTATGACGCCTGAAGACCTCGAAAACTCGCGGC
TCCAGCAAAGCGGTGTTGACCCTCACTCGAACGATAGTGACTTCGACCCTGCCCAACGCCTAAAGGCGGG
TGTTAATGCGCATACCTGGACTCATTGCGAAATCCACCCAAGTATGATATTAGGCATTTGCGCAAGCATC
ATTCCGTTCCCAGATCATAATCAGTCTCCTCGAAACACCTACCAATCTGCTATGG
>AFTOL_ID_1997_Hygroaster_albellus
CAAGGTTTCCGTAGGTGAACCTGCGGAAGGAT-CATTATTGA--AWACAA-----AGTCTCGG-------
--ATG-ATGCTGGCACTCGTT------------------TGCA-GGTGCACTC-----CCTGAACTT---
----------------TCTGTCCCCCTATTC------ACACCTTTTGTGCACGACCCTGTAGG-TTGGTC
AAAC------------------------------------------------------------------
----------------------------------------------------------------------
----------------------------------------------------------------------
----------------------------------------------------------------------
----------------------------AAAGCCAGCCTATGTTTTTCTCTC---------AACACACC-
--TTTGATATGTTGATGAATGTAC----------------------------------------------
-----------------ATTT--------------TATTAA---AGTAAACACAACTTTCAACAATGGAT
CTCTTGGTTCTCGCATCGATGAAGAA-CGCAGCGAAATGCGATACGTAATGTGAATTGCAGAATTCCGTG
AATCATCGAATCTTTGAACGCACCTTGCGCCCCTTGGC----ATTCCGAGG-GGCATGCCTGTTTGAGAG
TCATTKA-AATTT-CTC-AACTTTGAGCGGG-AGTCGTAA-------------AAGACTCTGGCTC-AAA
G-------------CTTGGACTCT--GGAG-----TG-TGC---------TGGC---------------T
CTCCTC----------------CCGGGGTT---GCTGGCTCCTC-TGAAATGTATTAGCGAAAAAACCTG
A-----TCGTGTAACGG---TCA-AGCTTTTCAGCTGGCATTGATAGT---CGATGTCTATGCCTCAC--
-GCTG-----------------------------------------------------------------
---------------------------------------GTCAACGTCGGTCCTTTCGCT-----CACAA
CTCGTCTGCTT--------CTCCAG-ACAA--------------TGATT---TCAACATCTGACCTCAAA
TCAC-GTAGGACTNNACCCGCTGAACTTAAGCATATCAATAAGCGGAGGAGGATT-CCCCTAGTAAC-TG
CGAGTG-AA-GCGGGAAAAGCTC-AAATTTAAAATCTGGTGGT-----C----TT---TGGCTG-CCCGA
GTTGTAATCTAGAGAAGCGT-CTTCC--GCG-CTG-GGCCGTGTACAAGTCTCTTGGAATGGAGCGTCGT
AGAGGGTGACAATCCCGTCTCTGACACGGAC-TTCCAGTGC-TTCTGTGATGCGCTTTCAAAGAGTCGAG
TTGTTTGGGAATGCAGCTCAAAATGGGTGGTAAATTCCATCTAAAGCTAAATATAGGCGAGAGACCGATA
GCGAACAAGTACCGTGAGGGAAAGATGAAAAGAACTTTGAAAAGAGAGTTAAACAGTACGTGAAATTGTT
GAAAGGGAAACGATTCAAGTCAGTCGCGTTGG-CCGGATATTCAACCTTTGC--------CATCT-GGCG
GGGCTCATTTATCTGG------CTGATGGGTCAGCATCAATTTTGGCCGTCGGAGAAAGACTTGGGGAAT
GTGGCATC----CT------CGGATGTG-TTATAGCCCCTTGT-TCGCATA-CGATGGCTGGGATTGAGG
ACTTCAGCA--CGCCTCCT--CGGGGGTCGGGGCAATC-----GCTCACG---C-AACGTGCTTAGGATG
CTGGCATAATGGCTTGAACCGACCCGTCTTGAAACACGGACCAAGGAGTCTAACATGCCTGCGAGTGTTT
GGGTGG-AAAA-CCCGAGCGCG-TAGTGAAAGTAAAC-CTTTGTTGAGATCCCTGTCGT-GGGGAGCATC
GACGCCCGGACCAGACCTTTT--GCGACGGA-TCTGCGGTGGAGCATGCATGTTGGGACCCGAAAGATGG
TGAACTATGCCTGAATAGGGTGAAGCCAGAGGAAACTCTGGTGGAAGC-TCGTAGCGATTCTGACGTGCA
AATCGA--TCGTCGAATTTGGGTATA-GGGGCGAAAGACTAATCGA------------------------
----------------------------------------------------------------------
----------------------------------------------------------------------
----------------------------------------------------------------------
----------------------------------------------------------------------
----------------------------------------------------------------------
----------------------------------------------------------------------
----------------------------------------------------------------------
----------------------------------------------------------------------
----------------------------------------------------------------------
----------------------------------------------------------------------
-------------------------------------------------------
>AFTOL_ID_2020_Hygroaster_nodulisporus
----------------------------------------------------------------------
----------------------------------------------------------------------
----------------------------------------------------------------------
----------------------------------------------------------------------
----------------------------------------------------------------------
----------------------------------------------------------------------
----------------------------------------------------------------------
----------------------------------------------------------------------
----------------------------------------------------------------------
----------------------------------------------------------------------
----------------------------------------------------------------------
----------------------------------------------------------------------
----------------------------------------------------------------------
----------------------------------------------------------------------
----------------------------------------------------------------------
----------------------------------------------------------------------
----------------------------------------------------------------------
----------------------------------------------------------------------
----------------------------------------------------------------------
--------------------------------------------------GGATT-CCCTTAGTAAC-TG
CGAGTG-AA-GCGGGAAAAGCTC-AAATTTAAAATCGGGCCGT----------TCTT-TGGCTG-TCCGA
GTTGTAATCTAGAGAAGCGT-CTTCT--GCG-CTG-GACCGTGTACAAGTCTCTTGGAATGGAGCATCAT
AGAGGGTGACAATCCCGTCTCTGACACGGAC-TACCAGGGC-TTTTGTGATGCGCTTTCGAAGAGTCGAG
TTGTTTGGGAATGCAGCTCAAAATGGGTGGTAAATTCCATCTAAAGCTAAATATGGGCGAGAGACCGATA
GCGAACAAGTACCGTGAGGGAAAGATGAAAAGAACTTTGAAAAGAGAGTTAAACAGTACGTGAAATTGTT
GAAAGGGAAACGATTCAAGTCAGTCGCGTTGG-CCGGAAATTCAACCTTTGCT------TTAACC-TGCT
GGGCTCATTTTTCTGG------TTGACGGGTCAGCATCAATTTTGGCTATCAGAGAAAGGTTGGAGGAAT
GTGGCATC----TT------CGGATGTG-TTATAG-CCTCCTTTCCATATGTTGATGGCTGGGATTGAGG
AACTCAGCA--CAACTCTT--CCGAGTTCAGGGCATCTC----GCTCATG---T-AATGTGCTTAGGATG
CTGGCATAATGGCTTGAACCGACCCGTCTTGAAACACGGACCAAGGAGTCTAACATGCCTGCGAGTGTTT
GAGTGG-AAAA-CTCAAGCGCG-TAGTGAAAGTGAACTTTTTGTTGAGATCCCTGTCGTGGGGGAGCATC
GACGCCCGGACCAGACCTTTT--GTGACGGGCTCTGCGGTGGAGCATGCATGTTGGGACCCGAAAGATGG
TGAACTATGCCTGAATAGGGTGAAGCCAGAGGAAACTCTGGTGGANGC-TCGTAGCGATTCTGACGTGCA
AATCNA--TCGTC---------------------------------------------------------
----------------------------------------------------------------------
----------------------------------------------------------------------
----------------------------------------------------------------------
----------------------------------------------------------------------
----------------------------------------------------------------------
----------------------------------------------------------------------
----------------------------------------------------------------------
----------------------------------------------------------------------
----------------------------------------------------------------------
----------------------------------------------------------------------
-------------------------------------------------------
>AFTOL_ID_729_Hygrocybe_aff__conica
CAAGGTTTCCGTAGGTGAACCTGCGGAAGGAT-CATTACTGA--AGTGAT-------TTGGGG-------
--ATG-TTGCTGGCCTCTTCGGG----------------GGCAATGTGCACTC-----CCTGAACA----
---------------ATTCACAATTTCCATC-------ACACCCTTGTGCACA-TCTTGTAGGCGCCCAC
TCACCTCTCTTGGTCG---GG-------------------------------------------------
----------------------------------------------------------------------
----------------------------------------------------------------------
----------------------------------------------------------------------
--------------------------------GCGTCCTATGTATTCCTTCAC------CTCACACTTTA
-TTGAATGGTGCTCTTGAACGCAT---------------------------------CTCATGGAT----
---------TATTTGTAAAAA--------------AGTAAT--CA-CAGAAACAACTTTCAACAATGGAT
CTCTTGGCTCTCGCATCGATGAAGAA-CGCAGCGAAATGCGATACGTAATGTGAATTGCAGAATTCCGTG
AATCATCGAATCTTTGAACGCACCTTGCGCCTCTTGGT----ATTCCGAGG-GGCATGCCTGTTTGAGTG
TCATTGA-A-TC--CTC-AAAAGAAAAGCTT---------TAA------------------------CTG
GCTTTCTC-----TTTTGGAATT---GGAG-----TG-TGC---------TGGC---------------C
TTCT----------------GTTTGGGAAG---CCCAGCTCCTC-TGAAATACATTAGCGATGTGACATC
CGC--------ATGGCA---CCA-TGCTTA---TCTGGCATTGATAGT-----ATCTTCATGCCTGAG--
TGTGT-TTGTGCAGC-------------------------------------------------------
----------------------------------------TGTGGAAAGTTTCGCTCGCTCATAGCTTGA
TGGGT----------------------------------CAGCCCATCCTTTGACCAATTTAACCTCAAA
--------------------------------------------------GGATT-CCCCTAGTAAC-TG
CGAGTG-AA-GCGGGAAGAGCTC-AAATTTAAAATCTGGCGGT---------TCTCT-GAGCTG-TCCGA
GTTGTAATCTAGAGAAGTGC-TTTCC--GTG-CTG-GACCGTGTACAAGTCTCTTGGAATGGAGCGTCAT
AGAGGGTGAGAATCCCGTCTTTGACACGGGC-TACCAGTGC-TTTTGTGATGCACTCTCGAAGAGTCGAG
TTGTTTGGGAATGCAGCTCAAAATGGGTGGTAAATTCCATCTAAAGCTAAATATAGGCGAGAGACCGATA
GCGAACAAGTACCGTGAGGGAAAGATGAAAAGAACTTTGAAAAGAGAGTTAAACAGTACGTGAAATTGTT
GAAAGGGAAACGCTTCAAGTCAGTCACGTTGG-CTGGTAATCAACCCTTGC---------AATCT-TGAT
GGGCTTATTT-TCCAG------TTGATGGGTCAGCATCAATTTTGACCGTCAGAGAAAGGCATGGGGAAT
GTGGCATC----TT------CGGATGTG-TTATAG-CCCCTTG-TCACATG-TGATGGTTGGGATTGAGG
AACTCAGCA--TGCCTT----TACCGGTCGGGGCTCT----AAGTCCACG---T-AACATGCTCAGGATG
CTGGCATAATGGCTTGAATCGACCCGTCTTGAAACACGGACCAAGGAGTCTAACATGCCTGCGAGTGTTT
GGGTGG-AAAA-CCCGAGCGCG-AAGTGAAAGTGAAT--TTTGTCGAGATCCCTGTCGT-GGGGAGCACC
GACGCCCGGACCAGACCTTTT--GTGACGGA-TCTGCGGTTGAGCATGCATGTTGGGACCCGAAAGATGG
TGAACTATGCCTGAATAGGGTGAAGCCAGAGGAAACTCTGGTGGAGGC-TCGTAGCGATTCTGACGTGCA
AATCGA--TCGTCGAATTTGGGTATA-GGGGCGAAAGACTAATCGACTGAAACACCCGAAGGCCAGGCGT
GTGGGCTTGTCAAAAACCTTGCACTGATGGCATGCATCTCTGTCGGATCCCAATCTGCCGCCGTCATTGA
ATTTTTGGAGGAATGGGGCCTTGAATCTCTAGAAGAAAATGCTCACTCCGCTACGCCTTGCACGAAAGTG
TTTGTCAATGGTGTGTGGATGGGTGTCCATCGTGACGCCGCCAACCTGGTGAAGACGATCAAAAAGTTGC
GAAGAAAACGTGACATAGAGTCCGAAGTGTCAGTCGTCCGCGATATCCGGGAAAGGGAGCTCCGGCTTTC
TACTGATGCTGGAAGAGTTCTCCGTCCTCTCTTCGTCGTCGAGA---ACCAGCAACTTGTTTTGCAAAAG
AAACATGTCAAGTGGCTCATCGATGG--------------GACT---GACGGTGTGTGGGAACTG-----
-GATCCGGACGGTAAACCCGTATTACGACGATTCAATTGGGACAGTCTGGTGGACCGAGGGATCGTTGAA
CTCCTCGATGCAGAAGAGGAAGAAACTGTGATGATAGCAATGACCCAGGAGGACTTGGAGAACTCCAGAC
TGCAGCAACAGGGCATAGACCCTCACGCTAACGACGGTGATTTCGATCCCGCGGTACGCTTGAAGGCTGG
TATCAACAGTCACACATGGACACATTGCGAGATTCACCCCAGTATGATTCTTGGTGTCTGTGCAAGTATC
ATCCCTTTCCCTGATCATAACCAGTCTCCCCGAAACACGTATCAATCGGCCATGG
>AFTOL_ID_773_Phyllotopsis_sp
--------------------------------------TTGA--ATTTTG-----CAAAGGTG-------
--CTG-TCGCTGGCTCTTAGG------------------AGCA-TGTGCACGC-----CCTTTCAATTC-
----------------------------TCT-------TACCACCTGTGCACC-TTTTGTAGACCTGGAT
ATCTATCAACCAAG--------------------------------------------------------
-----------------------TTTCGACTTGGCTTGGATTTGAAG-----------------------
----------------------------------------------------ACTGCCGTTGCT------
----------------------------------------------------------------CTTGTA
GAGTC---GGCTTTCTTC-------ACATTTCTTGGTCTATGTTTTTAT-------------ATACCCC-
--TTTATAAAGTTATAGAATGTCT---------------------------------TATCAGTCA----
---------GCCCTAAAAAGC--------------AGACTT---TATTAATACAACTTTCAACAATGGAT
CTCTTGGTTCTCGCATCGATGAAGAA-CGCAGCGAAATGCGATAAGTAATGTGAATTGCAGATCTCAGTG
AATCATCGAATCTTTGAACGCACCTTGCGCCCTTTGGT----ATTCCGAAG-GGCATGCCTGTTTGAGTG
TCATTAA-A-TT--ATC-AACTACCACAGCT---TTATTGA-------------------TGTGTC-GTA
G-------------CTTGGATGTG--AGGG-----TT-TGC---------GGGC---------------T
CTA-------------------TTTATTGA---GTCGGCTCCCT-TTAAATGCATTAGCAGAACCTCTAG
TAGT----------------CCG-TCTTTT-------GGTGTGATAA------TTATCTATGCC------
-ATGG-ATGTGTCTG-------------------------------------------------------
-------------------------------------------------CGTGTTCAGCT-----TCTAA
CTGTC---------------TTTGG-ACAA--------------TCTTT---------------------
--------------------------------------------------GGATT-CCCCTAGTAAC-TG
CGAGTG-AA-GCGGGAAAAGCTC-AAATTTAAAATCTGGCGGT-----C----TC---TGATCG-TCCGA
GTTGTAATTTAGAGAAGTGT-TATCC--GCG-CTG-GACCGTGTACAAGTCTCCTGGAACGGAGCGTCAT
AGAGGGTGAGAATCCCGTATATGGCACGGAC-TACCAGGGC--TTTGTGATGCGCTCTCGAAGAGTCGAG
TTGTTTGGGAATGCAGCTCAAAATGGGTGGTAAATTCCATCTAAAGCTAAATATAGGCGAGAAACCGATA
GCGAACAAGTACCGTGAGGGAAAGATGAAAAGAACTTTGGAAAGAGAGTTAAACAGTACGTGAAATTGTT
GAAAGGGAAACGCTTGAAGTCAGTCGCGTCGG-CCAAGGATCAACCTAGCT---------------TGCT
GGGAGCACTT-CTTGG------TTGATGGGTCAGCATCAGTTTTGATTGTTGGATAAAGTTCAAGGGAAT
GTGGCATC----TT------CGGATGTG-TTATAG-CCTTTGT-TCGTATA-CAACAGTTGGGACTGAGG
AACTCAGCA--TGCC------GCAAGGCCGGGTACTTG-----TACCACG---T-AACATGCTTAGGATG
CTGGCATAATGGCTTTAATCGACCCGTCTTGAAACACGGACCAAGGAGTCTAACATGCCCGCGAGTGTTT
GGGTGG-AAAA-CCCGAGCGCG-TAATGAAAGTGAAA-----GTTGAGATCTCTGTCGT-GGAGAGCATC
GACGCCCGGACCAGACCTTTT--GTGACGGT-TCCGCGGTAGAGCGTGTATGTTGGGACCCGAAAGATGG
TGAACTATGCCTGAATAGGGTGAAGCCAGAGGAAACTCTGGTGGAGGC-TCGTAGCGATTCTGACGTGCA
AATCGA--TCGTCGAATTTGGGTATA-GGGGCGAAAGACTAATCGACGGAAACTCCTGAAGGCCAGGCCT
GTGGCCTTGTGAAGAATCTGGCCCTCATGTCATGTATATCGGTCGGTTCGTATTCGGCACCCGTCATCGA
GTTCCTGGAAGAGTGGGGCTTAGAGTCTTTGGAGGAGAATGCACACTCGTCTACACCTTGCACCAAGGTT
TTCGTCAATGGAGTATGGATGGGTGTGCATCGCGACCCTGCAAACTTGGTCAAGACGATCAAGAAGTTGC
GGAGGAAGGACGACATCAGTCCGGAAGTGTCTGTTGTTCGGGATATTCGCGAGAAGGAACTTCGACTCTA
TACCGATGCCGGTCGTGTTTGCCGGCCACTTTTCATTGTGGAGA---ACCAACAGCTTGCTCTCCAGAAA
AAACACGTCAAATGGCTCAACTCTGG--------------TTTC---AATGATGAGGGCGAG--------
----------------------------GCGTTTAAATGGGAGCACCTTGTAAAGAACGGGATCATCGAG
CTGTTGGACGCGGAAGAAGAAGAAACTGTCATGATTTCCATGACGCCTGAAGACCTTGAGAATTCGCGAC
TGCAGCAAAGTGGCCTTGATCCTCATGCGAATGATGGCGATTTCGACCCCGCTGCACGGCTCAAAGCTGG
CATCAATGCGCATACTTGGACACATTGCGAGATTCATCCCAGTATGATTTTGGGTATTTGTGCCAGCATT
ATTCCGTTCCCGGATCATAACCAATCCCCGCGTAATACATACCAATCTGCTATGG
>AH24539_Cantharocybe_gruberi
CAAGGTTTCCGTAGGTGAACCTGCGGAAGGAT-CATTATCGA--ATTCGC-----TCTTGAGG-------
--CTG-TCGCTGGCCCCCCTTCAA---GGGGG-------GGCA-TGTGCACGC-----TTCATCAGTCCA
----------------------------TTC-------AACCTCCTGTGCACC--TTTGTAGACCTTGGA
ATAATC----------------------------------------------------------------
-----------------------TCTCAAGGAAACTTGGATGTGGATGCTGC----G-------------
-----------------------------------------------------G-GCT------------
----------------------------------------------------------------TGTCAC
GAGTC---GGCTTCGTCCTA-----TGATTCCATGGTCTATGTTTATATTACCC----------------
-CCTATTGCATGTCCAGAATGTCT---------------------------------TGATGGGCC----
---------TTTTGGCCTACA--------------AAAAAA---ACCTTATACAACTTTCAACAACGGAT
CTCTTGGCTCTCGCATCGATGAAGAA-CGCAGCGAAATGCGATAAGTAATGTGAATTGCAGAATTCAGTG
AATCATCGAATCTTTGAACGCACCTTGCGCCCCTTGGT----ATTCCGAGG-GGCATGCCTGTTTGAGTG
TCATTAA-A-TT--ATC-AACCTCTTTGGCTT--TTTTTT-------------AAG----GTCAAT-CAG
G-------------CTTGGATGTG--GGGG-----TT-TGC---------GGGC---------------T
TTT--------------------CATAAAA---GTCGGCTCCTC-TTAAATGCATTAGCGGAATCTTTTG
CA---------GAGATC---AGC-ATTCCC-------GGTGTGATAAAA----ATATCAATGCC------
--GCG-CTGTGAGGC-------------------------------------------------------
--------------------------------------------------GGGATCTGCT-----TCTAA
TATGGTCCCTT-------TGCTGGG-ACAG-----------------CTCTTTGACGATTTGACCTCAAA
TCAG-GTAGGACT--ACCCGCTGAACTTAAGCATATCAA---------------------------C-TG
CGAGTG--A-GCGGGAAAAGCTC-AAATTTGTAATCTGGCAGT-----C----CTTG-CGGCTG-TCCGA
GTTGTAAACTAGAGAAGTGC-TATCC--GCG-CTG-GACCGTGTACAAGTCTCCTGGAATGGAGCGTCAC
AGAGGGTGAGAATCCCGTCTTTGACACGGAC-TGCCAGGGC-CTTTGCGATGCGCTCTCGAAGAGTCGAG
TTGTTTGGGAATGCAGCTCAAAATGGGTGGTAAATTCCATCTAAAGCTAAATATTGGCGAGAGACCGATA
GCGAACAAGTACCGTGAGGGAAAGATGAAAAGAACTTTGGAAAGAGAGTTAAACAGTACGTGAAATTGTT
GAAAGGGAAACGCTTGAAGTCAGTCGCGTCGG-CCAGGGATCAGCCTTGCA----------TTTT-TGCT
GGGTGCACTT-CCTGGC----TTTGACGGGTCAGCATCAATTTTGACCGCTGGATAAAGGTCAGGGGAAT
GTGGCATC----TT------CGGATGTGTTTATAG-CCCCTGA-TCGCATA-CAGCGGTCGGGATTGAGG
AACTCAGCA--CGCC------GCAAGGCCGGGGTTTTG-----ACCCACG---T-ATCGTGCTTAGGATG
CTGGCAAAATGGCTTTAATCGACCCGTCTTGAAA------------------------------------
----------------------------------------------------------------------
----------------------------------------------------------------------
----------------------------------------------------------------------
----------------------------------------------------------------------
----------------------------------------------------------------------
----------------------------------------------------------------------
----------------------------------------------------------------------
----------------------------------------------------------------------
----------------------------------------------------------------------
----------------------------------------------------------------------
----------------------------------------------------------------------
----------------------------------------------------------------------
----------------------------------------------------------------------
----------------------------------------------------------------------
-------------------------------------------------------
>CBS_398_79_Cantharellula_umbonata
CAAGGTTTCCGTAGGTGAACCTGCGGAAGGAT-CATTAATGG--TTTATT------GAAGGGG-------
--TTG-TAGCTGGCGTTAATGCA---------------------CGTGCACGC-----CCCTTTGTTATT
GAA-----------------------CAT--------AACTCACCCGTGCACC--TTTGTAGACTTGGGC
TGAG------------------------------------------------------------------
----------------------------------------------------------------------
--------------------------------------------------AGGGTTTCATTGACTTGTCA
A--------------------------------------------------------TGATCCTTTGCTG
GGGTC---TGATCGACCTCG-----AAAGGCTCGTGTCTATGTTTATAT-------------ATGCCCT-
-TATTGTATGTCAATAGAATGTCA---------------------------------CTTGTATGCTTGC
---------CTTAACAAAGCG------------AGCTTCGA---GTCTAATACAACTTTCAACGACGGAT
CTCTTGGCTCTTGCATCGATGAAGAA-CGCAGCGAAATGCGATAAGTAATGTGAATTGCAGATCACAGTG
AATCATTGAATTTTTGAACGCACCTTGCGCCCTTTGGT----ATTCCGAAG-GGCATGCCTGTTTGAGTG
TCATTAA-A-TC--ATC-AATCGATGGATTG---ATCTGTGTG----------GATTGGCTTCCAT-GTG
GTGTTATCCTTCGACTTGGATGT---GGAGGT------TGC---------TGGC----------------
-------------------TTATAACAAAA---GTCGGCTCTTC-TTAAATGCATCAGCGATCCTTAGAG
TAA-----------------GGG-GGCTTT-------GGTTTGATAACT--CGTTGTCTA----------
-ATCAACTCCGACTC-------------------------------------------------------
--------------------------------------------------TTGTATCGCT-----TTACA
TTGTG---------------------ACAACACAAT--------------CATTGACCCTTGACCTCAAT
GGAG-GGGGTGTG--GGTCCCCAAA-------------------------GGATTCCCTTTAGTAAC-TG
CGAGTG-AACAGGGAAAAAGCTC-AAATTTAAAATCTGACGGT-----C----TTAA-TGGTCG-TCCGA
GTTGTAATTTAGAGAAGTGT-TATCC--GCG-TTG-GACCGTGTACAAGTCTCTTGGAATAGAGCATCAT
AGAGGGTGAGAATCCCGTCTTTGACACGGAC-AGCCAGGGC-TTATGTGATACACTCTCGAAGAGTCGAG
TTGTTTGGGAATGCAGCTCAAAATGGGTGGTAAACTCCATCTAAAGCTAAATATTGGCAAGAGACCGATA
GCGAACAAGTACCGTGAGGGAAAGATGAAAAGAACTTTGGAAAGAGAGTTAAACAGTATGTGAAATCGTT
GAAAGGGAAACGCTTAAAGTCAGTCGCGTCGG-CCGGGGATCAACCGTTCAT--------TGACT-TGAA
TGGGGCACTT-TCTGG------TTGACGGGTCAACATCAATTTGAATGGTCAGACAAAGGTCAAAGGAAT
GTGGCATC----TT------AGGATGTG-TTATAG-CCTTTGG-TCTTATG-TGACTGTTTGTATTGAGG
AACTCGGCA--CGCCTTTTTACCGAGGTCAGAGCTTAG-----GCTCATG--TT-TACGTGCTTAGGATG
TTGGCATAATGGCTTCAATCGACCCGTCTTGAAACACGGACCAAGGAGTCTAACATGCGTGCGAGTGTTT
GGGTGG-TAAA-CCCAAGCGCG-TAATGAAAGTGAAA-----GTTAAGATCTCTGTCGT-GGAGAGCACT
AACGCCCGGACCCGATCTATT--GGGAGGGA-TCTGCGGTAGAGCATGTATGTTGGGACCCGAAAGATGG
TGAACTATGCCTGAATAGGGTGAAGCCAGAGGAAACTCTGGTGGAGGC-TCGTAGCGATTCTGACGTGCA
AATCGA--TCGTCGAATTTGGGTATA-GGGGCGAAAGACTAATCGA------------------------
----------------------------------------------------------------------
----------------------------------------------------------------------
----------------------------------------------------------------------
----------------------------------------------------------------------
----------------------------------------------------------------------
----------------------------------------------------------------------
----------------------------------------------------------------------
----------------------------------------------------------------------
----------------------------------------------------------------------
----------------------------------------------------------------------
-------------------------------------------------------
>CDS_41163_Cyphellostereum_galapagoense
------------------------GGAAGGAT-CATTAATGA--AATGGC--AAGGTCCCCGG-------
--TTG-CTGCTGGGTTCTTGC------AAAGA-------GCCACCGTGCACGCCGCGGCTTTCCCACCC-
----------------ATTCATTCATC-TGC-------CCCTTTCTGTGCACT-TCCCATAGG-CTGAGT
AGGG------------------------------------------------------------------
----------------------------------------------------------------------
----------------------------------------------------------------------
----------------------------------------------------------------------
-------------------------CAACCCCTTGGCCTATGTTATCGC-------------ATACCCT-
--CGATTGCTTTCAGTGAATGATA----CC---GTCCGAGCAAGTCTCG---------------------
-----------------------------------ACGTTA---AACTTGTACAACTTTCAACAACGGAT
CTCTTGGCTCTCGCACCGATGAAGAA-CGCAGCGAAATGCGATAAGTAATGTGAATTGCAGAATTCAGTG
AATCATCGAATCTTTGAACGCACCTTGCGCCCCTTGGT----ACTCCGAGG-GGCATGCCTGTTTGAGTG
TCATTTA-A-TT--ATC-GAACCCGAGATTG---TTCTCCC------------GAACCT-CGCTCG-GCG
T-------------CTTGGACTCT--GGAG-----TG-TGC---------GGGA----------------
-----------------------TGAAATT---TCCCGCTCCTCATGAAATACATCAGCGGGATGCCCTT
G----------ACCCAT---GGA-AGCTCT--CTGCGGGCGTGATAA------CTATCTACGTCGCG---
------CTATGGGGT---------G---------------------------------------------
--------------------------------------GATCCTGGGGGGGACTTCTGCT-----TCGAG
CAGTC---------GTCATCGCGCG-ACAAAA------------TCTTC--TTGACAATTTGACCTCAAA
TCAG-GCAG------ACCCGCTGAACTTAAGCATATCAATAAGCGGAGGAGGATT-CCCCTAGTAAC-TG
CGAGTG-AA-GCGGGAAAAGCTC-AAATTTAGAATCTGGCGGT-----C----CCCA-AGGTCG-TCCGA
GTTGTAATCTAGAGAAGCGT-CATCC--GCG-CAG-GCCCGCGTACAAGTCTCTTGGGATAGAGCATCAT
AGAGGGTGAGAATCCCGTCTCTGACGCGGAA-TGCCGACGC--ACTGCGATGCGCTCTCGACGAGTCGAG
TTGTTTGGGAATGCAGCTCAAAATGGGTGGTAAATTCCATCTAAAGCTAAATATTGGCGAGAGACCGATA
GCGAACAAGTACCGTGAGGGAAAGATGAAAAGAACTTTGGAAAGAGAGTTAAACAGTACGTGAAATTGTT
GAAAGGGAAACGCTTGAAGTCAGTCGCATCTC-ATGGGAATCAACCTACTC------------TT-GAGT
GGGCGTATTT-CCCAGC----CGGGATGGGTCAGCATCGATTCAGTTTGTCGGAGAAAGGCGGGAGGAAT
GTGGCATCC--CTT------GGGATGTG-TTATAG-CCTCTTG-TCGCATG-CGACAGCCGGGATCGAGG
AACTCAGCA--CGCC------GCAAGGCCGGGG--CTT-----GCCCACGTTTT--ACGTGCTTAGGATG
CTGGCATAATGGCTTTAATCGACCCGTCTTGAAACACGGACCAAGGAGTCTAACATGCTCGCGAGTGTTT
GGGTGT-CAAA-CCCGAGCGCG-AAACGAAAGTGAAA-----GTTGAGATCTCCGTCGC-GGAGAGCATC
GACGCCCAGACCAGACCTTTT--GCGACGGA-TCTGCGGTCGAGCGCGTATGTTGGGACCCGAAAGATGG
TGAACTATGCCTGAATAGGGCGAAGCCAGAGGAAACTCTGGTGGAGGC-TCGTAGCGATTCTGACGTGCA
AATCGA--TCGTCGAATTTGGGTATA-GGGGCGAAAGACTAATCGA------------------------
----------------------------------------------------------------------
----------------------------------------------------------------------
----------------------------------------------------------------------
----------------------------------------------------------------------
----------------------------------------------------------------------
----------------------------------------------------------------------
----------------------------------------------------------------------
----------------------------------------------------------------------
----------------------------------------------------------------------
----------------------------------------------------------------------
-------------------------------------------------------
>CFMR_BZ_3923_Humidicutis_sp
CAAGGTTTCCGTAGGTGAACCTGCGGAAGGAT-CATTATTGA--AATCGT---TCGTGAAAGG-------
--CTG-TTGCTGGTCTCCGAGAGG---GGGCATACAATTAATT-AGTGCACGC-----CTTTC-------
----------------TTCGTTYGCTTCTTCCACAC-ACACACCCTGTGCATC-TTTTGTAGG-TTGAGA
CA--------------------------------------------------------------------
----------------------------------------------------------------------
----------------------------------------------------------------------
----------------------------------------------------------------------
--------------------------------TCGACCTATGCCTTTTTCTTA------ATAATTCATT-
--CTTATCTATCATTGGAAAGTGCGCA-------------------------------------------
-----------------------------------TTTATT---TATTAATACAACTTTCAACAACGGAT
CTCTTGGCTCTCGCATCGATGAAGAA-CGCAGCGAAATGCGATAAGTAATGTGAATTGCAGAATTCAGTG
AATCATCGAATCTTTGAACGCACCTTGCGCTCCTTGGAT---ATTCCGAGG-AGCATGCCTGTTTGAGTG
TCATGAA-A-CT--TTC-AAAGCCCTTTTCT---TTTTTC---------GAAAGGGAG---------GAG
GCT-----------TTTGGATTGT--GGAGTT--GTG-TGC---------TGGA-AGAGAGGACAACTCT
CT-------------------------------GTCAGCTCCTC-TAAAATGCATTAAGCTTTTGCCTCG
T------GCGGACGTGT-CAAAG-AGCTCG-----TTGGTATGATAATA--TTTTGTCTATGCC------
CACTT-----------------------------------------------------------------
-------------------------------------------------GCCAGTCTGCGT----TGCAG
GTATCCGCTCG-----CACACAGAG-AAAAATATCAT-------------TGTAATCATTTGACCTCAAA
TCAG-GTAGG----------------------------------------GGATT-CCCTTAGTAAC-TG
CGAGTG-AA-GCGGGAAAAGCTC-AAATTTAAAATCTGGCGGTCC--TT----TTCT-TGGCCG-TCCGA
GTTGTAATCTAGAGAAGTGC-TTTCC--GCG-CTG-GACCGTGTACAAGTCTCTTGGAATAGAGCGTCAT
AGAGGGTGAGAATCCCGTCTCTGACACGGAT-CGCCAGTGC-TTTTGTGATGCGCTCTCGAAGAGTCGAG
TTGTTTGGGAATGCAGCTCAAAATGGGTGGTAAATTCCATCTAAAGCTAAATATTGGCGAGAGACCGATA
GCGAACAAGTACCGTGAGGGAAAGATGAAAAGAACTTTGGAAAGAGAGTTAAACAGTACGTGAAATTGTT
GAAAGGGAAACGCTTGAAGTCAGTCGCATCGA-CTGGGGATCAACCTTGCTT-----------TT-CGCT
GGGTGCACTT-TCCAG------TTGATGGGTCAGCATCAATTTTGATCGTCGGACAAAGTTTGGAGGAAT
GTGGCACTCA-TTT------TGGGTGTG-TTATAG-CCTTCGA-TCGCATA-CGACGGTTGGGATTGAGG
ATCTCAGCA--CGCC------GAAAGGCCGGAGCTTTT---TTGTTCACG---T--TCGTGCTTAGGATG
CTGGCATAATGGCTTTAATCGACCCGTCTTGAAACACGGACCAAGGAGTCTAACATGCCTGCGAGTGTTT
GGGTGG-AAAA-CCCGAGCGCG-CAATGAAAGTGAAA----GGTTGAGATCCCTGTCGT-GGGGAGCATC
GACGCCCGGACCAGACCTTCT--GCGACGGA-TCCGTGGTAGAGCATGTATGTTGGGACCCGAAAGATGG
TGAACTATGCCTGAATAGGGTGAAGCCAGAGGAAACTCTGGTGGAGGC-TCGTAGCGATTCTGACGTGCA
AATCGA--TCGTCGAATTTGGGTATA-GGGGCGAAAGACTAATCGA------------------------
----------------------------------------------------------------------
----------------------------------------------------------------------
----------------------------------------------------------------------
----------------------------------------------------------------------
----------------------------------------------------------------------
----------------------------------------------------------------------
----------------------------------------------------------------------
----------------------------------------------------------------------
----------------------------------------------------------------------
----------------------------------------------------------------------
-------------------------------------------------------
>CFMR_DEN_25_Gliophorus_psittacinus
CAAGGTTTCCGTAGGTGAACCTGCGGAAGGAT-CATTATTGA--AATACT---CGAGGAGAGG-------
--TTG-TTGCTGGTCTTTGTTTTC-----AGA-------GACAACGTGCACGC-----CTTTTCTA----
----------------CCCATTTCT---TTC-------AAAAACCTGTGAACC-TCTTGTAGG-CCAAGA
GA--------------------------------------------------------------------
----------------------------------------------------------------------
----------------------------------------------------------------------
----------------------------------------------------------------------
--------------------------------TTGGTCTACGTTTACAAAAC----------AAACCCC-
--CTTTGCATGTGCATGAACGATT----------------------------------------------
------------ATTGTAAAA--------------GTTTTA---ATATAACACAACTTTCAACAACGGAT
CTCTTGGCTCTCGCATCGATGAAGAA-CGCAGCGAAATGCGATAAGTAATGTGAATTGCAGAATTCAGTG
AATCATCGAATCTTTGAACGCACCTTGCGCTCCTTGGT----ATTCCGAGGAAGCATGCCTGTTTGAGTG
TCCCAAA-T-TT--CTC-ACCCTTGCAACGT---TTGTTCA---------------------------AG
G-------------CTTGGATCGT--GGAGGT---TC-CGC---------CGGA--------------AT
TTG-------------------ACCAGAAG---TTGGGCTCCTC-TAAAATGCATCAGCAAACTTTTTTT
T----------TTCTTT---GCT-GGCTTT-------GGTTTGATAAT-----CTATCTATGTC------
-ATCG-CCCTCTGTA-------------------------------------------------------
------------------------------------------ACGAAAAAAGGGTAGGTT-----TACAA
TCGTC---------------CTCGG-ACAAAA------------TACTT---GACGCTTTTGACCTCAAA
TCAG-GTAGGACT--ACCCGCTGAACTTAAGCATATCAATA---------GGATT-CCCGTAGTAAC-GG
CGAGTG-AA-GTGGGAAAAGCTC-AAATTTGAAATCTGGCAGC-----CT-ATCTTT-GGCTCG-TCCGA
GTTGTAATCTAGAGAAGCGT-CTTTCCGTTG-CTG-GACCGTGTACAAGTCTCTTGGAATAGAGCGTCGT
AGAGGGTGAGAATCCCGTCTTTGACACGGAC-TGCCAGCAC-ATTTGTGATGCGCTCTCGAAGAGTCGAG
TTGTTTGGGAATGCAGCTCAAAATGGGTGGTAAATTCCATCTAAAGCTAAATATTGGCGAGAGACCGATA
GCGAACAAGTACCGTGAGGGAAAGATGAAAAGAACTTTGGAAAGAGAGTTAAACAGTACGTGAAATTGTT
GAAAGGGAAACGCTTGAAGTCAGTCACGTCGG-GCAGGGATCAACCTTGCATT----------TT-TGCT
TGGTGCATTC-CCTGTTTATAACCGACGGGTCAGCGTCAATTTTGACCGTCGGACAAAGTTCATCGGAAT
GTGACATT----TCCTTCGGGAGATGTG-TTATAG-CCTTTGG-ACGTATA-CAATGGTCGGGATTGAGG
AACTCGGCA--CGCC------GCACGGT----------------------------GGTTGCCYAGGATG
CTGGCATAATGGCTTTAATCGACCCGTCTTGAAACACGGACCAAGGAGTCTAACATGCCTGCGAGTGTTT
GGGTGG-CAAA-CCCGAGCGCG-CAATGAAAGTGAAA----GGTCGAGATCCCTGTCGC-GGGGAGCATC
GACGCCCGGACCAGACCTTTT--GTGACGGA-TCCGCGGTAGAGCATGTATGTTGGGACCCGAAAGATGG
TGAACTATGCCTGAATAGGGTGAAGCCAGAGGAAACTCTGGTGGAGGC-TCGTAGCGATTCTGACGTGCA
AATCGA--TCGTCGAATTTGGGTATA-GGGGCGAAAGACTAATCGACTGAGACGCCTGAAGGACAAGCAT
GTGGCCTGGTCAAAAATCTTGCCCTTATGGCGTGCATATCCGTGGGTTCTTTCTCTGCGCCGGTGATCGA
GTTCTTGGAGGAGTGGGGGCTGGAGTCGTTGGAAGAAAATGCCCATTCCTCGACACCTTGTACCAATGTC
TTCGTGAACGGAGTGTGGATGGGAGTTCATCGCGACGCTGCGCATCTAGTGGACACTATCATCAAGTTGC
GTAGAAAAGACGACATCAGTCCTGAAGTCTCAGTCGTCCGAGATATTCGCGAGAGGGAACTCCGCCTATA
TACCGATGCGGGGCGGGTCTGTCGACCCCTTTTTATCGTGAAAA---ATCAGCAGCTGGCGTTGGAGAAG
AAACACATCAGGTGGCTGAACAGAGG--------------TTAC---GGAGATGAGCTAGTACCAGATCT
TAATAATCCCGGTACCGACAAACCCATTGAATTTAAGTGGGAATCACTGGTGAAGAATGGGATTATAGAG
CTATTAGATGCGGAAGAAGAGGAGACCGTCATGATCTCTATGACTCCCGAAGACTTGGAGAACTCCCGAC
TTCAGCAAAGCGGCGTTGATCCTCATGCAAATGATGGCGAATTCGACCCCGCACAACGTCTGAAGTCTGG
TATCAATGCGCATACTTGGACTCATTGCGAAATCCACCCAAGCATGATTCTAGGCATTTGTGCAAGTATC
ATTCCTTTCCCAGATCACAACCAGTCTCCTCGTAACACGTACCAATCCGC-----
>CFMR_ENG_3_Porpolomopsis_calyptriformis
CAGGGTTCCCGTAGGTGACCCTGCGGAAGGATCCTTTATTGA--AATAAAC----TTTAGGGG-------
--TTG-CTGCTGGCTTTCTCTTCTGAGGGGGC-------AATT-TGTGCACAC-----CTCTA-------
----------------TCTATTTCCCT-TTA-------CACCCCTTGTGCATC-TTGTGTAGG-TTGA--
----------------------------------------------------------------------
----------------------------------------------------------------------
----------------------------------------------------------------------
----------------------------------------------------------------------
-------------------------TAAATAATCAATCTATGTTTTTATATT---------GATACC---
--TTTGTTTTGAATGGGAATGTAA------------TTTTAAAACCTCAGTAAGCT---TTTTAAG----
------------CTGAAAGGG--------------AATAAA---AATGTGTACAACTTTCAACAACGGAT
CTCTTGGCTCTCGCATCGATGAAGAA-CGCAGCGAAATGCGATAAGTAATGTGAATTGCAGAATTCAGTG
AATCATCGAATCTTTGAACGCATCTTGCGCTCCTTGGT----ATTCCGAGG-AGCATGCCTGTTTGAGTG
TCGTGAA-G-TT--TCT-CAAACC----------CCTTTT--------------------CTTAAA-GAT
G-------------TTTGGAATTTG-GGGG-----TG-TGCTTTTTTATGTGAA---------------C
CCTTAA--------------GAGGGTTTGT---TAAAGCTCCTC-TAAAATGTATTAGTAAAACCTGTCC
C----TCAAGGATGGTG---CAA-AGCTTT------GGTTTTGATAATGT-CTTTATCTTTATA-GCGCC
TATAG-CTTTAGCCCAATG---------------------------------------------------
---------------------------AGATCCTTGGACAAAAGGGTGCAGAGTTCTGCT----------
-------------------TTACAA-AATAAGAA----------------TTTGACACTTTGACCTCAAA
TCAG---AGRACT--ACCCGCTGAACTT-AGCATATCA------------GGATT-CCCCTAGTAAC-TG
CGAGTG-AA-GCGGGAAAAGCTC-AAATTTAAAATCTGGTGGT----------CTTC-TGGCCA-TCCGA
GTTGTAATCTAGAGAAGTGC-TTTCA--GTT-CTG-GACCATGTATAAGTCTCTTGGAATAGAGCATCAC
AGAGGGTGAGAATCCCGTCTTTGACATGGAC-TACCAGTAC--TTTATGATGCACTCTCAAAGAGTCGAG
TTGTTTGGGAATGCAGCTCAAAATGGGTGGTAAATTCCATCTAAAGCTAAATATTGGCGAGAGACCGATA
GTGAACAAGTACCGTGAGGGAAAGATGAAAAGAACTTTGGAAAGAGAGTTAAACAGTACGTGAAATTGTT
GAAAGGGAAACGCTTGAAGTCAGTCGCATCAG-CTGGGGATCAACCCTACAT-----------TT-AGTT
GGGTGCACTT-TCCAGC----TTTGATGGGTCAGCATCAATTTTGATCATCAGAAAAAGTCAAAAGGAAT
GTGGCATT----CT------TGAATGTG-TTATAA-CCTTTGG-TCATATA-TGATGGTTGGGATTGAGG
AACTCAGCA--CGCC------GCAAGGCCGAGGTCTTT-ATGGACCTACG---T--TCGTGCTTAGGATG
CTGGCATAATGGCTTTAATCGACCCGTCTTGAAACACGGACCAAGGAGTCTAACATGCCTGCGAGTGTTT
GGGTGG-AAAA-CCCGAGCGCG-TAATGAAAGTGAAA----AGTTGAGATCCCTGTCGT-GGGGAGCATT
GACGCCCGGACCAGACCTTTT--GTGACGGA-TCCGTGGTAGAGCATGTATGTTGGGACCCGAAAGATGG
TGAACTATGCCTGAATAGGGTGAAGCCAGAGGAAACTCTGGTGGAGGC-TCGTAGCGATTCTGACGTGCA
AATCGA--TCGTCGAATTTGGGTATA-GGGGCGAAAGACTAATCGACCGAGACACCGGAAGGCCAGGCCT
GTGGTCTTGTGAAGAATCTGGCCCTTATGGCTTGTATCTCTGTGGGTTCTTACTCTGCTCCGGTCATCGA
ATTTCTGGAAGAGTGGGGCTTGGAGTCGCTGGAAGAGAATGCGCACTCTTCGTCGCCTTGTACCAAAGTC
TTTGTAAACGGTGTGTGGATGGGCGTTCATCGCGACCCAGCCAACTTGGTGGGGACCATCAAAAAACTGC
GCAGGAAGGACGACATCAGCCCCGAGGTATCGGTCGTACGAGATATCCGTGAGAGGGAGCTGCGGCTGTA
CACTGATGCAGGGCGGGTTTGCCGACCTTTGTTTATTGTCGAGA---ATCAGCAATTAGTCTTGCAAAAG
AAGCATATCCGGTGGTTGAACAGCGG--------------AATC---TGGGAAGACCAGACG--------
-------GACGCAAAGGGCAATCCTCTGGAGTTCAAGTGGGAGCAACTGATCAAATGTGGCATTGTAGAA
CTGTTGGATGCGGAGGAGGAGGAAACCGTTATGATTTCCATGACCCCAGAAGACCTGGAGAACACACGGC
TTCAGCAAAGTGGCATCGACCCTCATGCGAACGATGGCGATTTTGACCCCGCAGTTCGTCTCAAAGCAGG
CATTAACACGCATACATGGACGCACTGCGAAATCCACCCAAGCATGATTTTAGGCATATGCGCCAGCATT
ATTCCATTCCCCGATCACAACCAGTCTCCCAGAAACACATACCAATCCGCTATGG
>CFMR_NC_256_Hygrocybe_cf__acutoconica
-----------------GACCTGCGG-AGGAT-CATTACTGA--AGTGAT-------TTGGGG-------
--ATGTTTGCTGGTCTCTCTTTCTCA-AGAGG-------GGCAATGTGCWCTC-----YCCATAAM-A--
---------------ATTCATGATTTCCATC------ACACCCCKTGTGCACA-TCCTRTAGG-GCAAAT
GCACCCCTAATG-------GG-------------------------------------------------
----------------------------------------------------------------------
----------------------------------------------------------------------
----------------------------------------------------------------------
-------------------------GGGGCTGCTGTCCTATGTATTCTCTCAT------CTCACACATT-
-TTGAATGGTGCTCTYGGATGCATC--------------------------------TTTGTGGATT---
--------ATTTGTAAAAGTA------------------AT--CATAAACAACAACTTTCAACAATGGAT
CTCTTGGCTCTCGCATCGATGAAGAA-CGCAGCGAAATGCGATACGTAATGTGAATTGCAGAATTCCGTG
AATCATCGAATCTTTGAACGCACCTTGCGCCTCTTGGT----ATTCCGAGG-GGCATGCCTGTTTGAGTG
TCATGAA-A-TC--ATC-AAAGGAGACCTTT---CTTTGA---------------------------GAG
GCTCTCT-------TTTGGAATTT--GGAG-----TG-TGC---------TGGC---------------T
TTG------------------------------TTCAGCTCCTC-TGAAATGCATTAGCGATGTGGTGTT
CC---------ACCTGC---TTG-AGCTTC---ATTGGCATTGATAG------TCATTCATGTC------
-AGAA-TTGTTCAGC-------------------------------------------------------
----------------------------------------TGTGGAAAGGTTCACTTGCT-----CCTAA
TCGAT----------------------------------GTGGCTCTCTTCTGAGCTCCTCATCCTTGAC
CC---ATAAACCTCAATCAGGNGA--------------------------GGATT-CCCCTAGTAAC-TG
CGAGTG-AA-GCGGGAAGAGCTC-AAATTTAAAATCTGGCAGT-----C---CCTCT-GGGCTG-TCCGA
GTTGTAATCTAGAGAAGTGC-TTTCC--GCG-CTG-GACCGTGTACAAGTCTCTTGGAATGGAGCGTCAT
AGAGGGTGAGAATCCCGTCTTTGACACGGAC-TACCAGGGC-TTCTGTGATGCACTCTCAAAGAGTCGAG
TTGTTTGGGAATGCAGCTCAAAATGGGTGGTAAATTCCATCTAAAGCTAAATATAGGCGAGAGACCGATA
GCGAACAAGTACCGTGAGGGAAAGATGAAAAGAACTTTGAAAAGAGAGTTAAACAGTACGTGAAATTGTT
GAAAGGGAAACGTTTCAAGTCAGTCGCGTCGG-CTGGTAATCAACCTTTGC---------AATGT-TGCT
AGGCTTACTT-TCCAG------TTGACGGGTCAGCATCAATTTTGACCGTCAGATAAAGGCGTGAGGAAT
GTGGCATC----TT------TGGATGTG-TTATAG-CCTCTTG-TCACATG-TGATGGTTGGGATTGAGG
AACTCAGCA--TGCCGTTCA-TTCGGATCGGGGCCTTT---CGGCTCACG---T-AACATGCTTAGGATG
CTGGCATAATGGCTTGAACCGACCCGTCTTGAAACACGGACCAAGGAGTCTAACATGCCTGCGAGTGTTT
GGGTRG-AAAA-CCCGAGCGCG-AAGTGAAAGTGAAC--TTGGTTGAGATCCCTGTCGT-GGGGAGCACC
AACGCCTGGACCAGACCTTTT--GTGACGGA-TCTGCGGTTGAGCATGCATGTTGGGACCCGAAAGATGG
TGAACTATGCCTGAATAGGGTGAAGCCAGAGGAAACTCTGGTGGAGGC-TCGTAGCGATTCTGACGTGCA
AATCGA--TCGTCGAATTTGGGTATA-GGGGCGAAAGACTAATCGACTGAGACACCCGAAGGCCAAGCGT
GTGGTCTCGTCAAGAACCTCGCTCTGATGGCGTGCATTTCTGTTGGATCACAATCAGCCGCCGTGATTGA
ATTCTTGGAGGAATGGGGGCTTGAATCCCTGGAAGAGAATGCCCACTCCGCTACGCCTTGCACGAAGGTC
TTTGTCAACGGTGTGTGGATGGGTGTTCATCGTGACGCTGCCAACCTCGTGAAGACTATCAAAAAGCTAC
GAAGGAAACACGACATCGAATCTGAGGTCTCAGTGGTCCGTGACATCCGGGAAAGGGAACTTCGACTTTC
GACCGACGCTGGCAGGGTTCTCCGGCCTCTCTTCGTTGTCGAGA---ACCAGCAACTTGTCCTGCAGAAG
AAGCACATCAAATGGCTCATCGACGG--------------GACC---GACGGCGTATGGGAAACG-----
-AATAGCGACGGAGAACTAAGATTGAGGCCATATAATTGGGATTCCCTTGTGACACGAGGCGCCGTGGAG
CTTCTGGATGCTGAGGAGGAAGAAACCGTCATGATAGCAATGACACAAGAGGACTTGGAGAACTCCAGAC
TGCAGCAGCAGGGTATAGACCCCCATGCCAATGACGGAGATTTCGACCCGGCAGTGCGCCTGAAAGCTGG
TATCAACAGCCATACATGGACACATTGCGAGATTCACCCGAGCATGATTCTTGGTGTCTGTGCAAGTATA
ATTCCTTTCCCTGATCACAACCAGTCTCCCCGAAACACCTATCAATCTGCCATGG
>CFMR_PR_5408_Gliophorus_aff__laetus
----------------------------------------------------------------------
--TCG----------------------------------AACA-AGT-----------------------
------------------------------------------------------TTCCGTAGG-------
----------------------------------------------------------------------
----------------------------------------------------------------------
----------------------------------------------------------------------
----------------------------------------------------------------------
----------------------------------------------------------------------
----------------------------------------------------------------------
----------------------------------------------------------------------
----------------------------------------------------------------------
------------TTCAATTTCACTAAACATCCT---------CTTCCTTGG-AGAATTCC---TTTAACA
TATTGAA-A-TT--ATA-CATCCGGCATGTT----------------------AAT-----------GAC
GTTCT---------------------GGAGGG---TT-TGC---------TGGC----------------
-------------------------GAAAA---GTTGGCTCCTC-TGAAATGCATTAGTGAAACCTTTCC
AAAC--------------GGAAA-AGCTTT-----------TGATAATTGCTTTTGTCTATGCC------
-ATTG-CCGTCGCCG-------------------T-----------------------------------
------------------------------------------------GATGATTTCGCT-----TACAA
CTGTC--------------CTTTGG-ACAAATCT----------------TGACCTCATTTGACCTCAAA
TCAG-GTAGGACT--ACCCGCTGAACTTAAGCATATCAATAAGC------GGATT-CCCTTAGTAAC-TG
CGAGTG-AA-GCGGGAAAAGCTC-AAATTTAAAATCTGGCGGT-----C----TC---TGGCCG-TCCGA
GTTGTAATCTAGAGAAGTGC-TTTCC--GCG-TTG-GACCGTGTACAAGTCTCTTGGAATAGAGCATCAT
AGAGGGTGAGAATCCCGTCTCTGACACGGAC-TACCAGTGC-TTTTGCGATGCGCTCTCAAAGAGTCGAG
TTGTTTGGGAATGCAGCTCAAAATGGGTGGTAAATTCCATCTAAAGCTAAATATTGGCGAGAGACCGATA
GCGAACAAGTACCGTGAGGGAAAGATGAAAAGAACTTTGGAAAGAGAGTTAAACAGTACGTGAAATTGTT
GAAAGGGAAACGCTTGAAGTCAGTCGCGTCGT-CCAGGGATCAACCTTGCGT--------TTATT-CGTT
GGGTGCACTT-CCTGT------TTGACGGGTCAGCATCAATTCTGACCATCGGACAAGGGTCGGAGGAAT
GTGGCATC----CT------CGGATGTG-TTATAG-CCTCTGG-TCGCATG-CGATGGTTGGGATTGAGG
AACTCAGCA--CGCC------GAAAGGCCGGGTCTGTT-----GACCACG---T--TCGTGCTTAGGATG
CTGGCATAATGGCTTTA-----------------------------------------------------
----------------------------------------------------------------------
----------------------------------------------------------------------
----------------------------------------------------------------------
----------------------------------------------------------------------
----------------------------------------------------------------------
----------------------------------------------------------------------
----------------------------------------------------------------------
----------------------------------------------------------------------
----------------------------------------------------------------------
----------------------------------------------------------------------
----------------------------------------------------------------------
----------------------------------------------------------------------
----------------------------------------------------------------------
----------------------------------------------------------------------
-------------------------------------------------------
>CFMR_PR_6601_Cuphophyllus_aurantius
CAAGGTTTCCGTAGGTGAACCTGCGGAAGGAT-CATTATTGA--ACAAGT------TGGAGGG-------
--TTG-TAGCTGGCTCTTTGG------------------AGCATTGTGCACAC-----CTTTCAAACTC-
----------------TTTTGCCTTC------------AATCACCTGTGCACA-CTCTGTAGA-CATTGG
GTTTCCC---------------------------------------------------------------
-----------------------TTGAGAGGGGGAAGAGGAATATA------------------------
------------------------------------------------TGAGGGTCTGCTGGCT------
----------------------------------------------------------------TCATTG
GAGTC---GGCTTCCCTTTCA----TTCCCCCCATGTCTATGTTTTTAT-------------ATAAACC-
-----------CTATGGAATGTCA---------------------------------TCAGTATGT----
---------TATTAATGGGCTTAGGCCTT------TACAAA---ATTTAATACAACTTTCAACAACGGAT
CTCTTGGCTCTCGCATCGATGAAGAA-CGCAGCGAAATGCGATAAGTAATGTGAATTGCAGAATTCAGTG
AATCATCGAATCTTTGAACGCACCTTGCGCTCCTTGGT----ATTCCGAGG-AGCATGCCTGTTTGAGTG
TCATTAA-A-TT--CTC-AACTGCACCTCAC---TTTTTTTT-----------GTG----TTAGGG-GCA
G-------------CTTGGATTGT--GGGGG----TT-TGT---------AGGC---------------T
TCA-----------------TCTTTTTGAA---GCCCACTCCTC-TTAAATAGATCAGTGGGACCTCTAT
GGG-----------------AAC-TGCTTT-------GGTGTGATAA------CTATCGACGCC------
-ATGC-TTGTGACCA-------------------------------------------------------
-------------------------------------------TGAAATTGGGTCTTGCTT----TCAAA
TAGTC-------------CCATCGG-ACAAAAT-----------CTGTATATGATCAATTTGACCTCAAA
TCAG-GTAGGACT--ACCCGCTGAACTTAAGCATATCAATAAGCGGAGGAGGATT-CCCCTAGTAAC-TG
CGAGTG-AA-GCGGGAAAAGCTC-AAATTTAAAATCTGGCAGT-----T---CACCA-AGGCTG-TCCGA
GTTGTAATCTAGAGAAGTGC-TATCC--GCG-CTG-GACCGTGTACAAGTCTCCTGGAATGGAGCGTCAT
AGAGGGTGAGAATCCCGTCCTTGACACGGAC-TACCAGGGC-TTTTGTGATGTGCTCTCAAAGAGTCGAG
TTGTTTGGGAATGCAGCTCAAAATGGGTGGTAAATTCCATCTAAAGCTAAATATTGGCGAGAGACCGATA
GCGAACAAGTACCGTGAGGGAAAGATGAAAAGAACTTTGGAAAGAGAGTTAAACAGTACGTGAAATTGTT
GAAAGGGAAACGCTTGAAGTCAGTCATGTTGGCCCAGTGATCAACCTCACAT--------TCACT-TGTG
GGGTGCATTT-TCTGG------CAGACAGGTCAGCATCAATTTTGACCATTGGATAAAGTCTAAGGGAAT
GTAGCATCTT-TTT------TGCATGTG-TTATAG-CCCTTGG-TCGCATA-CAATGGTTGGGATTGAGG
AACTCAGCC--CGGCCA----ACTAGGTCGGAA---------------------------GCTTAGGATG
CTGGCATAATGGCTTTAATCGACCCGTCTTGAAACACGGACCAAGGAGTCTAACATGCCTGCGAGTGTTT
GGGTGG-AAAA-CCCGAGCGCG-CAATGAAAGTGAAA----AGTTGAGACCTCTGTTGT-GGAGGGCATC
GACGCCCGGACCAGAGCTTTT--GTGACGGA-TCCGCGGTGGAGCATGTATGTTGGGACCCGAAAGATGG
TGAACTATGCCTGAATAGGGTGAAGCCAGAGGAAACTCTGGTGGAGGC-TCGTAGCGATTCTGACGTGCA
AATCGA--TCGTCGAATTTGGGTATA-GGGGCGAAAGACTAATCGACAGAGACACCAGAAGGCCAAGCAT
GTGGTCTCGTTAAGAATCTTGCCCTTATGGCATGTATATCTGTGGGCTCATATTCTGCACCTGTGATCGA
GTTCTTGGAAGAGTGGGGTCTAGAGACCCTTGAAGAAAACGCGCATTCTTCAACACCTTGCACAAAGGTC
TTCGTGAATGGCGTGTGGATGGGCGTGCACCGTGATCCTGCGAATTTGGTCAAAACAATTAAAAAACTAC
GGAGAAAGGATGATATCAGTCCTGAGGTGTCCGTTGTACGAGATATTCGGGAGAAGGAGTTACGGTTGTA
TACGGATGCTGGGCGGGTGTGTCGACCGTTGTTCATAGTCGAGA---ACCAACAACTCGCGTTACAGAAG
AAACATATCAAATGGCTTAACCAAGG--------------CTTC---CAGGACAATGGTGAA--------
----------------------------GACTTCAAGTGGGAACAACTAGTGAAGGGAGGTATTATCGAA
CTTTTGGACGCAGAAGAGGAAGAGACAGTCATGATTTCGATGACGCCGGAAGATCTCGAGAACTCCCGAC
TCCAGCAAAGTGGTATAGACCCCCATGCGAACGATGGAGAGTTCGATCCAGCAGCACGACTGAAGTCTGG
GATCAATGCACACACATGGACACACTGTGAAATCCATCCAAGCATGATTTTGGGCATTTGTGCTAGCATT
ATTCCCTTCCCTGATCATAACCAGTCCCCCTCGTATACGTATCAATCCGCTATGG
>DIC110_Cora_aspera
CAAGGTTTCCGTAGGTGAACCTGCGGAAGGAT-CATTAATGA--ACTCTC-GGGGGGACGCAG-------
--TTG-CTGCTGGGCTTCTTG--------GAA-------GTCATCGTGCACACGG---TCTCTCTTCTCG
----------------TTCGACCAATC-TAC-------CCCTATCTGTGCACC-CCTCGTGGG-CCGAGG
A---------------------------------------------------------------------
----------------------------------------------------------------------
----------------------------------------------------------------------
----------------------------------------------------------------------
---------------------------TTCTCTCGGCTTATGTCCTTCTCAC---------AAAACACT-
--CCCGCTTAATCAGTGAATGAGC---AGC---------------------------CGTCTGAGCT---
---------TTTGTCTCGACG---------------------TTTTAACACACAACTTTCAACAACGGAT
CTCTTGGCTCTCGCATCGATGAAGAA-CGCAGCGAAATGCGATAAGTAATGTGAATTGCAGAATTCAGTG
AATCATCGAATCTTTGAACGCACCTTGCGCCCCCTGGT----ACTCTGGGG-GGCATGCCTGTTTGAGTG
TCATCAG-A-AC--ATC-AACCCGAAGGG-----CTTTCG-------------AGG----CCCGTC-GGA
G-------------TTTGGAGCTT--GCGG-----CG-TGCGG---GGGGAGGC---------------C
TTC--------------------GCGGGCCCCCCTTTGCTCCTCGCGGAATACATCAGCGGATGTCCACC
A------------GCGG--GACC-GACCTT-------GGCGTGATAG------ACATCTACGTC------
-TCGG-TTCAGGCCCCCGCGTCT-----------C-----------------------------------
------------------------------------------------YTTGGCTCTGCT-----TCGAA
CCGTCGGACCACGG----CGTGCGA-ACGA-------------CCTGTT---GACAAGTTTGACCTCAAA
TCAG-GTAGGATT--ACCCGCTGAACTTAAGCATATCAATAAGCGGAGGAGGATT-CCCCTAGTAAC-TG
CGAGTG-AA-GCGGGAAAAGCTC-AAATTTAAAATCCGGCGGT----CC----CCCG-CGGCAG-CCCGA
GTTGTAATCTAGAGAAGTGC-CATCC--GCA-CCA-GCCCGCGTACAAGTCTCTTGGAACAGAGYGTCAT
AGAGGGTGAGAATCCCGTCTCTGACGCGGTC-TGCTGGCGC--GCTGCGATGCGCTCTCAACGAGTCGAG
TTGTTTGGGAATGCAGCTCAAAATGGGTGGTAAATTCCATCTAAAGCTAAATATTGGCGAGAGACCGATA
GCGAACAAGTACCGTGAGGGAAAGATGAAAAGAACTTTGGAAAGAGAGTCAAACAGTACGTGAAATTGTT
GAAAGGGAAACGCTTGAAGTCAGTCGCGTACG-CTGGGAATCAACCTTCTC------------TC-GAGT
CGGCGCACTT-CCCAG------CGAACGGGTCGGCATCAATTTCATCTGCCGGAGAAGGGCGGGAGGAAT
GTGGCATC----TC------CGGATGTG-TTATAG-CCTCCTG-TCGCATG-CGGCAGACGGGATTGAGG
ATCTCAGCA--CGCC------GCAAGGCCGGGG--TTC-----GCCCACG---T--ACGTGCTTAGGATG
CCGACATAATGGCTTTAATCGACCCGTCTTGAAACACGGACCAAGGAGTCTAACATGCTCGCGAGTGTTT
GGGTGT-CAAA-CCCGAGCGCG-CAACGAAAGTGAAA-----GTTGAGATCTCTGTCAG-GGAGAGCATC
GACGCCCAGACCAGACCTTCT--GTGACGGA-TCTGCGGTCGAGCGCGTATGTTGGGACCCGAAAGATGG
TGAACTATGCCTGAATAGGGCGAAGCCAGAGGAAACTCTGGTGGAGGC-TCGTAGCGATTCTGACGTGCA
AATCGA--TCGTCGAATTTGGGTATA-GGGGCGAAAGACTAATCGACAGAGACACCCGAGGGTCAAGCTT
GTGGTCTGGTGAAAAATCTGGCGCTCATGTCATGTATCTCCGTTGGTTCCTACTCGGCCCCGGTCATCGA
GTTCTTGGAAGAGTGGGGTTTGGAGTCGTTGGAGGAAAACGCTCATTCGTCTACACCCTGTACGAAGGTA
TTCGTGAATGGCGTTTGGATGGGCGTCCATCGTGATCCAGCAAATCTGGTAAAAACGATCAAAAAGCTTC
GTCGGAAGGATGATATCAGCCCTGAGGTGTCTGTCGTCCGCGATATTCGGGAGAAGGAGTTGCGGTTATA
CACAGACGCAGGAAGGGTTTGCAGACCTTTGTTCATCGTAGAGA---ACCAGCAACTTGTGCTCCAGAAG
AAGCATATCAAGTGGTTGAACGAYGG--------------TGTC---AAGGACGGGGAA-----------
----------------------------GAATACAAATGGGAGCAGCTAATAAAGGGTGGTGTCATCGAG
CTTTTGGATGCCGAAGAAGAGGAGACGGTGATGATTTCAATGACACCCGAAGACCTGGAGAACTCTAGAC
ACCGTCAAAGCGGAGAGCAGCCTCA---GGACGACCCAGACTTTGACCCGGCAGCGCGCCTAAAAGCCAA
CACGATCGCACACACCTGGACCCATTGCGAAATCCATCCCAGTATGATTCTCGGTATCTGTGCGAGTATC
ATTCCCTTCCCAGACCACAACCAGTCTTTATTATACACA----------------
>DIC113_Dictyonema_schenckianum
CAAGGTTTCCGTAGGTGAACCTGCGGAAGGAT-CATTAACGA--ACTCTC--GAAGGTCGCAG-------
--TTG-CTGCTGGGCTTCTCA--------GAA-------GTCATCGTGCACACGG---CGACTCTTCTTG
----------------TTCAGCCTRTC-TAC------CCCCTATCTGTGCACC-CCTTGTAGG-TCGAGA
A---------------------------------------------------------------------
----------------------------------------------------------------------
----------------------------------------------------------------------
----------------------------------------------------------------------
---------------------------CTTTCTCGGCCTATGCTTTCTC-AC---------AAAGCCTCC
----CGATCTCTCGATGAATGGCA----AT---------------------------CGTTCGAGC----
---------CCTGTCTCGACAT-------------ATAAAC---AGTCAGCACAACTTTCAACAACGGAT
CTCTTGGCTCTCGCATCGATGAAGAA-CGCAGCGAAATGCGATAAGTAATGTGAATTGCAGAATTCAGTG
AATCATCGAATCTTTGAACGCACCTTGCGCCCCTTGGT----ATTCCGAAG-GGCATGCCTGTTTGAGTG
TCATCGA-A-CC--ATC-AACCCGAGAGTGG---CTTTCA-------------AAGTCTCTTCATC-GGT
G-------------TTTGGAGTTT--GCGG-----TGTTGC------GGGAAGC---------------T
CTC--------------------AGGAGCT---CCCTGCTCCTCGCGGAATGCATCAGCGGACGTCCACC
T------------GCGG---TCC-AGCTTT-------GGCGTGATAA------CTGTCTACGTC------
-TCGG-TCTGGATTGCTTTCAT------------------------------------------------
-------------------------------------------------CGGGCGCCGCT-----TCCAA
CCTTTTGCCGTCCT----TGCGGGG-ATGG------------GCTTACC----GACGATTTGACCTCAAA
TCAG-GCAGGATT--ACCCGCTGAACTTAAGCATATCAATAAGCGGAGGAGGATT-CCCCTAGTAAC-TG
CGAGTG-AA-GCGGGAAAAGCTC-AAATTTAAAATCTGGCGGT----CC----CCCG-CGGTCG-TCCGA
ATTGTAATCTAGAGAAGCGT-CATCC--GCG-CCA-GCCCGCGTACAAGTCTCTTGGAATAGAGCGTCAT
AGAGGGTGAGAATCCCGTCTCTGCCGCGGAC-CGCTGGCGT--GCTGCGATGCGCTCTCGACGAGTCGAG
TTGTTTGGGAATGCAGCTCAAAATGGGTGGTAAATTCCATCTAAAGCTAAATATTGGCGAGAGACCGATA
GCGAACAAGTACCGTGAGGGAAAGATGAAAAGAACTTTGGAAAGAGAGTTAAACAGTACGTGAAATTGTT
GAAAGGGAAACGCTTGAAGTCAGTCGCGTACG-CTGGGGATCAACCTTCTC------------TC-GAGT
CGGCGCACTT-CCCAG------CGAACGGGTCGGCATCAATTTCGTCTGCCGGAGAACGGCGAGGAGAAT
GTGGCATC----TT------TGGATGTG-TTATAG-CCTCTCG-TCGCATG-CGGCAGATGGGATTGAGG
AACTCAGCA--CGCC------GCAAGGCCGGGG--CTC-----GCCCACG---T--ACGTGCTTAGGATG
CCGGCATAATGGCTTTAATCGACCCGTCTTGAAACACGGACCAAGGAGTCTAACATGCTCGCAAGTGTTT
GGGTGT-CAAA-CCCGAGCGCG-CAACGAAAGTGAAA-----GTTGAGATCTCCGTCAT-GGAGAGCATC
GACGCCCAGACCAGACCTTCT--GCGACGGA-TCTGCGGTCGAGCGCGTATGTTGGGACCCGAAAGATGG
TGAACTATGCCTGAATAGGGCGAAGCCAGAGGAAACTCTGGTGGAGGC-TCGTAGCGATTCTGACGTGCA
AATCGA--TCGTCGAATTTGGGTATA-GGGGCGAAAGACTAATCGACGGAGACTCCCGAGGGACAAGCCT
GTGGTTTGGTGAAGAATCTGGCGCTTATGTCATGTATCTCTGTCGGTTCTTACTCGGCGCCAGTCATCGA
GTTCTTGGAAGAGTGGGGGTTGGAATCGTTGGAGGAAAACGCTCATTCGTCTACACCTTGTACGAAGGTG
TTTGTGAACGGCGTCTGGATGGGCGTCCACCGTGATCCAGCAAACCTGGTGAAAACGATCAAAAAGCTTC
GCCGAAAGGATGACATCAGTCCCGAGGTGTCTGTCGTCCGCGACATTCGGGAGAAGGAGTTGCGGTTGTA
CACAGACGCAGGGAGGGTTTGCCGACCTCTGTTTATCGTAGAGA---ACCAGCAACTCGTACTCCAGAAG
AAGCATATCAAGTGGTTGAACGATGG--------------TATG---AAGGACGGGGAA-----------
----------------------------GAATACAAATGGGAGCAACTGATAAAGGGCGGCGTCATCGAG
CTTTTGGATGCTGAAGAAGAGGAGACGGTGATGATCTCGATGACACCCGAGGACCTGGAGAACTCTAGAC
ACCGTCAAAGCGGAGAACAGCCACA---AGACGACCCAGACTTTGACCCAGCAGCGCGCTTAAAAGCCGA
TACGATCGCGCATACTTGGACTCATTGCGAAATCCATCCCAGC---------------------------
-------------------------------------------------------
>DIC115_Cyphellostereum_imperfectum
CAAGGTTTCCGTAGGTGAACCTGCGGAAGGAT-CATTAATGA--ACGCGCGGGAAGGACGCGG-------
--CTG-CTGCTGGGCTCTACGG-----------------GCCATCGTGCACGTCG---CCCCTCTCCCCA
----------------TTCATTCATC--TGC-------CCCTATCTGTGCACCTCCCAGTAGG-------
----------------------------------------------------------------------
----------------------------------------------------------------------
----------------------------------------------------------------------
----------------------------------------------------------------------
---------------------CTTGGGATCTCCCAGCCTACGTCCTCAC----------ATAATACCCC-
--TGTAGTCAATCAGTGAATGCAT---TCC----------------------------------------
---------CGTCTGAGGACG--------------GCTTAA---AATTTGTACAACTTTCAACAACGGAT
CTCTTGGCTCTCGCATCGATGAAGAA-CGCAGCGAAATGCGATAAGTAATGTGAATTGCAGAATTCAGTG
AATCATCGAATCTTTGAACGCACCTTGCACCCCTTGGT----ATTCCGAGG-GGTATGTCTGTTTGAGTG
TCATTGA-T-CT--ATC-AAGGCCGAACACG---TTTCGGGCTCT---C---------------------
--------------CTTGGATGTT--GGAG-----CG-TGCG----GGGGTGGACAGG---------TCT
CTC--------------------TGGCTCC---CCCCGCTCCTCTCGAAACGCATCAGCGGTCGTCCTTC
C----------GTGCAA---CCC-CGCTTTGC-----GGCGCGATAAA-----CCGTCGGCGTC------
-GTGG-----------------------------------------------------------------
--------------------------------------GGGGATGCGTTGGACTTTTGCT-----TCTAG
TCGCG---------------------CTAA--------------GCTTTCTTTGACAGTCTGACCTCAAA
TCAG-GCAGGATT--ACCCGCCGAACTTAAGCATATCAATAAGCGG----GGATT-CCCCTAGTAAC-TG
CGAGTG-AA-GCGGG-AAAGCTC-AAATTTGAAATCTGGCGTC-----C----CTTG-CGGCCG-TCCGA
GTTGTAATCTAGAGAAGCGC-CATCC--GCG-CAG-GCCCGCGTACAAGTCTCTTGGAACAGAGCATCAT
AGAGGGTGAGAATCCCGTCTCTGGCGCGGTCACGCCTGCGC--ACTGCGATGCGCTCTCGACGAGTCGAG
TTGTTTGGGAATGCAGCTCAAAACGGGTGGTAAATTCCATCTAAAGCTAAATATTGGCGAGAGACCGATA
GCGAACAAGTACCGTGAGGGAAAGATGAAAAGAACTTTGGAAAGAGAGTTAAACAGTACGTGAAATTGTT
GAAAGGGAAACGCTTGAAGTCAGTCGCGTCCG-GTCGGAATCAACCTTCTC------------CC-GAGT
CGGCGCATTT-CCCAC------CGAACGGGTCAGCATCGATTCAGACTGCCAGAGAAAGAGGAGGGGAAC
GTGGCATC----CTCC----GGGATGTG-TTATAG-CCTCTCG-TCGCATA-CGGCAGCCAGGATCGAGG
AACTCAGCA--CGCC------GCAAGGCCGGGG--CTC-----GCCCACG---T-TACGTGCTTAGGATG
CTGGCATAATGGCTTTAATCGACCCGTCTTGAAACACGGACCAAGGAGTCTAACATGCTCGCGAGTGTTC
GGGCGT-CAAA-CCCGAGCGCG-CAACGAAAGTGAAA-----GTTGAGATCTCTGTCGC-GGAGAGCATT
GACACCCAGACCAGACCTTTT--GCGACGGA-TCTGCGGTCGAGCGCGTATGTTGGGACCCGAAAGATGG
TGAACTATGCCTGAATAGGGCGAAGCCAGAGGAAACTCTGGTGGAGGC-TCGTAGCGATTCTGACGTGCA
AATCGA--TCGTCGAATTTGGGTATA-GGGGCGAAAGACTAATCGA------------------------
-----TTGGTGAAGAACCTGGCGCTCATGGCATGCATCTCTGTTGGTTCTTACTCGGCGCCNGTCATCGA
GTTCCTCGAGGAATGGGGTTTGGAATCCTTGGAAGAAAACGCTCATTCGTCTACACCTTGCACGAAGGTA
TTCGTAAACGGAGTCTGGATGGGCGTTCACCGCGATCCCGTAAATCTCGTCAAAACGATTAAGAAACTTC
GTCGGAAGGACGATATCAGCCCCGAGGTCTCCGTCGTGCGCGATATTCGAGAGAAGGAATTGCGGTTGTA
CACGGACGCGGGAAGGGTTTGCCGGCCTTTGTTCATCGTCGAGA---ACCAGCAACTCGTACTCCAGAAG
AAGCACATCAAATGGTTGAACGAAGG--------------CAGC---AAGGACGGGGAA-----------
----------------------------GAATACAAGTGGGAGCAGTTGGTAAAGGGCGGMGTTGTCGAG
CTTCTGGATGCTGAGGAAGAGGAGACGGTGATGATCTCGATGACACCCGAGGATCTGGAGAACTCTAGGC
ACCGACAAAGCGGAGAGCAACCACA---AGATGACCCAGACTTTGACCCAGCAGCGCGCTTGAAAGCCGA
TAC-------------------------------------------------------------------
-------------------------------------------------------
>DIC119_Cora_reticulifera
CAAGGTTTCCGTAGGTGAACCTGCGGAAGGAT-CATTAACGA--ACTCTC--GAGGGATGCAG-------
--TTG-CTGCTGGGCTTCTCGC-------GAA-------GTCAACGTGCACACGG---TCTCTCTTCCCG
----------------TTCGACCAATC-TAC-------CCCTATCTGTGCACC-CCTCGTGAG-CTGAGA
A---------------------------------------------------------------------
----------------------------------------------------------------------
----------------------------------------------------------------------
----------------------------------------------------------------------
---------------------------CTCTCTCGGCTTATGTCTTTTCCACG-------AAAAGCACC-
--T-TATCGAATCAGTGAATGAGC---AGT---------------------------CGTCCGAGC----
---------TTCGTCTCGGCG--------------TTAACA---GTAACACACAACTTTCAACAACGGAT
CTCTTGGCTCTCGCATCGATGAAGAA-CGCAGCGAAATGCGATAAGTAATGTGAATTGCAGAATTCAGTG
AATCATCGAATCTTTGAACGCACCTTGCGCCCCTTGGT----ACTCCGGGG-GGCATGCCTGTTTGAGTG
TCATCAG-A-CC--ATCAAACCCGGAGGG-----CTTTCG-------------AGT----CCCTTT-CGA
G-------------TTTGGAGCTT--GCGG-----CG-TGC------GGGAGGC---------------T
CTC--------------------TCGGGC----CTCCGCTCCTCGCGGAATACATCAGCGGATGTCCACC
C-----------GACGG--GACA-GACCTT-------GGCGTGATAA------ACATCTACGTC------
-TTGGCCTCTGGCCCGCCTCTC------------------------------------------------
-------------------------------------------------TCGGCTCTGCT-----TCGAA
CTGTCAGGCCGTGC----CGGCCG--ACGA-------------CCCATC---GACGACTTTGACCTCAAA
TCAG-GTAGGATT--ACCCGCTGAACTTAAGCATATCAATAAGCGGAGGAGGATT-CCCCTAGTAAC-TG
CGAGTG-AA-GCGGGAAAAGCTC-AAATTTAAAATCTGGCGGT----CC----CCCG-CGGCCG-CCCGA
GTTGTAATCTAGAGAAGCGC-CATCC--GTG-CCA-GCCCGCGTACAAGTCTCTTGGAACAGAGCGTCAT
AGAGGGTGAGAATCCCGTCTCTGACGCGGAC-TGCTGGCGC--GTTGCGATGCGCTCTCGACGAGTCGAG
TTGTTTGGGAATGCAGCTCAAAATGGGTGGTAAATTCCATCTAAAGCTAAATATTGGCGAGAGACCGATA
GCGAACAAGTACCGTGAGGGAAAGATGAAAAGAACTTTGGAAAGAGAGTCAAACAGTACGTGAAATTGTT
GAAAGGGAAACGCTTGAAGTCAGTCGCGTGCG-CCGGGAATCAACCTTCTC------------TC-GAGT
CGGTGTACTT-TCCGT------CGAACGGGTCGGCATCAATTTCATCTGCCGGAGAAAGATGGGAGGAAT
GTGGCATC----TT------CGGATGTG-TTATAG-CCTCCCG-TCGCATG-CGGCCGACGGGATTGAGG
ATCTCAGCA--CGCC------GCAAGGCCGGGG--TTC-----GCCCACG--TT--ACGTGCTTAGGATG
CCGACATAATGGCTTTAATCGACCCGTCTTGAAACACGGACCAAGGAGTCTAACATGCTCGCGAGTGTTT
GGGTGT-CAAA-CCCATGCGCG-AAACGAAAGTGAAA-----GTTGAGATCTCTGTCAT-GGAGAGCATC
GACGCCCAGACCAGACCTTCT--GCGACGGA-TCTGCGGTCGAGCGCGTATGTTGGGACCCGAAAGATGG
TGAACTATGCCTGAATAGGGCGAAGCCAGAGGAAACTCTGGTGGAGGC-TCGTAGCGATTCTGACGTGCA
AATCGA--TCGTCGAATTTGGGTATA-GGGGCGAAAGACTAATCGACAGAGACACCCGAGGGCCAAGCTT
GCGGTCTGGTGAAAAATCTGGCGCTTATGTCATGTATCTCCGTTGGCTCCTACTCGGCACCAGTCATCGA
ATTCCTGGAAGAGTGGGGTTTGGAGTCGTTGGAGGAAAACGCTCACTCGTCTACACCTTGTACGAAGGTT
TTTGTGAACGGCGTTTGGATGGGCGTCCATCGTGATCCAGCAAATCTGGTGAAAACGATTAAAAAGCTTC
GTCGGAAGGATGATATCAGCCCCGAGGTGTCCGTCGTCCGCGATATCCGGGAGAAGGAGTTGCGATTGTA
CACAGACGCAGGGCGGGTGTGCAGACCATTGTTCATTGTAGAGA---ACCAGCAACTCGTTCTCCAGAAG
AAGCATATCAAATGGTTGAACGAAGG--------------CGTC---AAGGATGGGGAA-----------
----------------------------GAATACAAATGGGAGCAGTTAATAAAGGGCGGCGTCATCGAG
CTTTTGGATGCAGAAGAAGAAGAGACGGTGATGATCTCAATGACACCCGAAGACCTGGAGAACTCTAGAC
ACCGTCAAACCGGAGAGCAACCACA---AGACGACCCAGACTTTGACCCGGCAGCGCGCCTAAAAGCCAA
CACGATCGCACACACCTGGACTCATTGCGAAAT-------------------------------------
-------------------------------------------------------
>DIC146_Cora_squamiformis
CAAGGTTTCCGTAGGTGAACCTGCGGAAGGAT-CATTAACGA--ACTCTC--GAGGGACGCAG-------
--TTG-CTGCTGGGCTTCTTG--------GAA-------GTCAACGTGCACACGG---TCTCTCCTCTCG
----------------TTCAACCAATC-TAC-------CCCTATCTGTGCACC-CCTCGTGAG-CTGAGA
A---------------------------------------------------------------------
----------------------------------------------------------------------
----------------------------------------------------------------------
----------------------------------------------------------------------
---------------------------CTCTCTCGGCTTATGTCCTTTCCAC---------AAAGCATC-
--T-TATCGAATCGGTGAATGAGC---AGC---------------------------CGTCTGAGC----
---------TTCGTCTCGACGT-------------TTAACA---GTAACACACAACTTTCAACAACGGAT
CTCTTGGCTCTCGCATCGATGAAGAA-CGCAGCGAAATGCGATAAGTAATGTGAATTGCAGAATTCAGTG
AATCATCGAATCTTTGAACGCACCTTGCGCCCCTTGGT----ACTCCGAGG-GGCATGCCTGTTTGAGTG
TCATCAG-A-CC--ATC-AACCCGAAGGG-----CTTTCG-------------AGG----CTCATC-GGA
G-------------TTTGGAGCTT--GCGG-----CG-TGC------GGGAGGC---------------T
TTC--------------------GCCGGC----CTCCGCTCCTCGCGGAATACATCAGCGGATGTCCACC
A------------GCGG--GACT-GACCTT-------GGCGTGATAA------ACATCTACGTC------
-TCGG-CTCTGGCCCGCGTCTC------------------------------------------------
-------------------------------------------------TTGGCTCTGCT-----TCGAA
CTGTCAGGCCATGC----TGTCCG--ACAA-------------CCCATT---GACGACTTTGACCTCAAA
TCAG-GTAGGATT--ACCCGCTGAACTTAAGCATATCAATAAGCGGAGGAGGATT-CCCCTAGTAAC-TG
CGAGTG-AA-GCGGGAAAAGCTC-AAATTTAAAATCTGGCGGT----CC----CCCG-CGGCCG-CCCGA
GTTGTAATCTAGAGAAGTGC-CATCC--GTG-CCA-GCCCGCGTACAAGTCTCTTGGAACAGAGCGTCAT
AGAGGGTGAGAATCCCGTCTCTGACGCGGAC-TGCTGGCGC--GTTGCGATACGCTCTCGACGAGTCGAG
TTGTTTGGGAATGCAGCTCAAAATGGGTGGTAAATTCCATCTAAAGCTAAATATTGGCGAGAGACCGATA
GCGAACAAGTACCGTGAGGGAAAGATGAAAAGAACTTTGGAAAGAGAGTCAAACAGTACGTGAAATTGTT
GAAAGGGAAACGCTTGAAGTCAGTCGCGTACG-CTGGGAATCAACCTTCTC------------TC-GAGT
CGGCGCACTT-CCCAG------CGAACGGGTCGGCATCAATTTCATCTGCCGGAGAAAGATGGGAGGAAC
GTGGCATC----TC------CGGATGTG-TTATAG-CCTCCTG-TCGCATG-CGCCAGATGGGATTGAGG
ATCTCAGCA--CGCC------GCAAGGCCGGGG--TTC-----GCCCACG---T--ACGTGCTTAGGATG
CCGACATAATGGCTTTAATCGACCCGTCTTGAAACACGGACCAAGGAGTCTAACATGCTCGCGAGTGTTT
GGGTGT-CAAA-CCCATGCGCG-AAACGAAAGTGAAA-----GTTGAGATCTCTGTCAC-GGAGAGCATC
GACGCCCAGACCAGACCTTCT--GTGACGGA-TCTGCGGTCGAGCGCGTATGTTGGGACCCGAAAGATGG
TGAACTATGCCTGAATAGGGCGAAGCCAGAGGAAACTCTGGTGGAGGC-TCGTAGCGATTCTGACGTGCA
AATCGA--TCGTCGAATTTGGGTATA-GGGGCGAAAGACTAATCGACAGAGACACCCGAGGGTCAAGCTT
GTGGTCTGGTGAAAAATCTGGCGCTTATGTCATGTATCTCCGTTGGCTCCTACTCAGCACCAGTCATCGA
ATTCTTGGAAGAGTGGGGTTTGGAGTCGTTGGAGGAAAACGCTCATTCGTCTACACCTTGTACGAAGGTA
TTTGTGAACGGCGTTTGGATGGGCGTCCATCGTGATCCAGCAAATCTGGTGAAAACGATTAAAAAGCTTC
GTCGGAAGGATGATATCAGCCCCGAGGTGTCTGTCGTCCGCGATATTCGGGAGAAGGAGTTGCGACTGTA
CACAGACGCAGGGAGGGTTTGCAGACCTTTGTTCATCGTAGAGA---ACCAGCAACTCGTGCTCCAGAAG
AAGCATATCAAGTGGTTGAACGATGG--------------CGTC---AAGGACGGGGAG-----------
----------------------------GAATACAAATGGGAGCAGTTGATAAAGGGCGGCGTCATAGAG
CTTTTGGATGCCGAAGAAGAGGAGACGGTGATGATTTCAATGACACCCGARGACCTGGAGAACTCTAGRC
ACCGTCAAACCGGAGAGCAGCCACA---AGACGACCCAGACTTTGACCCGGCAGCGCGCCTAAAAGCCAA
CACGATCGCACACACCTGGACCCATTGCGAAATTCATCCCAGCA--------------------------
-------------------------------------------------------
>DIC215_Cora_pavonia
CAAGGTTTCCGTAGGTGAACCTGCGGAAGGAT-CATTAACGA--ACTCTC--GAGGGACGCAG-------
--TTG-CTGCTGGGCTTCTTG--------GAA-------GTCAACGTGCACACGG---TCTCTCTTCTCG
----------------TTCAACCAATC-TAC-------CCCTATCTGTGCACC-CCTCGTGAG-CTGAGA
A---------------------------------------------------------------------
----------------------------------------------------------------------
----------------------------------------------------------------------
----------------------------------------------------------------------
---------------------------CTCTCTCGGCTTATGTCCTTTCCAC---------AAAGCAAC-
--T-TATCAAATCAGTGAATGAGC---AGC---------------------------CGTCTGAGC----
---------TTTGTCTCGACG--------------TTAACA---GTAACACACAACTTTCAACAACGGAT
CTCTTGGCTCTCGCATCGATGAAGAA-CGCAGCGAAATGCGATAAGTAATGTGAATTGCAGAATTCAGTG
AATCATCGAATCTTTGAACGCACCTTGCGCCCCTTGGT----ACTCCGAGG-GGCATGCCTGTTTGAGTG
TCATCAG-A-CC--ATC-AACCCGAAGGG-----CTTTCG-------------AGG----CTCATC-GGA
G-------------TTTGGAGCTT--GCGG-----CG-TGCG----GGGGAGGC---------------T
CTC--------------------GCCGGC----CTCCGCTCCTCGCGGAATACATCAGCGGATGTCCACC
A------------GCGG---ACC-GACCTT-------GGCGTGATAA------ACATCTGCGTC------
-TTGG-CTCTGGCCCGCGTCTC------------------------------------------------
-------------------------------------------------TTGGTTCTGCT-----TCGAA
CCGTCGGGCCATGC----TGTCCG--ACGA-------------CCCATT---GACGACTTTGACCTCAAA
TCAG-GTAGGATT--ACCCGCTGAACTTAAGCATATCAATAAG-------GGATT-CCCCTAGTAAC-TG
CGAGTG-AA-GCGGGAAAAGCTC-AAATTTAAAATCTGGCGGT----CC----CCCG-CGGCCG-CCCGA
GTTGTAATCTAGAGAAGTGC-TATCC--GTG-CCA-GCCCGCGTACAAGTCTCTTGGAACAGAGCGTCAT
AGAGGGTGAGAATCCCGTCTCTGACGCGGAC-TGCTGGCGC--GTTGCGATACGCTCTCGACGAGTCGAG
TTGTTTGGGAATGCAGCTCAAAATGGGTGGTAAATTCCATCTAAAGCTAAATATTGGCGAGAGACCGATA
GCGAACAAGTACCGTGAGGGAAAGATGAAAAGAACTTTGGAAAGAGAGTCAAACAGTACGTGAAATTGTT
GAAAGGGAAACGCTTGAAGTCAGTCGCGTACG-CTGGGAATCAACCTTCTC------------TC-GAGT
CGGCGCACTT-CCCAG------CGAACGGGTCGGCATCAATTTCATCTGCCGGAGAAAGATGGGAGGAAT
GTGGCATC----TC------CGGATGTG-TTATAG-CCTCCTG-TCGCATG-CGCCAGGTGGGATTGAGG
ATCTCAGCA--CGCC------GCAAGGCCGGGG--TTC-----GCCCACG---T--ACGTGCTTAGGATG
CCGACATAATGGCTTTAATCGACCCGTCTTGAAACACGGACCAAGGAGTCTAACATGCTCGCGAGTGTTT
GGGTGT-CAAA-CCCATGCGCG-AAACGAAAGTGAAA-----GTTGAGATCTCTGTCAC-GGAGAGCATC
GACGCCCAGACCAGACCTTCT--GTGACGGA-TCTGCGGTCGAGCGCGTATGTTGGGACCCGAAAGATGG
TGAACTATGCCTGAATAGGGCGAAGCCAGAGGAAACTCTGGTGGAGGC-TCGTAGCGATTCTGACGTGCA
AATCGA--TCGTCGAATTTGGGTATA-GGGGCGAAAGACTAATCGACAGAGACACCCGAGGGTCAAGCTT
GTGGTCTGGTGAAAAATCTGGCGCTCATGTCATGTATCTCCGTTGGTTCCTACTCGGCGCCAGTCATCGA
ATTTTTGGAAGAGTGGGGTTTGGAGTCGTTGGAGGAAAACGCCCATTCGTCTACACCTTGTACGAAGGTA
TTTGTGAACGGCGTTTGGATGGGNGTCCATCGTGATCCAGCAAATCTGGTGAAAACGATTAAAAAGCTTC
GTCGGAAGGATGATATCAGCCCCGAGGTGTCTGTCGTCCGCGATATTCGGGAGAAGGAGTTGCGATTGTA
CACAGACGCAGGGAGGGTTTGCAGACCTTTGTTCATCGTAGAGA---ACCAGCAACTCGTGCTCCAGAAG
AAGCATATAAAATGGTTGAACGATGG--------------TGTC---AAGGACGGGGAA-----------
----------------------------GAATACAAATGGGAGCAGTTAATAAAGGGCGGSGTCATCGAG
CTTTTGGATGCTGAAGAAGAGGAGACGGTGATGATTTCAATGACACCCGAAGACCTGGAAAACTCTAGGC
ACCGTCAAACCGGAGAGCAGCCACA---AGACGACCCAGACTTTGACCCGGCAGCGCGCCTAAAAGCCAA
CACGATCGCACACACCTGGACTCATTGCGAAATTCATCCCAGCA--------------------------
-------------------------------------------------------
>DIC595b_Acantholichen_campestris
CAAGGTTTCCGTAGGTGAACCTGCGGAAGGAT-CATTAACGA--ACTCTC--GAGGGACGCAG-------
--TTG-CTGCTGGACTTCTCA--------GAA-------GTCATCGTGCACACGG---TCTTTCTTCTCG
----------------TTCAATCATC--TAC-------CCCTATCTGTGCACC-CCTCGTAGG-CTGAGA
----------------------------------------------------------------------
----------------------------------------------------------------------
----------------------------------------------------------------------
----------------------------------------------------------------------
----------------------------TCTCTCGGCCTATGCTCTTTCCAC---------AAAGCATC-
--C-TAATATATCAGTGAATGGGC--AAGT---------------------------CGTTCGAAT----
---------CTCGTCTCGACG---------------CAGCA---TTTATATATAACTTTCAACAACGGAT
CTCTTGGCTCTCGCATCGATGAAGAA-CGCAGCGAAATGCGATAAGTAATGTGAATTGCAGAATTCAGTG
AATCATCGAATCTTTGAACGCACCTTGCGCCCCTTGGT----ACTCTGAGG-GGCATGCCTGTTTGAGTG
TCATCAG-A-CC--ATC-AACCCGAAAGG-----CTTTCG-------------AG-----CTCATC-GGT
G-------------TTTGGAGCTT--GCGG-----CG-TGCG----GGGATCGC---------------T
CTC--------------------GCGAGCG---CTCCGCTCCTCGCGGAATACATCAGCGGATGTCCTCT
T------------GCGG--ACCC-GGCCTT-------GGCGTGATAA------CTGTCTACGTC------
-CTGG-CATGGGTCGCGCGCCC------------------------------------------------
-------------------------------------------------TCGGCTCTGCT-----TCGAA
CGGTCGCCATTCGC----GCGACG--GGGG------------AACCTTT----GACGATTTGACCTCAAA
TCAG-GTAGGATT--ACCCGCTGAACTTAAGCATATCAATAAGCGGAGGAGGATT-CCCCTAGTAAC-TG
CGAGTG-AA-GCGGGAAAAGCTC-AAATTTAGAATCTGGCGGT-----C----CCCG-CGGTCG-TCCGA
GTTGTAATCTAGAGAAGCGT-CATCC--GCG-CCA-GCCCGCGTACAAGTCTCTTGGAATAGAGCGTCGC
AGAGGGTGAGAATCCCGTCTCTGACGCGGAC-TGCTGGCGC--GTTGCGATGCGCTCTCGACGAGTCGAG
TTGTTTGGGAATGCAGCTCAAAATGGGTGGTAAATTCCATCTAAAGCTAAATATTGGCGAGAGACCGATA
GCGAACAAGTACCGTGAGGGAAAGATGAAAAGAACTTTGGAAAGAGAGTTAAACAGTACGTGAAATTGTT
GAAAGGGAAACGCTTGAAGTCAGTCGCGTACG-CTGGGAATCAACCTTCTC------------TC-GAGT
CGGCGCACTT-CCCAG------CGAACGGGTCGGCATCAATTTCATCTGCCGGAGAAAGGCGAGGGGAAT
GTGGCATC----TT------CGGATGTG-TTATAG-CCTCCCG-TCATACG-CGGCAGACGGGATTGAGG
ATCTCAGCA--CGCC------GCAAGGCCGGGG--CTC-----GCCCACG---T--ACGTGCTTAGGATG
CCGGCATAATGGCTTTAATCGACCCGTCTTGAAACACGGACCAAGGAGTCTAACATGCTCGCGAGTGTTT
GGGTGT-CAAA-CCCGAGCGCG-CAACGAAAGTGAAA-----GTTGAGATCTCTGTCAT-GGAGAGCATC
GACGCCCAGACCAGACCTTCT--GTGACGGA-TCTGCGGTCGAGCGCGTATGTTGGGACCCGAAAGATGG
TGAACTATGCCTGAATAGGGCGAAGCCAGAGGAAACTCTGGTGGAGGC-TCGTAGCGATTCTGACGTGCA
AATCGA--TCGTCGAATTTGGGTATA-GGGGCGAAAGACTAATCGACAGAGACACCCGAGGGTCAAGCTT
GTGGTTTGGTGAAGAATTTGGCGCTCATGTCATGTATCTCCGTCGGTTCTTACTCGGCGCCAGTCATCGA
ATTCTTGGAGGAGTGGGGTCTGGAGTCGTTGGAGGAAAACGCTCATTCGTCTACTCCTTGTACGAAGGTA
TTTGTGAACGGCGTTTGGATGGGCGTCCACCGTGATCCAGCAAATCTGGTGAAAACGATCAAAAAGCTTC
GTCGGAAGGATGATATCAGCCCCGAGGTGTCTGTCGTCCGCGATATTCGGGAGAAGGAGTTGCGGTTGTA
CACAGACGCAGGGAGAGTTTGCCGACCTTTGTTCATCGTAGAGA---ACCAGCAACTCGTGCTCCAGAAG
AAGCATATCAAGTGGTTGAACGATGG--------------CGTC---AAGGACGGGGAA-----------
----------------------------GAATACAAATGGGAGCAATTAATAAAGGGTGGCGTCATCGAG
CTTTTGGATGCTGAAGAAGAGGAGACGGTGATGATCTCAATGACACCCGAAGACCTAGAGAACTCTAGAC
ACCGTCAAAGCGGAGAGCAGCCACA---AGACGACCCGGACTTTGACCCAGCAGCGCGCCTAAAAGCCGA
TACGATCGCACACACCTGGACCCATTGCGAAATTCACC--------------------------------
-------------------------------------------------------
>DJL_BZ_1883_Cantharocybe_brunneovelutina
--------------------------AAGGAT-CATTACTGA--AGTTCT---ACTCTTGAAG-------
--CTG-TCGCTGGCCTCTAGA------------------GGCG-TGTGCACGC-----TTCATAGAGTTC
----------------TTCAACACCTA-TTT-------CATCACCCGTGCACC-ATGTGTAGG-CTTTAA
GGAATCT---------------------------------------------------------------
-----------------------TGTCAAGAATACTTGGACGGGTGGACTTT----G-------------
------------------------------------------------C-AAAGTTCGCCCCCTCCTCCC
CCCCT-----------------------------ATTTTCATATAGGGGTTAGGG---------GTTAGG
GGCTCTCTAGCTCTGTCCCAC----AATTTTCTTTGCCTATGTTTTCTGTAC----------ACACACA-
-CTTGTTGCATGTTCAGAATGTAT----------------------------------------------
---------TGTTGGATAAT---------------GATATT---AACTTGTACAACTTTCAACAACGGAT
CTCTTGGCTCTCGCATCGATGAAGAA-CGCAGCGAAATGCGATAAGTAATGTGAATTGCAGAATTCAGTG
AATCATCGAATCTTTGAACGCACCTTGCGCCACTTGGT----ATTCCGAGG-GGCATGCCTGTTTGAGTG
TCATTAA-A-ATCAATC-AACCCCCCTTCAACATGTTCAG-------------ATG----TTGAAG-TGG
G-------------CTTGGATTTTT-GGGGGCTTTTG-TGC---------CGGC---------------T
TCT--------------------CTCTGCA---GCCAGCTCCCC-TTAAATGCATTAGCAGAACCGCTCA
TGG--------TGGCTG---ACA-AGACAC-------GGCGTGATAAAG----TTATCAGTGCCTAG---
-GTCAACTGTAACTA-------------------------------------------------------
-------------------------------------------TGGGGGTGGGTTCAGCT-----TCCAA
CAAGGTC-----------CCATAGG-ACAA-----------------CTTGCTGACGATTTGACCTCAAA
TCAG-GTAGGACT--ACCCGCTGAACTTAAGCATATCAATAAGCGGAGGA--------------------
-------------GAAAAAGCTC-AAATTTGTAATCTGGCAGT-----C----ATAT-TGACTGCTCCGA
GTTGTAAGCTAGAGAAGTGCCTATCC--GCGCCTG-GACCGTGTACAAGTCTCCTGGAATGGAGCGTCAT
AGAGGGTGAGAATCCCGTCTTCGACACGGAC-TACCAGGGC--TTTGTGATGCGCTCTCAAAGAGTCGAG
TTGTTTGGGAATGCAGCTCAAAATGGGTGGTAAATTCCATCTAAAGCTAAATATTGGCGAGAGACCGATA
GCGAACAAGTACCGTGAGGGAAAGATGAAAAGAACTTTGGAAAGAGAGTTAAACAGTACGTGAAATTGTT
GAAAGGGAAACGCTTGAAGTCAGTCACGTCGG-CCAGGGATCAACCTTGCTA--------TCCTT-TGCA
GGGTGCACTT-CCTGGC----TTTGACGGGTCAGCATCAATTTTGACCGTCAGATAAAGGTCAGGGGAAT
GTGGCATC----TT------CGGATGTGTTTATAG-CCTCTGA-TCGCATA-TGGCGGTTGGGATTGAGG
AACTCAGCA--TGCC------GAAAGGCCGGGGTCATTG----ACCCACG---TAAACATGCTTAGGATG
CTGGCGAAATGGCTTCAATCGACCCGTCTTGAAACACGGACCAAGGAGTCTAACATGCCTGCGAGTGTTT
GGGTGG-AAAA-CCCGAGCGCG-TAATGAAAGTGAAA-----GTTGAGACCTCTGTCGT-GGAGGGCATC
GACGCCCGGACCTGACCTTCT--GTGACGGA-TCCGCGGTAGAGCATGTATGTTGGGACCCGAAAGATGG
TGAACTATGCCTGAATAGGGTGAAGCCAGAGGAAACTCTGGTGGAGGC-TCGTAGCGATTCTGACGTGCA
AATCGA--TCGTCGAATTTGGGTATA-GGGGCGAAAGACTAATCGA------------------------
----------------------------------------------------------------------
----------------------------------------------------------------------
----------------------------------------------------------------------
----------------------------------------------------------------------
----------------------------------------------------------------------
----------------------------------------------------------------------
----------------------------------------------------------------------
----------------------------------------------------------------------
----------------------------------------------------------------------
----------------------------------------------------------------------
-------------------------------------------------------
>DJL_Scot_8_Cuphophyllus_pratensis
CAAGGTTTCCGTAGGTGAACCTGCGGAAGGAT-CATTATTGA--ATAAATATAATTTGGGAGG-------
--TTG-TAGCTGACTCTCCG-------------------AGTAATGTGCACAC-----CTTTCAAACTA-
----------------TTTATCTCCA------------ACCCACCTGTGCACT-CCTTGTAGA-TGCTGG
ATAA------------------------------------------------------------------
--------------------------CAACTCTCCTTTGGATTGTTGTGTTC------------------
---------------------------------------------TTTTGAGGGTT--------------
-----------------------------------------------------------------TTGCC
GTCAA---GGCTGCCTTTG------CTTGTCCAGCATCTATGTATTTTATAA---------CACACCCC-
--ATTTTATAGTTTTTGAATGTTT----------------------------------------------
---------TATCAAAAGGCAGCAATGTCTTTTGTTATAAA---TATTAATACAACTTTCAACAACGGAT
CTCTTGGCTCTCGCATCGATGAAGAA-CGCAGCGAAATGCGATAAGTAATGTGAATTGCAGAATTCAGTG
AATCATCGAATCTTTGAACGCACCTTGCGCTCCTTGGT----ATTCCGAGG-AGCATGCCTGTTTGAGTG
TCATTAA-A-TT--CTC-AACCCCTCTTCAG---TTTTCT--------------------GAAGGG-GTG
G-------------CTTGGATGGT--GGAGGT---GT-TGC---------AGGC---------------T
TGA----------------------TCAAA---GTCGGCTCCTC-TTAAAAGCATTAGCAGAACCTTTGT
-----------ATTGAC---TTG-GTTTCT-------GGTGTGATAAA-----TTATCTACGCC------
-ATTC-CAGTCAGTC-------------------------------------------------------
-----------------------------------------AAAAAACCATGGTTCAGCT-----TCTAA
TCTGTTTACTATCC---TTTCAAGG-ATGAAAAAACA-------------CTTTTTAACTTGACCTCAAA
TCAG-GTAGGACT--ACCCGCTGAACTTAAGCATATCAATAAGCGGAGGAGGATT-CCCCTAGTAAC-TG
CGAGTG-AA-GCGGGAAAAGCTC-AAATTTAAAATCTGGCAGTGCATTT----TTGC-TTGCTG-TCCGA
GTTGTAATCTAGAGAAGTGC-TATCC--GCG-CTG-GACCGTGTACAAGTCTCCTGGAATGGAGCCTCAT
AGAGGGTGAGAATCCCGTCTCTGACATGGAC-TACCAGGGC-TTTTGTGATGCGCTCTCGAAGAGTCGAG
TTGTTTGGGAATGCAGCTCAAAATGGGTGGTAAATTCCATCTAAAGCTAAATATTGGCGAGAGACCGATA
GCGAACAAGTACCGTGAGGGAAAGATGAAAAGAACTTTGAAAAGAGAGTTAAACAGTACGTGAAATTGTT
GAAAGGGAAACGCTTGAAGTCAGTCACGTTGG-CCGGGGATCAACCTTGCAT--------TTACT-TGCT
GGGCGCACTT-TCCGG-----TTTGACGGGTCAGCATCAATTTTGACTGCTGGACAAAGGTAAAGGGAAT
GTGGCATC----TT------CGGATGTG-TTATAG-CCCTTGA-TCGCATA-CAGCAGTTGGGATTGAGG
AACTCAGCA--CGCCTT----TAATGGCCGGGTTTGTAA----AACCACG---T-TACGTGCTTAGGATG
CTGGCATAATGGCTTTAATCGACCCGTCTTGAAACACGGACCAAGGAGTCTAACATGCCTGCGAGTGTTT
GGGTGG-AAAA-CCCAAGCGCG-CAATGAAAGTGAAA-----GTTGAGACCTCTGTCGT-GGAGGGCATC
GACGCCCGGACCAGATCTTTT-AGTGACGGA-TCCGCGGTAGAGCATGTATGTTGGGACCCGAAAGATGG
TGAACTATGCCTGAATAGGGTGAAGTCAGAGGAAACTCTGATGGAGGC-TCGTAGCGATTCTGACGTGCA
AATCGA--TCGTCGAATTTGGGTATA-GGGGCGAAAGACTAATCGA------------------------
----------------------------------------------------------------------
----------------------------------------------------------------------
----------------------------------------------------------------------
----------------------------------------------------------------------
----------------------------------------------------------------------
----------------------------------------------------------------------
----------------------------------------------------------------------
----------------------------------------------------------------------
----------------------------------------------------------------------
----------------------------------------------------------------------
-------------------------------------------------------
>DJL05TN62__TENN__Neohygrocybe_ingrata
CAAGGTTTCCGTAGGTGAACCTGCGGAAGGAT-CATTATTGA--AATGCT-----TAAAGGGA-------
--AGG-AGGCTGACTGCTGGGTGC---AAGCG-------CATC-TGTGCACGC-----CTTCT-------
--------------CTCTTAAATCCCT-TTT-------AACACTTTGTGCACT-TTGTGTAGG-CTGAGA
AA--------------------------------------------------------------------
----------------------------------------------------------------------
----------------------------------------------------------------------
----------------------------------------------------------------------
--------------------------------TCAGTCTATGTTTTTATCATCA----CTTTACACACG-
--------------------------ACAT---------------------------TTTGTATGA----
---------ACATTATATGAA--------------AATGTA---TTTTAATACAACTTTCAACAACGGAT
CTCTTGGCTCTCGCATCGATGAAGAA-CGCAGCGAAATGCGATAAGTAATGTGAATTGCAGAATTCAGTG
AATCATCGAATCTTTGAACGCACCTTGCGCTCCTTGGT----ATTCCGAGG-AGCATGCCTGTTTGAGTG
TCATGAT-A-TT--ACT-CAAAGCTTACTAG---TTTGTA---------------------------AGA
T-------------TTTGGATTGTT-GGAG-----TG-TGCCG-------TGGA----------------
-------------------TAATATAATCC---TTAGGCTACTC-TTGAATGCATTGTGTAATCCTTGCA
T-------------------ACAAGGCTTT-CATTTKGGTTTGATAG------TTTTCTATACC------
-ATTW-----------------------------------------------------------------
-------------------------------------------------RAAGCCCAGTT----------
---------------TTGTGAGTAA-ATAAGTG-----------------TATGATTCTGTGACCTCAAA
TCCAGGTAGGATT--ACCCGCT----------------------------GGATT-CCCCTAGTAAC-TG
CGAGTG-AA-GCGGGAAAAGCTC-AAATTTAAAATCTGGTGGT-----TTTTTTTAA-TGGCCA-TCCGA
GTTGTAATCTAGAGAAGTGC-TTTCC--GTG-CTGKAACCGTGTATAAGTCTCTTGGAATAGAGCGTCAT
AGAGGGTGAGAATCCCGTCYTTGACACGGAC-TARCAGTGC-ATTTGKGATGCGCTCTCAAAGAGTCGAG
TTGTTTGGGAATGCAGCTCAAAATGGGTGGTAAATTCCATCTAAAGCTAAATATTGGCGAGAGACCGATA
GCGAACAAGTACCGTGAGGGAAAGATGAAAAGAACTTTGGAAAGAGAGTTAAACAGTACGTGAAATTGTT
GAAAGGGAAACGCTTGAAGTCAGTCATGTTGA-CCAGGGATCAACCTAACTT-----------TA-TGTT
GGGTGCATTTTTCTGG------TTAATGGGTCAGCATCAATTTTGACTATCAGATAAAGGTCAAGGAAAT
GTGGCATC----TT------CGGATGTGTTTATAG-TCCTTGA-TTGTATA-TGGKGGTTGGGATTGAGG
AACTCAGCAACAGTC------GCAAGG-----------------------------TTGTGCTTAGGATG
CTGGCATAATGGCTTTAATCGACCCGTCTTGAAACACGGACCAAGGAGTCTAACATGCCTGCGAGTRTTT
GGGTGG-AAAA-CCCGAGTGCA-CAATGAAAGTGAAA-----GTTGAGATCCCT-TATT-GAGGAGCATC
GACGCCCGGACCAGACCTTTT--GTGACGGA-TCCGCGGTAGAGCATGTATGTTGGGACCCGAAAGATGG
TGAACTATGCCTGAATAGGGTGAAGCCAGAGGAAACTCTGGTGGAAGCTACGTAGCGATTCTGACGTGCA
AATCGA--TCGTCGAATTTGGGTATA-GGGGCGAAAGACTAATCGACGGAGACGCCTGAAGGGCAGGCCT
GTGGTCTCGTGAAGAATCTTGCTCTCATGGCATGCATTTCCGTTGGTTCTTATTCTGCTCCAGTAATCGA
GTTCTTGGAAGAATGGGGCTTGGAATCGCTGGAAGAAAATGCACATTCCTCAACCCCTTGTACGAAAGTC
TTCGTGAATGGTGTGTGGATGGGTGTTCACCGCGACGCCGCAAACCTGGTGGACACAATCAAAAAGTTGC
GCAGGAAAGACGACATTAGTCCAGAGGTATCGGTTGTGAGAGATATTCGCGAGAGGGAACTGCGACTTTA
TACCGATGCGGGGCGAGTTTGCCGACCTCTTTTCATTGTCGAGA---ATCAACAGCTGGCACTACAAAAA
AAGCACATCAAGTGGCTGAACGACGG--------------CTAC---ACAGATGTAAACGAC--------
-------------------AAGTCCACCGAGTTCAAATGGGAGCAGTTGGTAAAGGGTGGAATTATCGAG
CTGCTGGATGCTGAGGAAGAAGAGACTGTCATGATATCCATGACACCGGAAGACCTGGAGAACTCCCGAC
TTCAGCAAAGTGGTATTGACCCTCATGCCAACGATGGCGAGTTCGACCCTGCTGTACGTCTCAAAGCAGG
CGTCAATGCGTATACGTGGACCCATTGCGAAATCCATCCTAGCATGATACTTGGCATCTGCGCTAGTATT
ATCCCTTTCCCTGACCACAATCAGTCTCCTCGAAACACGTACCANTCTGCTATGG
>DJL05TN80__TENN__Porpolomopsis_aff__calyptriformis
---------------------TGCGGAAGGAT-CATTATTGA--AATAAA-----CTTAGGGG-------
--TTG-TTGCTGGCCTTTCAA------GGGCA-------ATTT-TGTGCACGC-----CTCTA-------
----------------TCTATTTCCCTTTAAC-----ACCCCCATTGTGCATC-TTGTGTAGG-TTAACG
TAAA------------------------------------------------------------------
----------------------------------------------------------------------
----------------------------------------------------------------------
----------------------------------------------------------------------
-------------------------------GTTAATCTATGTTTTTATTTT---------TATACC---
-TTTGTTTTTGAATGGGAATGTAA----------TTTTTTAAACCCTCAGTAAGCTCTCATTTTGG----
---------AGCTGAAAAGGA--------------AATAAA---TATGTGTACAACTTTCAACAACGGAT
CTCTTGGCTCTCGCATCGATGAAGAA-CGCAGCGAAATGCGATAAGTAATGTGAATTGCAGAATTCAGTG
AATCATCGAATCTTTGAACGCATCTTGCGCTCCTTGGT----ATTCCGAGG-AGCATGCCTGTTTGAGTG
TCGTGAA-G-TT--CTC-AAATCCCCTTTTT----------------------------CCTAAGG-AGG
G-------------TTTGGAATTT--GGAGGT--GCG-TGC--TTTGTTGTGAAAAACC-------TCCT
CTTTGA--------------GGTGGTTTAA---TTAAGCTCCTC-TAAAATGTATTAGTGAAAACCTATC
CTGCTCTCAAGATGGTG---CAA-AGCTTT------GGTTTTGATAAT-----GTCTTTATCTTATAAGC
TATTG-CTTTTAGCCCCAA---------------------------------------------------
---------------------------AGATATTC---TTGGGAAGTGGTGGGGTCTGCT----------
-------------------TTACAA-ACAAAA------------------TTGACACTTTTGACCTCAAA
TCAG-GTAGGACT--ACCCGCTGAACTTAAGCATATCATTAAGCGGAGGAGGATT-CCCCTAGTAAC-TG
CGAGTG-AA-GCGGGAAAAGCTC-AAATTTAAAATCTSKTGGT----------CTTG-TGGCCA-TCCGA
GTTGTAATCTAGAGAAGTGT-GTTCA--GTC-CTG-GACCATGTATAAGTCTCTTGGAATAGAGCATCAC
AGAGGGTGAGAATCCCGTCTTTGACATGGAC-TACCAGTAC--TTTATGATGCACTCTCAAAGAGTCGAG
TTGTTTGGGAATGCAGCTCAAAATGGGTGGTAAATTCCATCTAAAGCTAAATATTGGCGAGAGACCGATA
GTGAACAAGTACCGTGAGGGAAAGATGAAAAGAACTTTGGAAAGAGAGTTAAACAGTACGTGAAATTGTT
GAAAGGGAAACGCTTGAAGTCAGTCACATTAG-CTGGGGATCAACCCTACAT--------TTATT-TGTT
GGGTGCACTT-TCTAG-----CTTGATGGGTCAGCATCAATTTTAACCATCAGAAAAAGTCAAAAGGAAT
GTGGCATT----CT------CGAATGTG-TTATAG-CCTTTGG-TCATATA-TGATGGTTGGGATTGAGG
AACTCAGCA--CGCC------GCAAGGCCGAGGTTTTT---TAACCTACG---T--TCGTGCTTAGGATG
CTGGCATAATGGCTTTAATTGACCCGTCTTGAAACACGGACCAAGGAGTCTAACATGCCTGCGAGTGTTT
GGGTGG-AAAA-CCCGAGCGCG-TAATGAAAGTGAAA----AGTTGAGATCCCTGTCGT-GGGGAGCATT
GACGCCCGGACCAGACCTTTT--GTGACGGA-TCTGTGGTAGAGCATGTATGTTGGGACCCGAAAGATGG
TGAACTATGCCTGAATAGGGTGAAGCCAGAGGAAACTCTGGTGGAGGCATCGTAGCGATTCTGACGTGCA
AATCGA--TCGTCGAATTTGGGTATA-GGGGCGAAAGACTAATCGACCGAGACACCGGAAGGCCAGGCCT
GTGGTCTTGTGAAGAATCTGGCCCTTATGGCTTGTATCTCTGTGGGTTCTTACTCTGCTCCGGTCATCGA
ATTTCTGGAAGAGTGGGGCTTGGAGTCGCTGGAAGAGAATGCGCACTCTTCGTCGCCTTGTACCAAAGTC
TTTGTAAACGGTGTGTGGATGGGCGTTCATCGCGACCCAGCCAACTTGGTGGGGACCATCAAAAAACTGC
GCAGGAAGGACGACATCAGCCCCGAGGTATCGGTCGTACGAGATATCCGTGAGAGGGAGCTGCGGCTGTA
CACTGATGCAGGGCGGGTTTGCCGACCTTTGTTTATTGTCGAGA---ATCAGCAATTAGTCTTGCAAAAG
AAGCATATCCGGTGGTTGAACAGCGG--------------AATC---TGGGAAGACCAGACG--------
-------GACGCAAAGGGCAATCCTCTGGAGTTCAAGTGGGAGCAACTGATCAAATGTGGCATTGTAGAA
CTGTTGGATGCGGAGGAGGAGGAAACCGTTATGATTTCCATGACCCCAGAAGACCTGGAGAACACACGGC
TTCAGCAAAGTGGCATCGACCCTCATGCGAACGATGGCGATTTTGACCCCGCAGTTCGTCTCAAAGCAGG
CATTAACACGCATACATGGACGCACTGCGAAATCCACCCAAGCATGATTTTAGGCATATGCGCCAGCATT
ATTCCATTCCCCGATCACAACCAGTCTCCCAGAAACACATACCAATCCGCAATGG
>DJL06TN40_Ampulloclitocybe_clavipes
----------------------GCGGAAGGAT-CATTATCTA--ATCTGT------GAGGTGG-------
--TTG--TGCTGGCCCTGGCTTGTC-----------CAAGGCA-TGTGCACGCCG---CTCTACATTTT-
--------------------------------------TACCACCTGTGCACC-TTTTGTAGACTCGGAT
ATCTCTCAAACATGCTGTAGGTAAGAGGCTTGCAGTGGCTC-TTTTTGTCCTGCTTTCCTTACATGTCCT
GAAATAYGGTCACCCTTCTACGCATGTCAGGCTGCTTGGGTTCAAAGTCATTCAAAGAACGCACTCT-CC
ACTCTGGTGGG-GGATGTAAATGGCTTTGGGCATGGGGATCTGCAACTTGTTGCTTTCCCTGCTTTTCCG
ACTCTCACCAGTTGGTCACCTTTTCAACAGCTTGCTTTTGGTCTGGGGGTTGGGACCTCCTTCTTTTTTG
GAGGA---GGTTGGCTGCCC-----CTGCTTTCCAGTCTATGTTT---------------ACACACCCC-
--TTTTGTATGTCACAGAATGTCA---------------------------------TCAATGGCT----
---------TTGCCTAGCATA--------------GCTATA---AATTTATACAACTTTCAACAATGGAT
CTCTTGGCTCTCGCATCGATGAAGAA-CGCAGCGAAACGCGATATGTAATGTGAATTGCAGAATTCAGTG
AATCATCGAATCTTTGAACGCACCTTGCGCCCTTTGGT----ATTCCAAAG-GGCATGCCTGTTTGAGTG
TCATTAA-A-TT--ATC-AACCTTTTCTTTT---GTAATG--------------------ATTGAT-CAG
G-------------CTTGGATGT---GGGGGC------TGC---------GGGT----------------
---------------------CTCTCAGAG---ATCGGCTCCCC-TTAAATGCATTAGTGGAACCCTTTG
TGG-----------------ATC-ATTATT-------GGCGTGATAA------TTATCTATCCC------
-AGTGATCGTGAAGCAAGCC--------------------------------------------------
--------------------------------------TAACAAGCACCAGGGTTTGGCT-----TATAA
CCGTC----------CCTCTCTGGG-ACAAATCTTCA---------------TTTTAATGTGACCTCAAA
--------------------------------------------------GGATT-CCCCTAGTAAC-TG
CGAGTG-AA-CCGGGAAAAGCTC-AAATTTGTAATCTGGCGGT-----C----CTTG-TGGCCG-TCCGA
GTTGTAATCTAGAGAAGTGC-TATCC--GCG-CTG-GACCGTGTACAAGTCTTCTGGAATGAAGCATCAT
AGAGGGTGAGAATCCCGTCTTTGACACGGAC-TGCCAGGGC--TATGTGATGCACTTTCGATGAGTCGAG
TTGTTTGGGAATGCAGCTCTAAATGGGTGGTAAATTCCATCTAAAGCTAAATATAGGCGAGAGACCGATA
GCGAACAAGTACCGTGAGGGAAAGATGAAAAGAACTTTGGAAAGAGAGTTAAACAGTACGTGAAATTGTT
GAAAGGGAAACGCTTGAAGTCAGTCGCGTTGG-CCGGGGATCAACCTTGCAT--------TCATT-TGTG
GGGCGTACTT-TCTGG------TTGACGGGTCAGCATCAATTTTGACCGTTGGAAAAAGGTTGGGGGAAT
GTGGCATC----TT------CGGATGTG-TTATAG-ACTCTGA-CTGCATA-CAACGGTTGGGATTGAGG
AACTCAGCA--CGCC------GCAAGGCCGGGGG-------AAACCCACG---T--ACGTGCTTAGGATG
CTGGCATAATGGCTTTAATCGACCCGTCTTGAAACACGGACCAAGGAGTCTAACATGCCYGCGAGTGTTT
GGGTGG-AAAA-CCCGAGCGCG-TAATTAATGTGAAA-----GTTGAGATCCTTGTCGT-GAGGAGCATC
GACGCCCGGACCAGACCTTTT--GTGACGGA-TCTGCGGTAGAGCGTGTATGTTGGGACCCGAAAGATGG
TGAACTATGCCTGAATAGGGTGAAGCCAGAGGAAACTCTGGTGGAGGC-TCGTAGCGATTCTGACGTGCA
AATCGA--TCGTCGAATTTGGGTATA-GGGGCGAAAGACTAATCGACAGAGACACCCGAAGGCCAAGCTT
GTGGTCTCGTCAAGAATCTGGCTCTCATGTCGTGTATATCCGTGGGCTCGTACTCTGCGCCAGTTATTGA
GTTTTTGGAGGAATGGGGTCTTGAATCCCTCGAAGAAAATGCACATTCGTCGACACCTTGCACAAAGGTG
TTCGTGAATGGTGTATGGATGGGTGTCCATCGCGATCCTGCGAATCTGGTCAAGACTATCAAAAAATTGC
GGAGGAAGGATGATATCAGCCCAGAGGTATCAGTTGTGCGGGATATTCGTGAGAAGGAGCTGCGGCTATA
CACTGACGCGGGGAGAGTRTGTCGGCCGTTGTTCATCGTTGATA---ACCAGCAGCTCGCGCTGCAGAAA
AAACACATTAAGTGGCTCAACCAAGG--------------GTAC---AACGACACCGATCAG--------
----------------------------GACTTCAAATGGGAGCAGTTGGTGAAAGGTGGGATTATTGAA
CTGCTAGATGCAGAAGAGGAGGAGACTGTCATGATTTCGATGACGCCGGAGGACCTGGAGAACTCTCGAC
TTCAGCAGAGCGGTGTTGACCCCCATGCAAATGATGGAGAATTTGACCCAGCGGCTCGACTGAAGGCGGG
TACTCACGCCCACACTTGGACACATTGTGAGATTCATCCGAGCATGATATTGGGTATATGCGCTAGTATT
ATTCCCTTCCCCGATCACAACCAATCCCCTCGTAACACGTATCAATCCGCTATGG
>E_C__08191_Haasiella_venustissima
CCAGGTTTCCGTAGGTGAACCTGCGGAAGAAT-CATTATCGA--GTTTT------TGAAAGGG-------
--TTG-TTGCTGACCCCTTTCACG---AGAGG-------GGTA-TGTGCACGC-----TTTGT-------
----------------CCCAAATTT-------------TACCACCTGTGCACC-TTTTGTAGG-CCGGCT
TCG-------------------------------------------------------------------
----------------------------------------------------------------------
----------------------------------------------------------------------
----------------------------------------------------------------------
-------------------------CAAGAAATCGGTTTATGTTTTTAC-------------ATACCCA-
----TTTAAGGCTATAGAATGTCCTATTAT---------------------------AGTATAGGCTTGT
---------CCTAAAAAGGCA--------------AGCTGA---AATTTATACAACTTTCAACAACGGAT
CTCTTGGCTCTCGCATCGATGAAGAA-CGCAGCGAAATGCGATAAGTAATGTGAATTGCAGAATTCAGTG
AATCATCGAATCTTTGAACGCACCTTGCGCCCCTTGGT----ATTCTGAGG-AGCATGCCTGTTTGAGTG
TCATTAA-A-TT--CTC-AACCCTCACCAGG---GTTTC---------------------TGGTGG-GAG
G-------------CTTGGATTT---GGAG-----TG-TGC---------TGGC----------------
----------------------TTCTAGGA---GTCGGCTCCTCTTTAAATGCATTAGCGTACCCTT---
------------TGTGG---ATA-GGCTTT-------GGTTTGATAA------TTATCTATGCC------
-ATTG-TCGTGAAGC-------------------------------------------------------
---------------------------------------AATTTGATGAAGGTTTTCGCT-----TCCAA
CTGTC---------------CTTGG-ACAA--------------CTCTT----GATA-TTTGACCTCAAA
TCAG-GTAGGACT--ACCCGCTGAACTAAAGCATATCAATAAGCGGAGGAGGATT-CCCCTAGTAAC-TG
CGAGTG-AA-GCGGGAAAAGCTC-AAATTTAAAATCTGGCGGT-----C----TTTG-CGGCTG-TCCGA
GTTGTAATCTAGAGAAGTGC-TATCC--GCG-CTG-ACCCGTGTACAAGTCTCTTGGAATAGAGCGTCAT
AGAGGGTGAGAATCCCGTCTTTGACACGGAT-TACCAGTGC-TTATGTGATGTGCTCTCAAAGAGTCGAG
TTGTTTGGGAATGCAGCTCAAAATGGGTGGTAAATTCCATCTAAAGCTAAATATTGGCGAGAGACCGATA
GCGAACAAGTACCGTGAGGGAAAGATGAAAAGAACTTTGGAAAGAGAGTTAAACAGTACGTGAAATTGTT
GAAAGGGAAACGCTTGAAGTCAGTCGCATTGG-CCAGGAATCAACCTTGCT----------TTTT-CGCT
AGGTGTATTT-TCTGA------TTGATGGGTCAGCATTAGTTTTGATTGTTGGATAAAGGCTAGGGGAAT
GTGGCATC----TT------CGGATGTG-TTATAG-CCCTTGG-TTGTATA-CAACGGTTGGGATTGAGG
AAATCAGCA--TGCC------GCAAGGCCGGGTCTTTG-----GATCACG---T--ACATGCTTAGGATG
TTGGCATAATGGCTTTAATCGACCCGTCTTGAAACACGGACCAAGGAGTCTAACATGCCCGCGAGTGTTT
GGGTGG-TAAA-CTCGGGCGCA-CAATGAAAGTGAAA-----GTTGAGATCCCTGTCAT-GGGGAGCATC
GACGCCCGGACCAGATCTTTT--GTGACGGT-TCCGCGGTAGAGCGTGTATGTTGGGACCCGAAAGATGG
TGAACTATGCCTGAATAGGGTGAAGCCAGAGGAAACTCTGGTGGAGGC-TCGTAGCGATTCTGACGTGCA
AATCGA--TCGTCGAATTTGGGTATA-GGGGCGAAAGACTAATCGA------------------------
----------------------------------------------------------------------
----------------------------------------------------------------------
----------------------------------------------------------------------
----------------------------------------------------------------------
----------------------------------------------------------------------
----------------------------------------------------------------------
----------------------------------------------------------------------
----------------------------------------------------------------------
----------------------------------------------------------------------
----------------------------------------------------------------------
-------------------------------------------------------
>Ertz_10475_Dictyonema_interruptum
----------------------------------------------------------------------
----------------------------------------------------------------------
----------------------------------------------------------------------
----------------------------------------------------------------------
----------------------------------------------------------------------
----------------------------------------------------------------------
----------------------------------------------------------------------
----------------------------------------------------------------------
----------------------------------------------------------------------
----------------------------------------------------------------------
----------------------------------------------------------------------
----------------------------------------------------------------------
----------------------------------------------------------------------
----------------------------------------------------------------------
----------------------------------------------------------------------
----------------------------------------------------------------------
----------------------------------------------------------------------
----------------------------------------------------------------------
----------------------------------------------------------------------
--------------------------------------------------GGATT-CCCCTAGTAAC-TG
CGAGTG-AA-GCGGGAAAAGCTC-AAATTTAGAATCTGGCGGT-----C----CCCG-CGGTCG-TCCGA
GTTGTAATCTAGAGAAGCGT-CATCC--ACG-CCA-GCCCGCGTACAAGTCTCTTGGAATAGAGCGTCAT
AGAGGGTGAGAATCCCGTCTCTGACGCGGAC-CGCTGGCGT--GCTGCGATGCGCTCTCGACGAGTCGAG
TTGTTTGGGAATGCAGCTC-AAATGGGTGGTAAATTCCATCTAAAGCTAAATATTGGCGAGAGACCGATA
GCGAACAAGTACCGTGAGGGAAAGATGAAAAGAACTTTGGAAAGAGAGTTAAACAGTACGTGAAATTGTT
GAAAGGGAAACGCTTGAAGTCAGTCGCGTACG-CTGGGGATCAACCTTCTC------------TCGGAGT
CGGCGCACTT-CCCAG------CGAACGGGTCGGCATCAATTTCATCTGCCGGAGAACGGCGAGGGGAAT
GTGGCATCT---TT------TGAATGGG-TAATAG-CCCCTCG-TCSCAKG-CGGCARACGGGATTGAGG
AACTCASCA--SGCC------GCAAGGCCGGGGCACTC-----GCCCACG---W--ACGKGCTTAGGATG
CCGGCATAATGGCTTTAAYCGACCCGTCTTGAAACACGGACCAAGGAGTCTAACATGCTCGCAAGTGTTT
GGGTGT-CAAA-CCCGAGCGCG-CAACGAAAGTGAAA-----GTTGAGATCTCTGTCAT-GGAGAGCATC
GACGCCCAGACCAGACCTTCT--GCGACGGA-TCTGCGGTCGAGCGCGTATGTTGGGACCCGAAAGATGG
TGAACTATGCCTGAATAGGGCGAAGCCAGAGGAAACTCTGGTGGAGGC-TCGTAGCGATTCTGACGTGCA
AATCGA--TCGTCGAATTTGGGTATA-GGGGCGAAAGACTAATCGACAGAGACACCCGAGGGACAAGCTT
GTGGTTTGGTGAAGAATCTGGCGCTTATGTCATGTATCTCTGTCGGTTCTTACTCGGCGCCAGTTATCGA
GTTCTTGGAAGAGTGGGGTCTAGAATCGCTGGAGGAAAACGCTCATTCGTCTACACCTTGTACGAAGGTG
TTTGTGAACGGCGTTTGGATGGGCGTCCACCGTGATCCAGCAAACCTGGTGAAAACGATCAAAAAGCTTC
GCCGAAAGGATGACATCAGTCCTGAGGTGTCTGTCGTCCGCGACATTCGGGAGAAGGAGTTGCGGTTGTA
CACAGACGCAGGGAGGGTTTGCCGACCTCTGTTTATCGTAGAGA---ACCAGCAACTCGTACTCCAGAAG
AAGCATATCAAGTGGTTGAACGATGG--------------TATC---AAGGACGGGGAA-----------
----------------------------GAGTACAAGTGGGAGCAACTGATAAAGGGCGGCGTCATCGAG
CTTTTGGATGCTGAAGAAGAGGAGACGGTGATGATCTCGATGACACCCGAGGACTTGGAGAACTCTAGAC
ACCGTCAAAGCGGAGAACAGCCACA---GGACGACCCAGACTTTGACCCAGCAGCGCGCTTAAAAGCCGA
TACGATCGCGCACACYTGGACTCATTGCGAAATCCATCCCAGCA--------------------------
-------------------------------------------------------
>FO_46714_Hygrocybe_conica
----------------------------------------------------------------------
----------------------------------------------------------------------
----------------------------------------------------------------------
----------------------------------------------------------------------
----------------------------------------------------------------------
----------------------------------------------------------------------
----------------------------------------------------------------------
----------------------------------------------------------------------
----------------------------------------------------------------------
----------------------------------------------------------------------
----------------------------------------------------------------------
----------------------------------------------------------------------
----------------------------------------------------------------------
----------------------------------------------------------------------
----------------------------------------------------------------------
----------------------------------------------------------------------
----------------------------------------------------------------------
----------------------------------------------------------------------
----------------------------------------------------------------------
--------------------------------------------------GGATT-CCCCTAGTAAC-TG
CGAGTG-AA-GCGGGAAGAGCTC-AAATTTAAAATCTGGTGGT-----C---CCTCT-GGGCTG-TCCGA
GTTGTAATCTAGAGAAGTGC-TTTCC--GCG-CTG-GACCGTGTACAAGTCTCTTGGAATGGAGCGTCGT
AGAGGGTGAGAATCCCGTCTTTGACACGGAC-TACCAGGGC-TTCTGTGATGCACTCTCAAAGAGTCGAG
TTGTTTGGGAATGCAGCTCAAAATGGGTGGTAAATTCCATCTAAAGCTAAATATAGGCGAGAGACCGATA
GCGAACAAGTACCGTGAGGGAAAGATGAAAAGAACTTTGAAAAGAGAGTTAAACAGTACGTGAAATTGTT
GAAAGGGAAACGTTTCAAGTCAGTCGCGTCGG-CTGGTAATCAACCTTTGC---------AATCT-TGCT
AGGCTTACTT-TCCAG------TTGACGGGTCAGCATCAATTTTGACCGTCAGATAAAGGCGTGAGGAAT
GTGGCATC----TT------TGGATGTG-TTATAG-CCTCTTG-TCACATG-TGATGGTTGGGATTGAGG
AACTCAGCA--TGCCGTT---CATCGGTCGGGGCCTTT---CGGCTCACG---T-AACATGCTTAGGATG
CTGGCATAATGGCTTGAACCGACCCGTCTTGAAACACGGACCAAGGAGTCTAACATGCCTGCGAGTGTTT
GGGTGG-AAAA-CCCGAGCGCG-AAGTGAAAGTGAAC--TTGGTTGAGATCCCTGTCGT-GGGGAGCACC
AACGCCCGGACCAGACCTTTT--GTGACGGA-TCTGCGGTTGAGCATGCATGTTGGGACCCGAAAGATGG
TGAACTATGCCTGAATAGGGTGAAGCCAGAGGAAACTCTGGTGGAGGC-TCGTAGCGATTCTGACGTGCA
AATCGA--TCGTCGAATTTGGGTATA-GGGGCGAAAGACTAATCGA------------------------
----------------------------------------------------------------------
----------------------------------------------------------------------
----------------------------------------------------------------------
----------------------------------------------------------------------
----------------------------------------------------------------------
----------------------------------------------------------------------
----------------------------------------------------------------------
----------------------------------------------------------------------
----------------------------------------------------------------------
----------------------------------------------------------------------
-------------------------------------------------------
>G0171_Cliotocybe_herbarum
----------------------------------------------------------------------
----------------------------------------------------------------------
----------------------------------------------------------------------
----------------------------------------------------------------------
----------------------------------------------------------------------
----------------------------------------------------------------------
----------------------------------------------------------------------
----------------------------------------------------------------------
----------------------------------------------------------------------
----------------------------------------------------------------------
----------------------------------------------------------------------
----------------------------------------------------------------------
----------------------------------------------------------------------
----------------------------------------------------------------------
----------------------------------------------------------------------
----------------------------------------------------------------------
----------------------------------------------------------------------
----------------------------------------------------------------------
----------------------------------------------------------------------
---------------------------------------------------------CCCTAGTAAC-TG
CGAGTG-AA-GCGGGAAGAGCTC-AAATTTAAAATCTGGCGGT-----C----CCCG-TGGCCG-TCCGA
GTTGTAACCTAGAGAAGTGC-TATCC--CCG-CTG-GACCCTGGACCAGTCTCCTGGAACGGAGCGTCA-
--AAAGGGAGAATCCCGTTTTTGACACGGAC-TTCCAGGGC-TTTTGTGATGCCCTCTCGAAGAGTCGAG
TTGTTTGGGAATGCAGCTCAAAATGGGGGGTAAATTCCATCTAAAGCTAAATATTGGCGAGAGACCGATA
GCGAACAAGTACCGTGAGGGAAAGATGAAAAGAACTTTGGAAAGAGAGTTAAACAGTACGTGAAATTGTT
GAAAGGGAAACGCTTGAAGTCAGTCGCGTCGG-CCAGGGATCAACCTTGCAT--------TTATT-TGCT
GGGAGTACTT-CCTGG------TCGACGGGTCAGCATCAATTTTGATCGTCGGATAAAGGCTTAGGGAAT
GTGGCATC----CT------CGGATGTG-TTATAG-CCCTTGG-TCGCATG-CGACGGTCGGGATTGAGG
AACTCAGCA--CGCC------GCAAGGCCGGGGTATTC---GTACCCACG---T--TCGTGCTTAGGATG
CTGGCATAATGGCTTTAATCGACCCGTCTTGAAACACGGACCAAGGAGTCTAACATGCCCGCGAGTGTTT
GGGTGG-AAAA-CCCGAGCGCG-TAATGAAAGTGAAA-----GTTGAGACCTCTGTCGT-GGAGGGCATC
GACGCCCGGACCAGACCTTCT--GTGACGGA-TCCGCGGTAGAGCGTGCATGTTGGGACCCGAAAGATGG
TGAACTATGCCTGAATAGGGTGAAGCCAGAGGAAACTCTGGTGGAGGC-TCGTAGCGATTCTGACGTGCA
AATCGA--TCGTCGAATTTGGGTATA-GGGGCGAAAGACTAATCGA------------------------
----------------------------------------------------------------------
----------------------------------------------------------------------
----------------------------------------------------------------------
----------------------------------------------------------------------
----------------------------------------------------------------------
----------------------------------------------------------------------
----------------------------------------------------------------------
----------------------------------------------------------------------
----------------------------------------------------------------------
----------------------------------------------------------------------
-------------------------------------------------------
>G0460_Cliotocybe_cf__trulliformis
----------------------------------------------------------------------
----------------------------------------------------------------------
----------------------------------------------------------------------
----------------------------------------------------------------------
----------------------------------------------------------------------
----------------------------------------------------------------------
----------------------------------------------------------------------
----------------------------------------------------------------------
----------------------------------------------------------------------
----------------------------------------------------------------------
----------------------------------------------------------------------
----------------------------------------------------------------------
----------------------------------------------------------------------
----------------------------------------------------------------------
----------------------------------------------------------------------
----------------------------------------------------------------------
----------------------------------------------------------------------
----------------------------------------------------------------------
----------------------------------------------------------------------
----------------------------------------------------------------------
-----------------------------------------------------------GGCCG-ACCGA
CTTGTAACCTAGAGAAGTGC-TATCC--GCG-CTG-GACCGTGTACAAGTCTCCTGGAACGGAGCGTCAC
AGAGGGTGAGAATCCCGTCTTTGACACGGAC-TACCAGGGC-TTTTGTGATGCGCTCTCGAAGAGTCGAG
TTGTTTGGGAATGCAGCTCAAAATGGGTGGTAAATTCCATCTAAAGCTAAATATTGGCGAGAGACCGATA
GCGAACAAGTACCGTGAGGGAAAGATGAAAAGAACTTTGGAAAGAGAGTTAAACAGTACGTGAAATTGTT
GAAAGGGAAACGCTTGAAGTCAGTCGCGTCGG-CCAGGGATCAACCTTGCAT--------TTATT-TGCT
GGGAGTACTT-CCTGG------TCGACGGGTCAGCATCAATTTTGATCGTCGGATAAAGGCTTAGGGAAT
GTGGCATC----CT------CGGATGTG-TTATAG-CCCTTGG-TCGCATG-CGACGGTCGGGATTGAGG
AACTCAGCA--CGCC------GCAAGGCCGGGGTATTC---GTACCCACG---T--TCGTGCTTAGGATG
CTGGCATAATGGCTTTAATCGACCCGTCTTGAAACACGGACCAAGGAGTCTAACATGCCCGCGAGTGTTT
GGGTGG-AAAA-CCCGAGCGCG-TAATGAAAGTGAAA-----GTTGAGACCTCTGTCGT-GGAGGGCATC
GACGCCCGGACCAGACCTTCT--GTGACGGA-TCCGCGGTAGAGCGTGCATGTTGGGACCCGAAAGATGG
TGAACTATGCCTGAATAGGGTGAAGCCAGAGGAAACTCTGGTGGAGGC-TCGTAGCGATTCTGACGTGCA
AATCGA--TCGTCGAATTTGGGTATA-GGGGCGAAAGACTAATCGA------------------------
----------------------------------------------------------------------
----------------------------------------------------------------------
----------------------------------------------------------------------
----------------------------------------------------------------------
----------------------------------------------------------------------
----------------------------------------------------------------------
----------------------------------------------------------------------
----------------------------------------------------------------------
----------------------------------------------------------------------
----------------------------------------------------------------------
-------------------------------------------------------
>G1063_Eonema_pyriforme
----------------------------------------------------------------------
----------------------------------------------------------------------
----------------------------------------------------------------------
----------------------------------------------------------------------
----------------------------------------------------------------------
----------------------------------------------------------------------
----------------------------------------------------------------------
----------------------------------------------------------------------
----------------------------------------------------------------------
----------------------------------------------------------------------
----------------------------------------------------------------------
----------------------------------------------------------------------
----------------------------------------------------------------------
----------------------------------------------------------------------
----------------------------------------------------------------------
----------------------------------------------------------------------
----------------------------------------------------------------------
----------------------------------------------------------------------
----------------------------------------------------------------------
------------------------------------------------------------TAGTAAC-TG
CGAGTG-AA-GCGGGAAAAGCTC-AAATTTAAAATCTGGCGGC-----C----CTCG-CGGTCG-TCCGA
GTTGTAATCTAGAGAAGTGA-CATCC--GTG-CCG-GTCCGCGTACAAGTCTCTTGGAATAGAGCGTCAT
AGAGGGTGAGAATCCCGTCTCTGCCGCGGAC-TACCGGTGC--ATTGTGATGCGCTCTCGACGAGTCGAG
TTGTTTGGGAATGCAGCTCAAAATGGGTGGTAAATTCCATCTAAAGCTAAATATTGGCGAGAGACCGATA
GCGAACAAGTACCGTGAGGGAAAGATGAAAAGAACTTTGGAAAGAGAGTTAAACAGTACGTGAAATTGTT
GAAAGGGAAACGCTTGAAGTCAGTCGCGTCGG-TTGGGGATCAGCCTTCTC------------TT-GAGT
TGGCGTACTT-CCCAG------TCCACGGGTCAGCATCGATTTCGTCCGTCGGAAAAAGGTGGGAGGAAT
GTGGCATC----TC------CGGATGTG-TTATAG-CCTCTCG-CTGTATG-CGTCGGTCGGGATCGAGG
TTCGCAGCG--CGCC------GCAAGGCCGGGG--TTC-----GCCCACG---T--CCGCGCTTAGGATG
CTGGCATAATGGCTTTAATCGACCCGTCTTGAAACACGGACCAAGGAGTCTAACATGCTCGCGAGTGTTT
GGGTGT-CAAA-CCCGAGCGCG-CAACGAAAGTGAAA-----GTTGAGATCTCTGTCAT-GGAGAGCATC
GACGCCCAGACCAGACCTTTT--GTGACGGA-TCTGCGGTCGAGCGCGTATGTTGGGACCCGAAAGATGG
TGAACTATGCCTGAATAGGGCGAAGCCAGAGGAAACTCTGGTGGAGGC-TCGTAGCGATTCTGACGTGCA
AATCGA--TCGTCGAATTTGGGTATA-GGGGCGAAAGACTAATCGA------------------------
----------------------------------------------------------------------
----------------------------------------------------------------------
----------------------------------------------------------------------
----------------------------------------------------------------------
----------------------------------------------------------------------
----------------------------------------------------------------------
----------------------------------------------------------------------
----------------------------------------------------------------------
----------------------------------------------------------------------
----------------------------------------------------------------------
-------------------------------------------------------
>GAL18249_Lichenomphalia_hudsoniana
------------------ACCTGCGGAAGGAT-CATTATCGA--GTTATTTGACTATGGGGGG-------
--TTG--TGCTGGCTTTTTT-------------------GGCA-AGTGCACAC-----CCCCTGTTGTCT
----------------TTCATCTCAACATTC-------ACCCCTTTGTGCACT-CAATGTAGA-CCGGAT
TCGA------------------------------------------------------------------
----------------------------------------------------------------------
----------------------------------------------------------------------
----------------------------------------------------------------------
-------------------------AAGGAGACGCGTCTATGTATTTTA-------------ATATACT-
-TTGTTTACAAGTCACGAATGTCT----TT----------------------------------------
-----------------------------------GAATGA---AATTAATACAACTTTCAACAACGGAT
CTCTTGGCTCTCCCATCGATGAAGAA-CGCAGCGAAATGCGATAAGTAATGTGAATTGCAGAATTCAGTG
AATCATCGAATCTTTGAACGCACCTTGCACCCTTTGGT----ATTCCGAAG-GGTATGCCTGTTTGAGTG
TCATTGT-A-TT--ATC-AACCTTGAACAAG---TTTGTATGCT----------------TGTTTG-ATG
G-------------CTTGGACTT---GGAAGC---CT-TGC---------CGGA--------------CT
CTT-------------------TGAAAGAG---GTCGGCTCTTC-TCAAATACATTAGCGAGATAGTGCT
CT-------TATGTGGA---GCC-AGCTCT-------GGTGTGATAAA-----ACATCTACTCC------
-GTAG-CTTGGCGAAGCGTCGCAACCATTCATTTCCTTTTTCGGCGCATTATTGCCAAATTAGGAAACTT
GATGTGGGAGGTGTGCTGCCTAACAGCAGCTCTTCCTGTGCAAACAAGAGTCAGTTTGCT-----TCTAA
TGGTCTTCTTT--------GAAGAG-ACAATGAAAGGGAAATGATCCCT-TTTGACAACTTGACCTCAAA
TCAG-GTAGGACT--ACCCGCTGAACT-----------------------GGATT-CCCCTAGTAAC-TG
CGAGTG-AA-GCGGGAAAAGCTC-AAATTTAAAATCTGGCAGT-----C---CTTTG-CGGCTG-TCCGA
GTTGTAATCTAGAGAAGCGT-TATCC--GCG-TTG-GACCGTGTACAAGTCTCTTGGAAAAGAGCATCAT
AGAGGGTGAGAATCCCGTCTTTGACACGGAC-TGCCAAGGC-ATTTGTGATGCGCTCTCGATGAGTCGAG
TTGTTTGGGAATGCAGCTCAAAATGGGTGGTAAATTCCATCTAAAGCTAAATATTGGGGAGAGACCGATA
GCGAACAAGTACCGTGAGGGAAAGATGAAAAGAACTTTGGAAAGAGAGTTAAACAGTACGTGAAATTGTT
GAAAGGGAAACGCTTCAAGTCAGTCGCGTTTG-TTGGGGATCAACCTGCTCGCAA-----------GGGT
GGGAGCATTT-CCTGG------CAGACGGGTCAGCATCAGTTTTGATCGTTGGACAAAGGTCAGAGGAAT
GTGACATCT--TTT------TGGATGTG-TTATAG-CCTCGGG-TCGCATG-CAACGGTTGGGATTGAGG
AACTCAGCA--CGCCTT----CATTGGCCGAGGCAATTCA-TTGTCTACG--TT-TACGTGCTTAGGATG
CTGGCA----------------------------------------------------------------
----------------------------------------------------------------------
----------------------------------------------------------------------
----------------------------------------------------------------------
----------------------------------------------------------------------
----------------------------------------------------------------------
----------------------------------------------------------------------
----------------------------------------------------------------------
----------------------------------------------------------------------
----------------------------------------------------------------------
----------------------------------------------------------------------
----------------------------------------------------------------------
----------------------------------------------------------------------
----------------------------------------------------------------------
----------------------------------------------------------------------
-------------------------------------------------------
>GDGM_41710_Gloioxanthomyces_nitidus
----------------------------------ATTATTGA--ATTTTTG----GGAAGGGG-------
--TTG-TAGCTGGCCTTTCGA------------------GGCA-CGTGCACGC-----CCCTG-------
----------------TCCAAATCCA--TCT-------TTACCCCTGTGCACT-TTGTGTAGG-CCGAGA
AA--------------------------------------------------------------------
----------------------------------------------------------------------
----------------------------------------------------------------------
----------------------------------------------------------------------
--------------------------------TCGGTCTATGTTTCTTT-------------ACACACC-
----AAAAAGAATATGGAATGTTT---------------------------------TACGTAGG-----
---------CTTTTAATAAAG--------------CTGAAA---TAATCATACAACTTTCAACAACGGAT
CTCTTGGCTCTCGCATCGATGAAGAA-CGCAGCGAAATGCGATAAGTAATGTGAATTGCAGAATTCAGTG
AATCATCGAATCTTTGAACGCACCTTGCGCTCCTTGGT----ATTCCGAGG-AGCATGCCTGTTTGAGTG
TCATTAA-A-TT--CTTCAACTTTGCCAGGTTTGTTTTTG-------------AGC----CTGTGT-GAA
G-------------CTTGGATTT---GGAG-----TG-TGC---------TGGC----------------
----------------------TCTCACGA---GTTGGCTCCTC-TTGAATGCATTAGCGAAACCCTACA
A----------AGGGGG---ATG-GGCTTT-------GATTTGATAG------CTATCTATGTC------
-ATCG-CCGTGATAC-------------------------------------------------------
------------------------------------CTCGTATTGAATATTTGGTTCGCT-----TCCAA
CCGTC----------CAATCTCTGG-ACAA--------------ACATTTGTTTTGACATTGACCTCAAA
TCA-----------------------------------------------GGATT-CCCCTAGTAAC-TG
CGAGTG-AA-GCGGGAAAAGCTC-AAATTTAAAATCTGGCGGT-----C----CTTG-TGGCTG-TCCGA
GTTGTAATCTAGAGAAGTGT-CTTCT--GCG-CTG-GACCGTGTACAAGTCTCTTGGAACAGAGCGTCAT
AGAGGGTGAGAATCCCGTCTTTGGCACGGAC-TGCCAGTGC-TTCTGTGATGCACTCTCAAAGAGTCGAG
TTGTTTGGGAATGCAGCTCAAAATGGGTGGTAAATTCCATCTAAAGCTAAATATTGGCGAGAGACCGATA
GCGAACAAGTACCGTGAGGGAAAGATGAAAAGAACTTTGGAAAGAGAGTTAAACAGTACGTGAAATTGTT
GAAAGGGAAACGCTTGAAGTCAGTCGCGTTGG-CCAAGGATCAACCTTGCA----------TTTT-TGCT
GGGCGCACTT-CTTGG------TTGACGGGTCAGCATCAATTTTGACCGTTGGATAAAGGCTGAGGGAAT
GTGGCATC----CT------TGGATGTG-TTATAG-CCCTTGG-TTGAATG-CAACGGTTGGGATTGAGG
AACTCAGCA--CGCC------GCAAGGCCGGGAGTGTAT----CTCCACG---T--TCGTGCTTAGGATG
CTGGCATAATGGCTTTAATCGACCCGTCTTGAAACACGGACCAAGGAGTCTAACATGCCTGCGAGTGTTT
GGGTGG-AAAA-CCCGAGCGCG-AAATGAAAGTGAAT-----GTTGAGATCCCTGTCGT-GGGGAGCATC
GACGCCCGGACCAGACCTTCT--GTGACGGA-TCCGCGGTTGAGCATGTATGTTGGGACCCGAAAGATGG
TGAACTATGCCTGAATAGGGTGAAGCCAGAGGAAACTCTGGTGGAGGC-TCGTAGCGATTCTGACGTGCA
AATCGA--TCGTCGAATTTGGGTATA-GGGGCGAAAGACTAATCGA------------------------
--------------GATCTGGCGCTTATGGCGTGCATATCCGTCGGTTCTTACTCCGCTCCGGTGATTGA
ATTCTTGGAGGAGTGGGGGTTGGAATCGCTCGAAGAGAACGCGCATTCCTCGACGCCATGTACGAAAGTC
TTCGTCAATGGCGTATGGATGGGTGTACATCGTGACGCTGCCAATTTGGTGAAGACAATTAAAAAGTTGC
GCAGAAAAGATGACATTAGTCCTGAGGTCTCTGTTGTTCGGGATATTCGCGAGAAAGAGCTCCGGCTATA
TACAGATGCAGGACGAGTCTGCCGGCCTCTGTTCATCGTTGAGA---ATCAACAACTCGCGCTGCAAAAG
AAGCATATTAGATGGCTGAACAATGG--------------TTAC---AGAGACGACATAACC--------
----------GAAGACGGCGCACCGCAGGAGTTCAAGTGGGAACAATTGGTAAAAGGCGGAATCATTGAG
CTTCTAGACGCCGAGGAAGAGGAGACTGTCATGATTTCTATGACACCGGATGACCTGGAAAATTCACGAC
TACAGCAAAGCGGTGTGGACCCCCATGCAAACGAGGGCGACTTTGATCCAGCGGTACGCCTGAAAGCTGG
TACACATGCGCATACATGGACACATTGCGAGATCCACCCAAGCATGATTCTAGGCATATGTGCGAGCATA
ATCCCATTCCCCGACCACAACCAGTCCCCTCGAAATACTTATCAATCTGC-----
>GDGM_44492_Neohygrocybe_griseonigra
----------------------GAGGGAGGCT------------AATCTC----------------ATGG
C-TTGACTGCTGGTCTACTTG------------------GACA-TGTGCACGC-----CTGTGATCCTCT
CTAATGCATGCTTTTCTTCATATCATT-CAT-------ACACCTTTGTGCACC-TTTTGTAGG-CCGAGC
ATTT------------------------------------------------------------------
----------------------------------------------------------------------
----------------------------------------------------------------------
----------------------------------------------------------------------
--------------------------------TTGGCCTATGTTC--------------AATTTACCCC-
-TGTTTACATACCCCTGAATGAAT---GCTGAACGATAATAGA---------------------------
---------AGCAGCAATGCT--------------TCAAAA---TCATGATACAACTTTCAACAACGGAT
CTCTTGGCTCTCGCATCGATGAAGAA-CGCAGCGAAATGCGATAAGTAATGTGAATTGCAGAATTCAGTG
AATCATCGAATTTTTGAACGCACCTTGCGCTCCTTGGT----ATTCCGAGG-AGCATGCCTGTTTGAGTG
TCATAAA-AACTTTCTC-AAAACCTCGTCTG----------------------ACG-----------AAG
GCTT----------TGTAGAGTGTGTGGAG-----TA-TGC---------TGGA---------------T
TCCTT----------------------------TTCAGCCGCTC-TGAAATGCATTAGTGACCCTTTGCG
A----------TGGTAA-------AGCTTC---ACTTGGTCTGATACGC----TTATCTAGGCC------
-ATTGAATATATAAA-------------------------------------------------------
---------------------------------------TACCATGTATTTGGGATTGCT-----TCTAA
CTTTT--------------GTTGCG-ACAA--------------------TTGTGGTATTTGACCTCAAA
TCAG-GTAGGATT--ACCCGCTGAACTTAAGCATATCA------------GGATT-CCCTTAGTAAC-TG
CGAGTG-AA-GCGGGAAAAGCTC-AAATTTAAAATCTGGTGGT-----C----CT---TGGCCA-TCCGA
GTTGTAATCTAGAGAAGTGC-TTTTT--GCT-CTG-GACCGTGTACAAGTCTCTTGGAATAGAGCATCAT
AGAGGGTGAGAATCCCGTCTTTGACATGGAC-TTCCAGTGC-TACTGTAATGTGCTCTCAACGAGTCGAG
TTGTTTGGGAATGCAGCTCAAAATGGGTGGTAAATTCCATCTAAGGCTAAATATAGGCGAGAGACCGATA
GTGAACAAGTACCGTGAGGGAAAGATGAAAAGAACTTTGGAAAGAGAGTTAAACAGTACGTGAAATTGTT
GAAAGGGAAACGCTTGAAGTCAGTCATATTGA-TCAGGGATCAGCCTGACC------------TT-GGTT
GGGTGCACTTCTCTGA------TCAATGGGTCAGCATCAATTTTGATCGCCAGAAAAAGGTCAGGGGAAT
GTGACATC----TT------TGGATGTGTTTATAG-CCCCTAA-CTGTATG-TGGTGGTTGAGATTGAGG
AACTCAGCA--CGCC------GCAAGGCTTGGGGACCT---AGTCCCACA---T-ATTGTGCTTTGGATG
CTGGCATAATGGCTTCAATCGACCCGTCTTGAAACACGGACCAAGGAGTCTAACATGCCTGCAAGTGTTT
GGGTGG-AAAA-CCCAAGTGCG-CAATGAAAGTGAAA-----GTTGAGATCCTTGTCAT-GGGGAGCATC
AATGCCCGGACCAGACCTTTT--GTGATGGA-TCTGCGGTAGAGCATGCATGTTGGGACCCGAAAGATGG
TGAACTATGCCTGAATAGGGTGAAGCCAGAGGAAACTCTGGTGGAAGC-TCGTAGCGATTCTGACGTGCA
AATCGA--TCGTCGAATTTGGGTATA-GGGGCGAAAGACTAATCGA------------------------
----------------------------------------------------------------------
----------------------------------------------------------------------
----------------------------------------------------------------------
----------------------------------------------------------------------
----------------------------------------------------------------------
----------------------------------------------------------------------
----------------------------------------------------------------------
----------------------------------------------------------------------
----------------------------------------------------------------------
----------------------------------------------------------------------
-------------------------------------------------------
>GDGM43351_Sinohygrocybe_tomentosipes
----------------------------------ATTATCGA--GTTTTTGAAGGGGAAGGGG-------
--TTG-TAGCTGGCCTTTCGGGGCA-----------AATTATA-CGTGCACGC-----CTCTTTCCC---
---------------GTTCATTCCAAC-TTT-------TTACACCTGTGCACC-TATCGTAGA-TCAAGC
AA--------------------------------------------------------------------
----------------------------------------------------------------------
----------------------------------------------------------------------
----------------------------------------------------------------------
--------------------------------CTGGTCTATGTATTTTA------------CATGCCCTT
-TTTAAAAATGTCTTTGAATGTTCA-ATAT----------------------------------------
---------CAGCTCGCACAC--------------GCTGAA---ATTAAATACAACTTTCAACAACGGAT
CTCTTGGCTCTCGCATCGATGAAGAA-CGCAGCGAAATGCGATAAGTAATGTGAATTGCAGAATTCAGTG
AATCATCGAATCTTTGAACGCACCTTGCGCTCCTTGGT----ATTCCGAGG-AGCATGCCTGTTTGAGCG
TGACTAA-A-TT--ATC-AACCTGATAATAT---CAATTA----------------------------AA
G-------------GTTGGATTT---GGAG-----CG-TGC---------TGGCCAT-----------TT
CTTTTATTATTATTAGAAGGAAAAAAAAGG---GTCGGCTCCTC-TTGAAAGCATTAGCGAAACCCAG--
-----------GGGAAA---ATG-GGCTTC-------GGTTTGATAA------TTATCTATGCC------
-GTCG-CTGGTGAAA-------------------------------------------------------
--------------------------------------AAACCTTGTTTTGGGATTTGCT-----TCCAA
TT--------------------------------------------------------------------
--------------------------------------------------GGATT-CCCCTAGTAAC-TG
CGAGTG-AA-GCGGGAAAAGCTC-AAATTTAAAATCTGGTGGT-----C----CTTGCTGGCCG-TCCGA
GTTGTAATCTAGAGAAGTGC-TTTCT--GTG-CTG-GACCGTGTACAAGTCTCTTGGAATAGAGCGTCAT
AGAGGGTGAGAATCCCGTCTTTGACACGGAC-TGCCGGTGC-TTTTGTGATGCGCTCTCGAAGAGTCGAG
TTGTTTGGGAATGCAGCTCAAAATGGGTGGTAAATTCCATCTAAAGCTAAATATTGGCGAGAGACCGATA
GCGAACAAGTACCGTGAGGGAAAGATGAAAAGAACTTTGGAAAGAGAGTTAAACAGTACGTGAAATTGTT
GAAAGGGAAACGCTTGAAGTCAGTCGCGTTGA-CCGGAGATCAACCTTGCA------------TT-TGCT
GGGCGCACTT-TCCGG------TCGACGGGTCAGCATCAATTTTGATCGTTGGATAAAGGCAAAGGGAAT
GTGGCATC----TT------CGGATGTG-TTATAG-CCCTGGG-TCGCATA-CAACGGTTGGGATTGAGG
AACTCAGCA--CGCC------GCAAGGCCCGGGGTAAA---TCACCCACG-TAT--ATGTGCTTAGGATG
CTGGCATAATGGCTTTAATCGACCCGTCTTGAAACACGGACCAAGGAGTCTAACATGCCTGCGAGTGTTT
GGGTGG-AAAA-CCCGAGCGCG-TAATGAAAGTGAAA-----GTTGAGATCCCTGTCAT-GGGGAGCATC
GATGCCCGGACCAGACCTTTT--GTGACGGA-TCCGCGGTAGAGCATGTATGTTGGGACCCGAAAGATGG
TGAACTATGCCTGAATAGGGTGAAGCCAGAGGAAACTCTGGTGGAGGC-TCGTAGCGATTCTGACGTGCA
AATCGA--TCGTCGAATTTGGGTATA-GGGGCGAAAGACTAATCGA------------------------
-----------------CTTGCTCTCATGGCGTGTATTTCCGTGGGTTCGTACTCCGCTCCGGTGATCGA
ATTTTTGGAGGAGTGGGGACTGGAGTCTTTGGAAGAGAATGCGCATTCTTCGACACCTTGTACGAAGGTC
TTCGTGAATGGAGTATGGATGGGGGTTCATCGTGACGCCGCTAACTTGGTAAAGACAATTAAAAAGCTGC
GTCGGAAGGACGATATCAGTCCTGAGGTTTCGGTTGTGCGGGACATCCGCGAGAAGGAGCTCCGGCTGTA
TACCGATGCGGGGCGGGTTTGTCGCCCTTTGTTCATCGTCGAGA---ATCAGCAACTTGCGCTGCAGAAG
AAGCACATCAGGTGGCTGAACATCGG--------------GTAT---AGAGATGACCTTCCCCCT-----
-CCCAAGTTCGGGGGCGAACCTATCCCGGAGTATAAATGGGAGCAACTCGTGAAGGGTGGCATCATTGAA
CTATTAGATGCCGAAGAAGAGGAGACCGTCATGATCTCCATGACACCAGAAGACCTGGAGAACTCACGAC
TTCAGCAAAGCGGCGTTGATCCCCATGCGAACGATGGCGAATTCGACCCAGCAGTACGCTTGAAGGCCGG
TATCAATGCGCATACCTGGACTCATTGCGAAATCCACCCAAGCATGATTCTAGGAATTTGCGCCAGCATT
ATTCCGTTCCCCGACCACAACCAGTCCCCTCGAAACACTTATC------------
>GDGM50075_Sinohygrocybe_tomentosipes
----------------------------------ATTATCGA--GTTTTTGAAGGGGAAGGGG-------
--TTG-TAGCTGGCCTTTCGGGGCA-----------AATTATA-CGTGCACGC-----CTCTTTCCC---
---------------GTTCATTCCAAC-TTT-------TTACACCTGTGCACC-TATCGTAGA-TCAAGC
AA--------------------------------------------------------------------
----------------------------------------------------------------------
----------------------------------------------------------------------
----------------------------------------------------------------------
--------------------------------CTGGTCTATGTATTTTA------------CATGCCCTT
-TTTAAAAATGTCTTTGAATGTTCA-ATAT----------------------------------------
---------CAGCTCGCATAC--------------GCTGAA---ATTAAATACAACTTTCAACAACGGAT
CTCTTGGCTCTCGCATCGATGAAGAA-CGCAGCGAAATGCGATAAGTAATGTGAATTGCAGAATTCAGTG
AATCATCGAATCTTTGAACGCACCTTGCGCTCCTTGGT----ATTCCGAGG-AGCATGCCTGTTTGAGCG
TGACTAA-A-TT--ATC-AACCTGATAATAT---CAATTA----------------------------AA
G-------------GTTGGATTT---GGAG-----CG-TGC---------TGGCCAT-----------TT
CTTTTATTATTATTAGAA-GGAAAAAAAGG---GTCGGCTCCTC-TTGAAAGCATTAGCGAAACCCAG--
-----------GGGAAA---ATG-GGCTTC-------GGTTTGATAA------TTATCTATGCC------
-GTCG-CTGGTGAAA-------------------------------------------------------
--------------------------------------AAACCTTGTTTTGGGATTTGCT-----TCCAA
TTGTC---------------GAAGG-ACAA----------------------------------------
--------------------------------------------------GGATT-CCCCTAGTAAC-TG
CGAGTG-AA-GCGGGAAAAGCTC-AAATTTAAAATCTGGTGGT-----C----CTTGCTGGCCG-TCCGA
GTTGTAATCTAGAGAAGTGC-TTTCT--GTG-CTG-GACCGTGTACAAGTCTCTTGGAATAGAGCGTCAT
AGAGGGTGAGAATCCCGTCTTTGACACGGAC-TGCCGGTGC-TTTTGTGATGCGCTCTCGAAGAGTCGAG
TTGTTTGGGAATGCAGCTCAAAATGGGTGGTAAATTCCATCTAAAGCTAAATATTGGCGAGAGACCGATA
GCGAACAAGTACCGTGAGGGAAAGATGAAAAGAACTTTGGAAAGAGAGTTAAACAGTACGTGAAATTGTT
GAAAGGGAAACGCTTGAAGTCAGTCGCGTTGA-CCGGAGATCAACCTTGCA------------TT-TGCT
GGGCGCACTT-TCCGG------TCGACGGGTCAGCATCAATTTTGATCGTTGGATAAAGGCAAAGGGAAT
GTGGCATC----TT------CGGATGTG-TTATAG-CCCTGGG-TCGCATA-CAACGGTTGGGATTGAGG
AACTCAGCA--CGCC------GCAAGGCCCGGGGTAAA---TCACCCACG-TAT--ATGTGCTTAGGATG
CTGGCATAATGGCTTTAATCGACCCGTCTTGAAACACGGACCAAGGAGTCTAACATGCCTGCGAGTGTTT
GGGTGG-AAAA-CCCGAGCGCG-TAATGAAAGTGAAA-----GTTGAGATCCCTGTCAT-GGGGAGCATC
GATGCCCGGACCAGACCTTTT--GTGACGGA-TCCGCGGTAGAGCATGTATGTTGGGACCCGAAAGATGG
TGAACTATGCCTGAATAGGGTGAAGCCAGAGGAAACTCTGGTGGAGGC-TCGTAGCGATTCTGACGTGCA
AATCGA--TCGTCGAATTTGGGTATA-GGGGCGAAAGACTAATCGACTGAGACTCCCGAAGGACAGGCGT
GTGGCCTCGTCAAAAATCTTGCTCTCATGGCGTGTATTTCCGTGGGTTCGTACTCCGCTCCGGTGATCGA
ATTTTTGGAGGAGTGGGGACTGGAGTCTTTGGAAGAGAATGCGCATTCTTCGACACCTTGTACGAAGGTC
TTCGTGAATGGAGTATGGATGGGGGTTCATCGTGACGCCGCTAACTTGGTAAAGACAATTAAAAAGCTGC
GTCGGAAGGACGATATCAGTCCTGAGGTTTCGGTTGTGCGGGACATCCGCGAGAAGGAGCTCCGGCTGTA
TACCGATGCGGGGCGGGTTTGTCGCCCTTTGTTCATCGTCGAGA---ATCAGCAACTTGCGCTGCAGAAG
AAGCACATCAGGTGGCTGAACATCGG--------------GTAT---AGAGATGACCTTCCCCCT-----
-CCCAAGTTCGGGGGCGAACCTATCCCGGAGTATAAATGGGAGCAACTCGTGAAGGGTGGCATCATTGAA
CTATTAGATGCCGAAGAAGAGGAGACCGTCATGATCTCCATGACACCAGAAGACCTGGAGAACTCACGAC
TTCAGCAAAGCGGCGTTGATCCCCATGCGAACGATGGCGAATTCGACCCAGCAGTACGCTTGAAGGCCGG
TATCAATGCGCATACCTGGACCCATTGCGAAATCCACCCAAGCATGATTCTAGGAATTTGCGCCAGCATT
ATTCCGTTCCCCGACCACAACCAG-------------------------------
>GE18008_1_Chromosera_ambigua
---------------------------AGGAT-CATTATTGA--ATTTAT-----GGAGGGGG-------
--TTG-CTGCTGGCCTTTCGA------------------GGCA-TGTGCACGC-----TCCTG-------
----------------TTCAAATCC---ATT-------TCACCCCTGTGCAC--TTTTGTAGG-CCAAAA
TTA-------------------------------------------------------------------
----------------------------------------------------------------------
----------------------------------------------------------------------
----------------------------------------------------------------------
------------------------------TTTTGGTCTATGTTTTTTT------------TACACACC-
--CTTATAAAATTTTTGAATGTCA-----T---------------------------TATGTAGGC----
---------TTGATAAAAGCT--------------GAAATA---AATTAATACAACTTTCAACAACGGAT
CTCTTGGCTCTCGCATCGATGAAGAA-CGCAGCGAAATGCGATAAGTAATGTGAATTGCAGAATTCAGTG
AATCATCGAATCTTTGAACGCACCTTGCGCTCCTTGGT----ATTCCGAGG-AGCATGCCTGTTTGAGTA
TCATTAA-A-TT--CTC-AACTTCATCAGGT---TGTAAT-------------GAC----TTGTGT-GAA
G-------------CTTGGATTT---GGAG-----TG-TGC---------TGGC---------------T
T----------------------TAACAAA---GTCAGCTCCTC-TTGAATGCATTAGCGAAACCCTACA
A----------TTGTGG---ATA-GGCTTT-------GGTTTGATAA------TTATCTATGCC------
-ATCG-CTGTGAAGC-------------------------------------------------------
-----------------------------------AATTTGTACTTTGAGTTGTTTTGCT-----TCTAA
TCGTCATCTTC---------GGAAG-ACAA----------------------------------------
--------------------------------------------------GGATT-CCCCTAGTAAC-TG
CGAGTG-AA-GCGGGAAAAGCTC-AAATTTAAAATCTGGCGGT-----C----CTTG-CGGCTG-TCCGA
GTTGTAATCTAGAGAAGTGT-TTTCC--GTG-CTG-GACCGTGTACAAGTCTCTTGGAATAGAGCGTCAT
AGAGGGTGAGAATCCCGTCTTTGACACGGAC-TACCAGTGC--TTTGTGATGCGCTCTCAAAGAGTCGAG
TTGTTTGGGAATGCAGCTCAAAATGGGTGGTAAATTCCATCTAAAGCTAAATATTGGCGAGAGACCGATA
GCGAACAAGTACCGTGAGGGAAAGATGAAAAGAACTTTGGAAAGAGAGTTAAACAGTACGTGAAATTGTT
GAAAGGGAAACGCTTGAAGTCAGTCGCGTTGG-CCGAGGATCAACCTTGCA-----------ATT-TGCT
GGGCGTACTT-CTCGG------TTGATGGGTCAGCATCAATTTTGACCGTTGGATAAAGGCTTAGGGAAT
GTGGCATC----TT------CGGATGTG-TTATAA-CCTTTGG-TCGCATA-CAACGGTTGGGATTGAGG
AACTCAGCA--CGCC------GCARGGCCGGGGGTTT------ACCCACG---T--TCGTGCTTAGGATG
CTGGCATAATGGCTTTAATCGACCCGTCTTGAAACACGGACCAAGGAGTCTAACATGCCTGCGAGTGTTT
GGGTGG-AAAA-CCCGAGCGCG-TAATGAAAGTGAAA-----GTTGAGATCCCTGTCGT-GGGGAGCATC
GACGCCCGGACCAGACCTTTT--GTGACGGA-TCCGCGGTTGAGCATGTATGTTGGGACCCGAAAGATGG
TGAACTATGCCTGAATAGGGTGAAGCCAGAGGAAACTCTGGTGGAGGC-TCGTAGCGATTCTGACGTGCA
AATCGA--TCGTCGAATTTGGGTATA-GGGGCGAAAGACTAATCGA-----------------------T
GTGGACTTGTCAAGAATTTAGCACTCATGGCATGTATTTCCGTCGGCTCATACTCTGCACCAGTCATCGA
ATTCTTGGAAGAGTGGGGTCTGGAATCACTAGAAGAGAACGCGCATTCCTCGACGCCGTGCACCAAGGTC
TTTGTCAATGGCGTCTGGATGGGTGTCCATCGGGACGCCGCCAACTTGGTGAAGACGATAAAGAAGTTGC
GCAGGAAAGACGATATTAGTCCTGAAGTGTCCGTTGTACGGGATATTCGTGAAAAGGAACTCCGTTTATA
TACAGACGCTGGACGCGTCTGTCGGCCGTTGTTCATCGTCGAGA---ACCAGCAACTGGCACTACAGAAG
AAGCATATCAGATGGTTGAACAACGG--------------CTAC---AGGGATGATGTGCT---------
---------CGAGGACGGTGCGCCAGCAGAGTTCAAGTGGGAACAACTCATCAAAAGCGGCATCATTGAA
CTTTTGGATGCAGAAGAAGAGGAGACAGTCATGATATCTATGACTCCAGAAGACTTGGAGAACTCGCGAC
TTCAGCAGAGTGGTGTGGATCCGCATGCGAATGATGGTGAATTCGATCCAGCAGTGCGTCTGAAGGCTGG
CACTCATACACACACATGGACACATTGCGAGATTCACCCAAGCATGATTCTTGGCATTTGTGCGAGCATC
ATTCCGTTCCCCGATCACAACCAGTCTCCTCGTAATACGTACCAATCTGC-----
>GE18033_Chromosera_xanthochroa
---------------------------AGGAT-CATTATTGA--ATTTAT-----GGAGGGGG-------
--TTG-CTGCTGGCCTTTCGA------------------GGCA-TGTGCACGC-----TCCTG-------
----------------TTCAAATCC---ATT-------TCACCCCTGTGCAC--TTTTGTAGG-CCAAAA
----------------------------------------------------------------------
----------------------------------------------------------------------
----------------------------------------------------------------------
----------------------------------------------------------------------
-------------------------------TTTGGTCTATGTTTTTT--------------ACACACC-
--CTTATAAA-ATATTGAATGTCA-----T---------------------------TATGTAGGC----
---------TTGATAAAAGCT--------------GAAATA---AATTAATACAACTTTCAACAACGGAT
CTCTTGGCTCTCGCATCGATGAAGAA-CGCAGCGAAATGCGATAAGTAATGTGAATTGCAGAATTCAGTG
AATCATCGAATCTTTGAACGCACCTTGCGCTCCTTGGT----ATTCCGAGG-AGCATGCCTGTTTGAGTA
TCATTAA-A-TT--CTC-AACTTCATCAGGT---TGTAAT-------------GAC----TTGTGT-GAA
G-------------CTTGGATTT---GGAG-----TG-TGC---------TGGC---------------T
T----------------------TAACAAA---GTCGGCTCCTC-TTGAATGCATTAGCAAAACCCTGCA
G----------AAGTGG---ATA-AGCTTT-------GGTTTGATAA------TTATCTATGCC------
-ATTG-CTGTGAAGC-------------------------------------------------------
------------------------------------GTTTGTACTATGAGTTGTTTTGCT-----TCTAA
TCGTCATCTTT---------GGAAG-ACAA----------------------------------------
----------------------------------------------------------------------
----------------------------------------------------------------------
----------------------------------------------------------------CGTCAT
AGAGGGTGAGAATCCCGTCTCTGACACGGAC-TACCAGTGC--TTTGTGATGCGCTCTCAAAGAGTCGAG
TTGTTTGGGAATGCAGCTCAAAATGGGTGGTAAATTCCATCTAAAGCTAAATATTGGCGAGAGACCGATA
GCGAACAAGTACCRTGAGGGAAAGATGAAAAGAACTTTGGAAAGAGAGTTAAACAGTACGTGAAATTGTT
GAAAGGGAAACGCTTGAAGTCAGTCACGTTGG-CYGAGGATCAACCTTGCA-----------ATT-TGCT
GGGYGTACTT-CTCGG------TCGACGGGTCAGCATCAATTTTGACCGTTGGATAAAGGTTGGGGGAAT
GTGGCATC----TT------CGGATGTG-TTATAG-CCCTTAG-TCRCATA-CAACGGTTGGGATTGAGG
AACTCAGCA--CGCC------GCAAGGCCGGGGTTT-------ACCCACG---T--TCGTGCTTAGGATG
CTGGCATAATGGCTTTAATCGACCCGTCTTGAAACACGGACCAAGGAGTCTAACATGCCTGCGAGTGTTT
GGGTGG-AAAA-CCCGAGCGCG-TAATGAAAGTGAAA-----GTTGAGATCCCTGTCGT-GGGGAGCATC
GACGCCCGGACCAGACCTTTT--GTGACGGA-TCCGCGGTTGAGCATGTATGTTGGGACCCGAAAGATGG
TGAACTATGCCTGAATAGGGTGAAGCCAGAGGAAACTCTGGTGGAGGC-TCGTAGCGATTCTGACGTGCA
AATCGA--TCGTCGAATTTGGGTATA-GGGGCGAAAGACTAATCGA-----------------------T
GTGGACTTGTCAAGAATTTAGCACTCATGGCCTGTATTTCCGTCGGCTCATATTCCGCACCCGTCATCGA
ATTCTTGGAAGAGTGGGGTCTAGAATCRCTGGAGGAGAACGCGCACTCCTCAACGCCGTGCACTAAAGTC
TTCGTCAATGGCGTCTGGATGGGTGTCCATCGGGACGCCGCCAATTTGGTGAAGACGATAAAGAAGTTGC
GCAGGAAGGAYGACATTAGCCCTGAGGTGTCCGTTGTACGGGATATTCGTGAAAAGGAACTCCGTTTATA
TACAGACGCTGGACGYGTCTGTCGACCGTTGTTCATTGTCGAGA---ACCAGCAACTCGCACTACAAAAG
AAGCATATCAGATGGTTGAACAACGG--------------CTAC---AGAGACGACGTGCT---------
---------CGAGGATGGCGCGCCAGCAGAGTTCAAGTGGGAACAACTCATCAAAAGCGGCATCATTGAA
CTATTGGATGCAGAAGAAGAGGAGACGGTTATGATATCCATGACCCCAGAAGACTTGGAGAACTCGCGAC
TTCAACAGAGTGGCGTGGATCCGCATGCGAACGACGGTGAATTCGATCCAGCGGTGCGTCTGAAGGCTGG
CACCCATGCRCACACATGGACACATTGCGAGATTCACCCAAGCATGATTCTTGGCATATGTGCGAGCATC
ATTCCGTTCCCCGACCACAACCAGTCTCCTCGTAATACGTACCAATCTGC-----
>GE18035_Chromosera_lilacina
---------------------------AGGAT-CATTATTGA--ATTTAT-----GGAGGGGG-------
--TTG-CTGCTGGCCTTTCGA------------------GGCA-TGTGCACGC-----TCCTG-------
----------------TTCAAATCC---ATT-------TCACCCCTGTGCAC--TTTTGTAGG-CCAAAT
TTA-------------------------------------------------------------------
----------------------------------------------------------------------
----------------------------------------------------------------------
----------------------------------------------------------------------
-----------------------------TTTTTGGTCTATGTTTTTT--------------ACACACC-
--CTTATAAATTTTTTGAATGTCA-----T---------------------------TATGTAGGC----
---------TTGATAAAAGCT--------------GAAATA---AATTAATACAACTTTCAACAACGGAT
CTCTTGGCTCTCGCATCGATGAAGAA-CGCAGCGAAATGCGATAAGTAATGTGAATTGCAGAATTCAGTG
AATCATCGAATCTTTGAACGCACCTTGCGCTCCTTGGT----ATTCCGAGG-AGCATGCCTGTTTGAGTA
TCATTAA-A-TT--CTC-AACTTCATCAGGT---TGTAAT-------------GAC----TTGCAT-GAA
G-------------CTTGGATTT---GGAG-----TG-TGC---------TGGC---------------T
T----------------------TAACAAA---GTCAGCTCCTC-TTGAATGCATTAGCAAAACCCTACA
A----------AAGTGG---ATA-GGCTTT-------GGTTTGATAA------TTATCTATGCC------
-ATCG-CTGTGAAGC-------------------------------------------------------
------------------------------------ATTTGTACTTTGAGTTGTTTTGCT-----TCTAA
TCGTCATCTTC-----------------------------------------------------------
----------------------------------------------------------------------
----------------------------------------------------------------------
----------------------------------------------------------------CGTCAT
AGAGGGTGAGAATCCCGTCTTTGACACGGAC-TACCAGTGC--TTTGTGATGCGCTCTCAAAGAGTCGAG
TTGTTTGGGAATGCAGCTCAAAATGGGTGGTAAATTCCATCTAAAGCTAAATATTGGCGAGAGACCGATA
GCGAACAAGTACCGTGAGGGAAAGATGAAAAGAACTTTGGAAAGAGAGTTAAACAGTACGTGAAATTGTT
GAAAGGGAAACGCTTGAAGTCAGTCGCGTTGG-CCGAGGATCAACCTTGCA-----------ATT-TGCT
GGGTGTACTT-CTTGG------TTGATGGGTCAGCATCAATTTTGACCGTTGGATAAAGGCTTAGGGAAT
GTGGCATC----CT------CGGATGTG-TTATAG-CCCTTGG-TCACATA-CAACGGTTGGGATTGAGG
AACTCAGCA--CGCC------GCAAGGCCGGGGTTT-------ACCCACG---T--TCGTGCTTAGGATG
CTGGCATAATGGCTTTAATCGACCCGTCTTGAAACACGGACCAAGGAGTCTAACATGCCTGCGAGTGTTT
GGGTGG-AAAA-CCCGAGCGCG-TAATGAAAGTGAAA-----GTTGAGATCCCTGTCGC-GGGGAGCATC
GATGCCCGGACCAGACCTTTT--GTGACGGA-TCCGCGGTTGAGCATGTATGTTGGGACCCGAAAGATGG
TGAACTATGCCTGAATAGGGTGAAGCCAGAGGAAACTCTGGTGGAGGC-TCGTAGCGATTCTGACGTGCA
AATCGA--TCGTCGAATTTGGGTATA-GGGGCGAAAGACTAATCGA-----------------------T
GTGGACTTGTCAAGAATTTAGCACTCATGGCCTGTATTTCCGTTGGCTCATACTCTGCACCAGTCATCGA
ATTCTTGGAAGAGTGGGGTCTGGAATCGCTGGAAGAGAACGCACACTCCTCGACGCCGTGCACCAAGGTC
TTCGTCAATGGCGTCTGGATGGGTGTCCATCGGGACGCCGCCAACTTGGTGAAGACGATAAAGAAGTTGC
GCAGGAAAGACGATATTAGTCCTGAAGTGTCCGTTGTACGGGATATTCGTGAAAAGGAACTCCGTTTATA
TACAGACGCTGGACGCGTCTGTCGGCCGTTGTTCATCGTCGARA---ACCAGCAACTCGCACTACAGAAG
AAGCATATCAGATGGTTGAACAACGG--------------CTAC---AGGGACGACGTGCT---------
---------CGAGGATGGTGCGCCAGCAGAGTTCAAGTGGGAACAACTCATCAAAAGCGGCATCATTGAA
CTTTTGGATGCAGAAGAAGAGGAGACAGTCATGATATCTATGACCCCAGAAGACTTGGAGAACTCGCGAC
TTCAGCAGAGCGGTGTGGATCCGCATGCAAATGATGGTGAATTCGATCCAGCAGTGCGTCTGAAGGCTGG
CACTCATGCGCACACATGGACACATTGCGAGATTCACCCAAGCATGATTCTTGGCATTTGTGCGAGCATC
ATTCCGTTCCCCGATCACAACCAGTCTCCTCGTAATACGTACCAATCTGC-----
>GRSM_77065_Neohygrocybe_subovina
CAAGGTTTCCGTAGGTGAACCTGCGGAAGGAT-CATTATTGA--AATCATAGCAAGAGGGGGGAAGAACG
G-TTGATTGCTGGTCCTTTTG------------------GACA-TGTGCACAC-----TGATTACTCTCT
GC------------TTGCCTTATCTGT-TTT-------TAACACCTGTGCACT-TTTTGTAGA-CCATAA
TC--------------------------------------------------------------------
----------------------------------------------------------------------
----------------------------------------------------------------------
----------------------------------------------------------------------
--------------------------------TTGGTCTATGTTTTTACCTTT-----------------
-TATATATATACCCCTGAATGTTT--AAAT-GATGTCAGTAGA---------------------------
---------AGTGTGAATGCT--------------TCGAAA---ACACTATACAACTTTCAACAACGGAT
CTCTTGGCTCTCGCATCGATGAAGAACCGCAGCGAAATGCGATAAGTAATGTGAATTGCAGAATTCAGTG
AATCATCGAGTTTTTGAACGCACCTTGCGCTCCTTGGT----ATTCCGAGG-AGCATGCCTGTTTGAGTG
TCATAAA-T-TT--TTC-AAAGCCCTGGCTT---GTTTTGCCAG------------------------GG
GCA-----------TTTGGAGTTG--AGTG-------TAGC---------TGGA----------------
-------------------TGGAACCATTC---TTCGGCTACTC-TGGATATTATTAGCATCCTTTGTGA
A----------GGGAAT---GAA-AGCTTC----------------------------------------
-ATTT-----------------------------------------------------------------
----------------------------------------------------------------------
----------------------------------------------------------------------
--------------------------------------------------GGATTCCCCTTAGTAAC-TG
CGAGTG-AA-GCGGGAAAAGCTCAAAATTTAAAATCTGATGGT-----C----TT---TGGCCA-TCCGA
GTTGTAATCTAGAGAAGTGCTTTTTT--GTG-CTG-GACCATGTACAAGTCTCTTGGAATAGAGCATCAT
AGAGGGTGAGAATCCCGTCTTTGACATGGAC-TTGCAGTGCATATTGTAATGCGCTCTCAAAGAGTCGAG
TTGTTTGGGAATGCAGCTCAAAATGGGTGGTAAATTCCATCTAAAGCTAAATATAGGCGAGAGACCGATA
GCGAACAAGTACCGTGAGGGAAAGATGAAAAGAACTTTGGAAAGAGAGTTAAACAGTACGTGAAATTGTT
GAAAGGGAAACGCTTGGAGTCAGTCACATTAG-CTAGGGATCAGCCCTACAT-----------TC-TGTT
GGGTGCACTTCTCTCG------TTGATGGGTCAGCATCAATTTTGACTGTCGGATAAAGGTTGGGGGAAT
GTGGCATC----TT------TAGATGTG-TTATAG-CCCCTAA-TCATATG-TGATGGTTGGGATTGAGG
AACTCAGCA--TGCC------GAAAGGTCGGGGACTTTG----TCCCACG---C-ATCATGCTTAGGATG
CTGGCGTAATGGCTTCAATCGACCCGTCTTGAAACACGGACCAAGGAGTCTAACATGCCTGCGAGTGTTT
GGGTGG-AAAA-CCCATGCGCGATAATGAAAGTGAAA-----GTTGAGATCCTTGTCAT-GAGGAGCATT
GACGCCCGGACCAGACCTTTT--GTGACGGA-TCCGCGGTCGAGCATGCATGTTGGGACCCGAAAGATGG
TGAACTATGCCTGAATAGGGTGAAGCCAGAGGAAACTCTGGTGGAAGC-TCGTAGCGATTCTGACGTGCA
AATCGA--TCGTCGAATTTGGGTATA-GGGGCGAAAGACTAATCGA------------------------
----------------------------------------------------------------------
----------------------------------------------------------------------
----------------------------------------------------------------------
----------------------------------------------------------------------
----------------------------------------------------------------------
----------------------------------------------------------------------
----------------------------------------------------------------------
----------------------------------------------------------------------
----------------------------------------------------------------------
----------------------------------------------------------------------
-------------------------------------------------------
>GWG_H__ovina_Rhosisaf__ABS__Neohygrocybe_ovina
CAAGGTTTCCGTAGGTGAACCTGCGGAAGGAT-CATTATTGA--AATCACAGCAGCTATGGGG-AGATTG
G-TTGATTGCTGGTCCGTTTG------------------GACA-TGTGCACGC-----TGATTATCTTCT
AA------TGCTCGCTTTCTAATACCT-TTC-------AACACTTTGTGCACC-TTTTGTAGA-CTAAAC
ATTC------------------------------------------------------------------
----------------------------------------------------------------------
----------------------------------------------------------------------
----------------------------------------------------------------------
--------------------------------TTAGTCTATGTTATTATCCT------------------
--TTTAATATACTCTTGAATGTTA---AAC-AATGTCAGTAGA---------------------------
---------AGTAAGAATACT--------------TCGAAA---ACACTATACAACTTTCAACAACGGAT
CTCTTGGCTCTCGCATCGATGAAGAA-CGCAGCGAAATGCGATAAGTAATGTGAATTGCAGAATTCAGTG
AATCATCGAATCTTTGAACGCACCTTGCACTCCTTGGT----ATTCTGAGG-AGTATGCCTGTTTGAGTG
TCATAAA-T-TT--CTC-AAAGCCCTAACTT-TATTGTTA----------------------------AG
GTA-----------TTTGGAGTTT--AGAG-----CA-TGC---------TGGA---------------T
CTT------------------------------TTCGGCTACTC-TCAAATATATTAGTGATCCTTTGTG
ATAA----------------ACAAAGCATC---ATTTGGTCTGATAATAC---TTATCTATGCC------
-ATTTGATGTGCAATCGTTCTC------------------------------------------------
-------------------------------------------------ATAGGATTGCTT----CTAAA
ATGTC---------------TTTAG-ACAGCTAT----------------ATTATTATTTTGACCTCAAA
TCAG-GTGGGATT--ACCCGCTGAACTTAAGCATATCAATAAGCGGAGGAGGATTCCCCTCAGTAAC-TG
CGAGTG-AA-GCGGGAAAAGCTC-AAATTTAAAATCTGGTGGT-----C----TT---TGGCCA-TCCGA
GTTGTAATCTAGAGAAGTGC-TTTTT--GTG-CTG-AACCATGTACAAGTCTCTTGGAATAGAGCATCAT
AGAGGGTGAGAATCCCGTCTTTGACATGGAC-TTCCAGTGC-TATTGTAATGTGCTCTCAAAGAGTCGAG
TTGTTTGGGAATGCAGCTCAAAATGGGTGGTAAATTCCATCTAAAGCTAAATATAGGCGAGAGACCGATA
GCGAACAAGTACCGTGAGGGAAAGATGAAAAGAACTTTGGAAAGAGAGTTAAACAGTACGTGAAATTGTT
GAAAGGGAAACGCTTGGAGTCAGTCACATTAA-CCAGGGATCAGCCCTACA------------TC-TGTT
GGGTGCACTTCTCTGA------TTGATGGGTCAGCATCAATTTTGACTGTTAGATAAAGGTTGGGGGAAT
GTGGCATC----TT------TAGATGTG-TTATAG-CCCCTTA-TCGTATG-TGATGGTTAGGATTGAGG
AACTCAGCA--TGCC------GAAAGGTCGGGGACTTG-----TCCTACG---T-ATCATGCTTAGGATG
CTGGCGTAATGGCTTCAATCGACCCGTCTTGAAACACGGACCAAGGAGTCTAACATGCCTGCGAGTGTTT
GGGTGG-AAAA-CCCAAGCGCG-CAATGAAAGTGAAA-----GTTGAGATCCTTGTCAT-GAGGAGCATC
GATGCCCGGACCAGACCTTTT--GTGACGGA-TCCGCGGTAGAGCATGTATGTTGGGACCCGAAAGATGG
TGAACTATGCCTGAATAGGGTGAAGCCAGAGGAAACTCTGGTGGAAGC-TCGTAGCGATTCTGACGTGCA
AATCGA--TCGTCGAATTTGGGTATA-GGGGCGAAAGACTAATCGACGGAAACCCCGGAAGGGCAAGCGT
GTGGCTTGGTAAAGAATCTGGCCCTCATGGCTTGTATATCTGTGGGCTCGTACTCTGCGCCAGTAATCGA
GTTTCTGGAAGAATGGGGGCTGGAGTCCTTGGAGGAGAATGCTCATTCCTCTACTCCCTGTACGAAAGTT
TTCGTGAACGGAGTGTGGATGGGAGTTCATCGTGACGCTGCAAATTTGGTGGATACCATCAAAAAACTTC
GCAGGAAGGATGATATTAGTCCTGAAGTATCGGTCGTGAGAGATATCCGCGAACGAGAATTGCGACTCTA
TACTGACGCAGGACGTGTCTGTCGACCACTCTTCATCGTTGAGA---ACCAGCAGCTGGTGATACAAAAG
AAGCATATCAGATGGCTGAATAACGG--------------TCAT---ATGGATAACGAAAGG--------
----------------------ACCATCGAATATAAATGGGAGCATCTGATGAAAGGTGGGATTGTGGAG
TTGTTAGATGCCGAGGAGGAGGAAACTGTCATGATTTCGATGACGCCTGAAGACCTGGAGAATACTCGAC
TTCAGCAGAATGGCGCCGATCCTCATGCAAATGAAGGTGAATTCGACCCTGCCGTTCGTCTGAAAGCCAG
TGTCCATACGCATACTTGGACGCATTGCGAGATCCATCCTAGTAKGATATTGGGAATCTGCGCCAGCATC
ATTCCATTCCCCGATCACAACCAA-------------------------------
>KUN_HKAS_112560_Spodocybe_sp__1
-----------------------------------TTATCGA--ATCTTG--ACTTGGTGAAG-------
CTGTT-TTGCTGGCCCCTCCT--------GGG-------GGCA-TGTGCACGC-----TTTCC-------
---------------AATCAGTTTTC--TCT-------ACCCACCTGTGCACC-CTCTGTAGG-TACCGG
ATTTGG----------------------------------------------------------------
----------------------------AGGCTGCTGGGTTAA---------------------------
----------------------------------------------------------------------
--------------------------------------------------------------------TC
CTGGC---TGCCTCTTGTA-------TCTTTTCGGGCCTGCGTGCTTTACAC----------ACACACC-
-----TTTTTATCAATGAATGTTC-----T-----TTGAATGCCCCTTGATGAA----------------
----------TAATCAA------------------GAAAAA---CCTTTGTACAACTTTCAACAACGGAT
CTCTTGGCTCTCGCATCGATGAAGAA-CGCAGCGAAATGCGATAAGTAATGTGAATTGCAGAATTCAGTG
AATCATCGAATCTTTGAACGCACCTTGCGCCCTCTGGT----ATTCCGGAG-GGCATGCCTGTTTGAGTG
TCATTTA-A-TT--CTC-AACCCACAACCGGC-TTTTTCT-------------AGC----TGGGGA-CGG
GC------------TTTGGATTGTT-GGAGG----TG-TGC---------CGGC----------------
-----------------------CTTTCTG---GTCGGCTCCTC-TCAAATGCATTAGCGAGGACCCTCT
------------CCTTA---TTT-GCCTCT-------GGCGTGATAAACATC-TTGTTTACGCC------
-GTCG-TTTGCGATTAG-----------------------------------------------------
------------------------------------------GAAAGGGGTCGCCTGGCT-----TCT--
-------------------AAAACA-AAAA--------------TTATT---GACACATCTGACCTCAAA
TCA-----------------------------------------------GGATT-CCCCTAGTAAC-TG
CGAGTG-AA-GCGGGAAGAGCTC-AAATTTAAAATCTGGCGGT-----C----CCCG-TGGCCG-TCCGA
GTTGTAACCTAGAGAAGTGC-TATCC--GCG-CTG-GACCGTGTACAAGTCTCCTGGAACGGAGCGTCAC
AGAGGGTGAGAATCCCGTCTTTGACACGGAC-TACCAGGGC-TTTTGTGATGCGCTCTCGAAGAGTCGAG
TTGTTTGGGAATGCAGCTCAAAATGGGTGGTAAATTCCATCTAAAGCTAAATATTGGCGAGAGACCGATA
GCGAACAAGTACCGTGAGGGAAAGATGAAAAGAACTTTGGAAAGAGAGTTAAACAGTACGTGAAATTGTT
GAAAGGGAAACGCTTGAAGTCAGTCGCGTCGG-CCAGGGATCAACCTTGCAT--------TTATT-TGCT
GGGAGTACTT-CCTGG------TCGACGGGTCAGCATCAATTTTGATCGTCGGATAAAGGCTTAGGGAAT
GTGGCATC----CT------CGGATGTG-TTATAG-CCCTTGG-TCGCATG-CGACGGTCGGGATTGAGG
AACTCAGCA--CGCC------GCAAGGCCGGGGTATTC---GTACCCACG---T--TCGTGCTTAGGATG
CTGGCATAATGGCTTTAATCGACCCGTCTTGAAACACGGACCAAGGAGTCTAACATGCCCGCGAGTGTTT
GGGTGG-AAAA-CCCGAGCGCG-TAATGAAAGTGAAA-----GTTGAGACCTCTGTCGT-GGAGGGCATC
GACGCCCGGACCAGACCTTCT--GTGACGGA-TCCGCGGTAGAGCGTGCATGTTGGGACCCGAAAGATGG
TGAACTATGCCTGAATAGGGTGAAGCCAGAGGAAACTCTGGTGGAGGC-TCGTAGCGATTCTGACGTGCA
AATCGA--TCGTCGAATTTGGGTATA-GGGGCGAAAGACTAATCGACAGAGACACCTGAAGGCCAGGCTT
GTGGTCTCGTCAAGAACTTGGCACTCATGGCGTGCATTTCAGTTGGTTCCTACTCTGCTCCAGTTATAGA
GTTTTTAGAAGAGTGGGGTTTAGAATCTCTCGAAGAAAACGCACACTCTTCAATCCCTTGCACGAAAGTG
TTTGTTAACGGCGTGTGGATGGGTGTCCATCGTGATCCCGCAAATCTGGTTAAGACAATCAAGAAGCTGC
GGAGAAAGGACGACATCAGTCCGGAGGTGTCCGTCGTTCGGGATATTCGTGAAAAAGAGTTGCGGCTGTA
TACTGATGCCGGGAGGGTTTGTCGGCCGTTGTTCATTGTTGAAA---ACCAGCAGTTGGCTCTACAGAAG
AAGCACATCAAATGGCTTAATCAAGG--------------GCTC---AATGACACAGATGAG--------
----------------------------GAGTTTAAGTGGGAGCAATTGGTTAAAAGCGGGATTATCGAA
CTTCTCGATGCTGAAGAAGAGGAAACCGTGATGATATCCATGACCCCAGAGGACCTGGAGAATTCGCGAT
TGCAGCAAAGTGGTGTTGATCCTCATGCGAATGATGGAGATTTTGACCCTGCTGCTCGCTTGAAGGCGGG
TACCCACGCACACACCTGGACGCATTGTGAGATTCATCCTAGCATGATCCTGGGCATTTGTGCCAGTATT
ATCCCCTTCCCCGATCATAATCAGTCTCCCCGTAATACTTATCAATCCGCCATGG
>KUN_HKAS_82501_Hygrophorus_chrysodon
CAAGGTTTCCGTAGGTGAACCTGCGGAAGGAT-CATTATTGA--ATTT-------TGAAGAGG-------
--TTG-TTGCTGATCTTTTA-------------------GATA-TGTGCACGC-----CTTGT-------
----------------TCCAAATTTC------------TACACCTTGTGCACA-TTTTGTAGA-CCGGTT
TCA-------------------------------------------------------------------
----------------------------------------------------------------------
----------------------------------------------------------------------
----------------------------------------------------------------------
-------------------------TTAGAAATTGGTTTATGTTTTATT---------ATACATACACT-
---------TGTTTTAGAACGTCA-------------------------------TATATATAAGCT---
---------TGTTAGCAAGCT--------------TAACAA---ATTTAATACAACTTTCAACAACGGAT
CTCTTGGCTCTCGCATCGATGAAGAA-CGCAGCGAAATGCGATAAGTAATGTGAATTGCAGAATTCAGTG
AATCATCGAATCTTTGAACGCACCTTGCGCTCCTTGGT----ATTCCGAGG-AGCATGCCTGTTTGAGTG
TCATTAA-A-TT--CTC-AACTTCAATAATT---TTTATT-------------ATT-----------GAA
G-------------TTTGGATTTT--GGGGGT--ATT-TGC---------TGGC----------------
-----------------------TGTCAAA---GTCGGCTCCTC-TTAAATATATTAGCTATCAT-----
-----------TTGCGG---ATA-GGCTTT-------GGTTTGATAA-------TATCTATGCC------
-ATTG-CCGTGAAGC-------------------------------------------------------
------------------------------------------------AAAAGGATAGCT-----TCCAA
CGGTCATTATTTG-------------ACAA--------------CTCTT----TTAATTTTGACCTCAAA
TCAG-GTAGGACT--ACCCGCTGAACTTAAGCATATCAATAAGCGGAGGAGGATT-CCCCTAGTAAC-TG
CGAGTG-AA-GCGGGAAAAGCTC-AAATTTAAAATCTGATGGT----------CTTA-TGGCTG-TCCGA
GTTGTAATCTAGAGAAGTGT-TTTCC--GCG-CTG-GACCGTGTACAAGTCTCTTGGAACAGAGCATCAT
AGAGGGTGAGAATCCCGTCTTTGACACAGAC-TACCAGTGC-TTATGTGATTCGCTCTCAAAGAGTCGAG
TTGTTTGGGAATGCAGCTCAAAATGGGTGGTAAATTCCATCTAAAGCTAAATATTGGCGAGAGACCGATA
GCGAACAAGTACCGTGAGGGAAAGATGAAAAGAACTTTGGAAAGAGAGTTAAACAGTACGTGAAATTGTT
GAAAGGGAAACGCTTGAAGTCAGTCATGTTGG-CCAGAAATCAACCTTGTCC---------TTTT-TGCT
GGGTGTACTT-TCTGGT----TTTTACGGGTCAGCATCAATTTCGACTGTTGGATAAAAGTTAA--TATT
TATTCATC----TT------CGGATGTG----TAG-CCTTTGG-CTGTATA-CAACAGTTGGGATTGAGG
AACTCAGCA--CGCC------GTAAAGGCCGGGTCCTTG----GACCACG---T--ACGTGCTTAGGATG
CTGGCATAATGGCTTTAATCGACCCGTCTTGAAACACGGACCAAGGAGTCTAACATGCCCGCGAGTGTTT
GGGTGG-AAAA-CCCGAGCGCG-TAATGAAAGTGAAA----AGTTGAGATCTTCGTCAT-GGAGAGCATC
GACGCCCGGACCAGATCTTTT--GTGACGGT-TCCGCGGTAGAGCGTGTATGTTGGGACCCGAAAGATGG
TGAACTATGCCTGAATAGGGTGAAGCCAGAGGAAACTCTGGTGGAGGC-TCGTAGCGATTCTGACGTGCA
AATCGA--TCGTCGAATTTGGGTATA-GGGGCGAAAGACTAATCGACAGAGACGCCCGAAGGACAAGCTT
GCGGTCTTGTCAAAAATTTAGCGCTCATGGCATGCATATCCGTGGGTTCCTATTCAGCACCTGTGATCGA
GTTCTTGGAGGAGTGGGGTCTGGAATCTCTGGAAGAGAATGCACATTCTCAGACCCCTTGCACGAAGGTT
TTCGTCAACGGAGTCTGGATGGGTGTTCATCGTGATCCTGCAAACTTGGTCAAGACGATCAAGAAATTGC
GCAGGAAGGATGACATTAGTCCAGAGGTGTCGGTCGTACGGGATATCCGTGAGAAAGAATTGCGACTGTA
TACTGATGCAGGTCGTGTGTGTCGGCCGCTTTTCATCGTGGAGA---ATCAGCAACTCGCGTTGCAGAAA
AAGCATGTCAAGTGGTTAAACCAAGG--------------GTACCGAGATGATGACGGTGAG--------
----------------------------GAGTACAAGTGGGAACAACTGGTCAAGGGTGGCATAATCGAG
TTATTGGATGCTGAAGAAGAAGAAACTGTCATGATTTCCATGACGCCAGAGGATCTGGAGAATTCACGAC
TTCAGCAGAGTGGTCAAGACCCCCACGAAAATGACGGAGATTTCGACCCAGCTGTACGGCTGAAGGCAGG
GATCAATGCTCACACTTGGACACATTGTGAAATTCACCCGAGCATGATATTGGGTATCTGCGCCAGTATC
ATTCCCTTCCCCGATCATAATCAGTCCCCTCGTAACACTTACCAATCTGCCATGG
>KUN_HKAS_81981_Spodocybe_rugosiceps
----------------------------GGAT-CATTATCGA--ATCTTG--ACTTGGTGAAG-------
CTGTT-TTGCTGGCCTCCCCTG-------GGG-------GGCA-TGTGCACGC-----TTCCC-------
---------------AATCAGTTTTC--TCT-------ACCCACCTGTGCACC-CTCTGTAGG-TACCGG
ATTTGG----------------------------------------------------------------
----------------------------AGGCTGCTTGGGTTT---------------------------
----------------------------------------------------------------------
--------------------------------------------------------------------TC
CTGGC---CGCCTCTTGTA-------TCTTTTCGGGCCTGCGTGCTTTACAC----------ACACACT-
--------TTATCAACGAATGTTC-----T-----TTGAATG-CCCTTGATGAA----------------
----------TAATCAA------------------GAAAAA---CCTTTGTACAACTTTCAACAACGGAT
CTCTTGGCTCTCGCATCGATGAAGAA-CGCAGCGAAATGCGATAAGTAATGTGAATTGCAGAATTCAGTG
AATCATCGAATCTTTGAACGCACCTTGCGCCCTCTGGT----ATTCCGGAG-GGCATGCCTGTTTGAGTG
TCATTTA-A-TT--CTC-AACCCACAACTGGCTTTTTTCT-------------AGC----TGGGGACTGG
GC------------TTTGGATTGTT-GGAGG----TG-TGC---------CGGC----------------
---------------------CTTTATCTG---GTCGGCTCCTC-TCAAATGCATTAGCGAGGACCCTCT
------------CCTTC---TTT-GCCTCT-------GGCGTGATAAACATC-TTGTTTACGCC------
-GTCG-TTTGTGAGTAG-----------------------------------------------------
------------------------------------------GAAAGGGGTCGCCTGGCT-----TCTA-
-------------------AAAACA-AAAA--------------TTATT--GACAAC-------------
--------------------------------------------------GGATT-CCCCTAGTAAC-TG
CGAGTG-AA-GCGGGAAGAGCTC-AAATTTAAAATCTGGCGGT-----C----CCCG-TGGCCG-TCCGA
GTTGTAACCTAGAGAAGTGC-TATCC--GCG-CTG-GACCGTGTACAAGTCTCCTGGAACGGAGCGTCAC
AGAGGGTGAGAATCCCGTCTTTGACACGGAC-TACCAGGGC-TTTTGTGATGCGCTCTCGAAGAGTCGAG
TTGTTTGGGAATGCAGCTCAAAATGGGTGGTAAATTCCATCTAAAGCTAAATATTGGCGAGAGACCGATA
GCGAACAAGTACCGTGAGGGAAAGATGAAAAGAACTTTGGAAAGAGAGTTAAACAGTACGTGAAATTGTT
GAAAGGGAAACGCTTGAAGTCAGTCGCGTCGG-CCAGGGATCAACCTTGCAT--------TTATT-TGCT
GGGAGTACTT-CCTGG------TCGACGGGTCAGCATCAATTTTGATCGTCGGATAAAGGCCTAGGGAAT
GTGGCATC----CT------CGGATGTG-TTATAG-CCCTTGG-TCGCATG-CGACGGTCGGGATTGAGG
AACTCAGCA--CGCC------GCAAGGCCGGGGTATTC---GTACCCACG---T--TCGTGCTTAGGATG
CTGGCATAATGGCTTTAATCGACCCGTCTTGAAACACGGACCAAGGAGTCTAACATGCCCGCGAGTGTTT
GGGTGG-AAAA-CCCGAGCGCG-TAATGAAAGTGAAA-----GTTGAGACCTCTGTCGT-GGAGGGCATC
GACGCCCGGACCAGACCTTCT--GTGACGGA-TCCGCGGTAGAGCGTGCATGTTGGGACCCGAAAGATGG
TGAACTATGCCTGAATAGGGTGAAGCCAGAGGAAACTCTGGTGGAGGC-TCGTAGCGATTCTGACGTGCA
AATCGA--TCGTCGAATTTGGGTATA-GGGGCGAAAGACTAATCGACAGAGACACCTGAAGGCCAGGCTT
GTGGCCTCGTCAAGAACTTGGCACTCATGGCGTGCATTTCAGTCGGTTCCTACTCAGCTCCAGTTATAGA
GTTTTTAGAAGAGTGGGGTTTAGAATCCCTCGAAGAAAACGCGCACTCTTCAATCCCTTGCACGAAAGTG
TTCGTTAACGGCGTGTGGATGGGTGTCCAYCGTGATCCCGCAAATCTGGTTAAGACGATCAAAAARTTGC
GGRGAAAGGACGATATCAGTCCGGARGTGTCCGTCGTTCGGGATATTCGTGAAAAAGAGTTGCGGTTGTA
TACCGATGCCGGGAGGGTTTGTCGGCCGTTGTTCATTGTTGAAA---ACCAGCAGTTGGCTCTACAGAAG
AAGCATATCAAATGGCTCAATCAAGG--------------GTGC---AACGACACGGARGAG--------
----------------------------GATTTTAAGTGGGAGCAATTGGTTAAAAGTGGGATTATCGAA
CTTCTTGATGCGGAAGAAGAAGAAACCGTAATGATATCTATGACCCCAGAGGATCTGGAAAATTCACGGT
TGCAACAAAGTGGTGTTGATCCTCATGCGAATGATGGAGATTTTGATCCTGCYGCTCGCTTGAAGGCGGG
TACCCATGCCCACACCTGGACGCATTGTGAGATTCATCCTAGCATGATCTTGGGTATTTGTGCTAGTATC
ATCCCCTTCCCYGATCATAACCAG-------------------------------
>KUN_HKAS_68013_Hygrophorus_flavodiscus
----------------------------GGAT-CATTGTTGG--ATTATTTATTTTGAAGGGG-------
--TTG-TAGCTGGTCTTTAAAA-----AAAAA-------GACA-TGTGCACAC-----CTCTA-------
----------------TCGAAACAAT------------CACACCCTGTGCACA-TTTTGTAGA-------
----------------------------------------------------------------------
----------------------------------------------------------------------
----------------------------------------------------------------------
----------------------------------------------------------------------
----------------------------CCTTTTGGTCTATGTTTTTCA------------TACACACC-
--TTGTAAAAGTTTTAGAATGTTTGTTGGC----------------------------------------
-----------------------------------ATTAAT---AAATAATACAACTTTCAACAACGGAT
CTCTTGGCTCTCGCATCGATGAAGAA-CGCAGCGAAACGCGATAAGTAATGTGAATTGCAGAATTCAGTG
AATCATCGAATCTTTGAACGCACCTTGCGCACCTTGGT----ATTCCAAAG-TGCATGCCTGTTTGAGTG
TCATTAAAAATC--ATC-AATCACTTGGTCT---TTTTGAA-------------------GAAAAA-GTG
A-------------ATTGGACTT---GGAGAT------TGC---------TGGC----------------
-----------------------TATCAAA---GTCAGCTTCTC-TTAAATGCATTAGCGTGTACACT--
-----------TTGTGG---ATA-GGCTTT-------GGTTTGATAAA-----TAATCTATGCC------
-ATCG-CTGTGAAGC-------------------------------------------------------
------------------------------------------------AAGAAGTCAGCT-----GCCAA
TACGTTCTTTTTT-------------TTGA--------------ACATT----TTGACTTTGACCTCAAA
TCA-----------------------------------------------GGATT-CCCCTAGTAAC-TG
CGAGTG-AA-GAGGGAAAAGCTC-AAATTTAAAATCTGTCAGC-----C----TTTA-CGGTTG-TCCGA
GTTGTAATCTAGAGAAGTGC-TTTCC--GTG-CTG-GACCGTGTACAAGTCTCTTGGAACAGAGCATCAT
AGAGGGTGAAAATCCCGTCTTTGACACGGAC-TACTGGTGC-TTATGTGATGCGCTCTCAAAGAGTCGAG
TTGTTTGGGAATGCAGCTCAAAATGGGTGGTAAATTCCATCTAAAGCTAAATATTGGCGAGAGACCGATA
GCGAACAAGTACCGTGAGGGAAAGATGAAAAGAACTTTGGAAAGAGAGTTAAACAGTACGTGAAATTGTT
GAAAGGAAAACGCTTGAAGTCAGTCACGTTGG-CCAAAAATCAACCT----------------TT-AACA
GGGTGTAATT-TTTGG-----CTTTACGGGTCAGCATCAATTTTGATCATTGGATAAAAGCTAATATTAT
AT-GCGTT----TT------CGGACGTG----TAGTCTTTTGG-TTGAATG-CAATGGTTGGGATTGAGG
AACTCAGCA--TGCC------GAAAGGCCGGGTCTTTA---TTGACCACG---T--ACGTGCTTAGGATG
CTGGCATAATGGCTTTAATCGACCCGTCTTGAAACACGGACCAAGGAGTCTAACATGCACGCGAGTGTTT
GAGTGG-AAAA-CCCGAGCGCG-TAATGAAAGTGAAA----AGTTGAGATCTTTGTTAT-GAAGAGCATC
GACGCCCGGACCAGAACTTTT--GTGACGGT-TCCGCGGTATAGCGTGTATGTTGGGACCCGAAAGATGG
TGAACTATGCCTGAATAGGGTGAAGCCAGAGGAAACTCTGGTGAAGGC-TCGTAGCGATTCTGACGTGCA
AATCGA--TCGTCGAATTTGGGTATA-GGGGCGAAAGACTAATCGA------CTCCTGAGGGGCAAGCCT
GTGGTCTTGTAAAAAATTTGGCGCTCATGGCGTGCATATCCGTGGGTTCCTATTCGGCACCCGTGATCGA
GTTCCTGGAGGAGTGGGGTTTGGAATCTCTGGAAGAGAATGCGCACTCTCAGACCCCCTGTACGAAGGTT
TTCGTCAACGGGGTTTGGATGGGTGTCCATCGTGATCCCGCGAACTTGGTCAAGACGATCAAGAAATTGC
GTAGGAAGGATGATATCAGTCCTGAAGTGTCGGTCGTGCGGGACATCCGTGAGAAGGAATTGCGACTGTA
TACCGACGCGGGTCGAGTGTGCCGACCGCTTTTCATTGTCGAGA---ATCAACAACTCGCGTTGCAGAAA
AAGCATATCAAGTGGTTGAACCAAGG--------------GTACCGAGATGATGATGGCGAA--------
----------------------------GAGTTTAAGTACGAGCAACTGATCAAAGGCGGCATAATCGAG
TTATTGGATGCTGAAGAGGAGGAAACTGTCATGATTTCCATGACGCCGGAGGATCTGGAAAATTCACGGT
TACAGCAGAGTGGCCAAGACCCCCATGAAAACGATGGAGAGTTTGACCCAGCCGTTCGGTTGAAGGCGGG
GATCAATGCTCACACTTGGACTCATTGTGAAATTCACCCTAGTATGATATTGGGTATCTGTGCTAGTATT
ATTCCGTTCCCCGATCACAATCAGTCTCCTCGTAACCTTTATCAATCTGCCATGG
>KUN_HKAS_105671_Cuphophyllus_sp
----------------------------GGAT-CATTATCGA--ATAAATATAATTTGGGAGG-------
--TTG-TAGCTGGCTCTCTGTTG----GGGGG-------AGCAATGTGCACAC-----CTTTCAAACTA-
----------------TTTATCCCTCC----------AACCCACCTGTGCACT-TTTTGTAGA-TGCTGG
ATAT------------------------------------------------------------------
-------------------------------------------------TTT------------------
---------------------------------------------TCTTGAGGGTTTG------------
-----------------------------------------------------------------CTGTT
TTATA---GGCTGCCTTTG------CTTGTTCAGCATCTATGTATTTTACAA---------TACACCCTA
CTTTTTTACAAGTCTTGAATGTGT----------------------------------------------
---------TATCAAAAGGCAGCAATGCCTTTTG-TTATAA---TATCAATACAACTTTCAACAACGGAT
CTCTTGGCTCTCGCATCGATGAAGAA-CGCAGCGAAATGCGATAAGTAATGTGAATTGCAGAATTCAGTG
AATCATCGAATCTTTGAACGCACCTTGCGCTCCTTGGT--TGATTCCGAGG-AGCATGCCTGTTTGAGTG
TCATTAA-A-TT--CTC-AAAACCCCTCTTTAGTTTTTCT--------------------GAAGGG-GTG
GAT-----------TTTGGATGGT--GGAGGT--GTT-TGC---------AGGC---------------T
TGA-------------------TCCACAAA---GTCGGCTCCTC-TCAAATGCATTAGCAGAATCCCTTT
GC---------ATTGAC---TTG-GTTTCT-------GGTGTGATAAA-----CTATCTGCGCC------
-ATTC-CAGTCGATCC------------------------------------------------------
----------------------------------------AAAAAGTTCATGGTTCAGCT-----TCTAA
TCTGTTTTTATATC-GT-----------------------------------------------------
--------------------------------------------------GGATT-CCCCTAGTAACTTG
CGAGTGAAA-GCCGGAAAAGCTC-AAATTTAAAATCTGGCAGCTCTTTT----TTCG-TGGCTG-TCCGA
GTTGTAATCTAGAGAAGTGC-TATCC--GCG-CTG-GACCGTGTACAAGTCTCCTGGAATGGAGCGTCGT
AGAGGGTGAGAATCCCGTCTTTGACACGGAC-TGCCAGGGC-TTTTGTGATGTGCTCTCGAAGAGTCGAG
TTGTTTGGGAATGCAGCTCAAAATGGGTGGTAAATTCCATCTAAAGCTAAATATTGGCGAGAGACCGATA
GCGAACAAGTACCGTGAGGGAAAGATGAAAAGAACTTTGAAAAGAGAGTTAAACAGTACGTGAAATTGTT
GAAAGGGAAACGCTTGAAGTCAGTCGCGTTGG-CTGGGAATCAACCTTGCATT-----TCACTTT-TGCT
GGGTGGACTT-TCCGG-----TTTGACGGGTCAGCATCAATTTTGGCTGCTGGACAAAGGTAAAGGGAAT
GTGGCATC----CT------TGGATGTGTTTATAG-CCCTCGA-TCGCATA-CAGCAGCTGGGATTGAGG
AACTCAGCA--TGCCAT----TAATGGCCGGGATTTGC-AAAAATCCACG---C-AACGTGCTTAGGATG
CTGGCATAATGGCTTTAATCGACCCGTCTTGAAACACGGACCAAGGAGTCTAACATGCCTGCGAGTGTTT
GGGTGG-AAAA-CCCAAGCGCG-CAATGAAAGTGAAA-----GTTGAGACCTCTGTCGT-GGAGGGCATC
GACGCCCGGACCAGATCTTTTTAGTGACGGA-CCCGCGGTAGAGCATGCATGTTGGGACCCGAAAGATGG
TGAACTATGCCTGAATAGGGTGAAGTCAGAGGAAACTCTGATGGAGGC-TCGTAGCGATTCTGACGTGCA
AACGAAATCCGTCGAATTTGGGTATA-GGGGCGAAAGACTAATCGACAGAGACACCCGAAGGCCAGGCGT
GTGGCCTTGTTAAAAATCTTGCCCTGATGGCATGTATATCTGTGGGATCGTACTCTGCACCGGTGATCGA
GTTTTTGGAGGAGTGGGGGCTAGAGTCGCTTGAAGAAAATGCACACTCTTCAACACCTTGCACGAAAGTG
TTCGTGAATGGAGTATGGATGGGCGTGCATCGTGATCCGGCGAATTTGGTCAAGACAATAAAGAAACTCC
GAAGAAAGGACGATATCAGTCCTGAAGTATCTGTTGTGCGGGATATCCGGGAGAAGGAACTGCGGTTGTA
CACTGATGCAGGGCGGGTTTGTCGACCTTTGTTCATTGTCGAGA---ACCAGCAGCTTGCGTTGCAAAAG
AAGCATATCAAATGGCTCAATCAGGG--------------ATTT---CAGGAAAATGGTGAT--------
----------------------------GACTTCAAGTGGGAGCAGTTGGTAAAGGGGGGTATCATCGAA
CTTTTGGATGCGGAAGAGGAAGAGACGGTTATGATCTCCATGACCCCGGAGGATCTGGAGAACTCGCGGC
TCCAGCAGAGTGGTGTGGACCCTCACGCGAATGATGGAGAGTTCGATCCAGCTGCACGATTAAAGGCAGG
AATTAATGCACACACATGGACCCACTGCGAAATCCATCCAAGCATGATTCTGGGTATCTGTGCCAGCATT
ATTCCCTTCCCTGATCATAATCAGTCTCCTCGTAACACTTATCAGTCTGCCATGG
>KUN_HKAS_79929_Hygrophorus_gliocyclus
CAAGGTTTCCGTAGGTGAACCTGCGGAAGGAT-CATTGTTGG--ATTATTTATTTTGAGGGGG-------
--TTG-TAGCTGGTCTTTGAAA-------AAT-------GACA-TGTGCACAC-----TTCCA-------
----------------TCAAAACATC------------ACACCCCTGTGCACA-TTTTGTAGA-------
----------------------------------------------------------------------
----------------------------------------------------------------------
----------------------------------------------------------------------
----------------------------------------------------------------------
----------------------------CTTTCTTGTCTATGTTTTTCA-----------ATACACACC-
--TTATAAAAGTTTTAGAATGTTG----GC----------------------------------------
-----------------------------------AATAAT---AAATAATATAACTTTCAACAACGGAT
CTCTTGGCTCTCGCATCGATGAAGAA-CGCAGCGAAACGCGATAAGTAATGTGAATTGCAGAATTCAGTG
AATCATCGAATCTTTGAACGCACCTTGCGCACTTTGGT----ATTCCAAAG-TGCATGCCTGTTTGAGTG
TCATTAA-A-TC--ATC-AATCACTTATCTT---TT------------------------AGAAAG-GTG
A-------------ATTGGACTT---GGAG-----TCTTGC---------TGGC----------------
-----------------------TATCAAA---GTCAGCTTCTC-TTAAATGCATTAGCGTGTACACT--
-----------TTGTGG---ATA-GGCTTT-------GGTTTGATAA------ATATCTATGCC------
-ATTG-CTGTGAAGC-------------------------------------------------------
------------------------------------------------AAGAAGTCAGCT-----ACCAA
TAAGTTCATTTTT-------------TGAA--------------CATTT----TGACCTTTGACCTCAAA
TCAG-GTAGGACT--ACCCGCTGAACTTAAGCATATCAATAAGCGGAGGAGGATT-CCCCTAGTAAC-TG
CGAGTG-AA-GAGGGAAAAGCTC-AAATTTAAAATCTGTCAGC-----C----TTTA-TGGTTG-TCCGA
GTTGTAATCTAGAGAAGTGC-TTTCC--GTG-CTG-AACCGTGTACAAGTCTCTTGGAACAGAGTATCAT
AGAGGGTGAAAATCCCGTCTTTGACACGGAT-TACCAGTGC-TTTTGTGATGTGCTCTCGAAGAGTCGAG
TTGTTTGGGATTGCAGCTCAAAATGGGTGGTAAATTCCATCTAAAGCTAAATATTGGCGAGAGACCGATA
GCGAACAAGTACCGTGAGGGAAAGATGAAAAGAACTTTGGAAAGAGAGTTAAACAGTACGTGAAATTGTT
GAAAGGAAAACGCTTGAAGTCAGTCACGTTGG-TCAAAAGTCAACCT----------------TT-AACA
GGGTGTAATT-TTTGG-----CTTTACGGGTCAGCATCAATTTTGATCATTGGATAAAAGCTAATATTAT
AT-GCGTT----TT------CGGACGTG----TAG-TCTTTGG-TTGAATG-CAATGGTTGGGATTGAGG
AACTCAGCA--TGCC------GAAAGGCCGGGTCTTT------GACCACG---T--ACATGCTTAGGATG
CTGGCATAATGGCTTTAATCGACCCGTCTTGAAACACGGACCAAGGAGTCTAACATGCACGCGAGTGTTT
GAGTGG-AAAA-CCCGAGCGCG-TAATGAAAGTGAAA----AGTTGAGATCTTTGTTAT-GAAGAGCATC
GACGCCCGGACCAGAACTTTT--GTGACGGT-TCCGCGGTATAGCGTGTATGTTGGGACCCGAAAGATGG
TGAACTATGCCTGAATAGGGTGAAGCCAGAGGAAACTCTGGTGAAGGC-TCGTAGCGATTCTGACGTGCA
AATCGA--TCGTCGAATTTGGGTATA-GGGGCGAAAGACTAATCGACGGAGACTCCTGAGGGACAAGCTT
GTGGTCTTGTAAAAAATTTGGCGCTCATGGCATGCATATCCGTGGGTTCCTACTCGGCACCCGTGATCGA
GTTCCTGGAGGAGTGGGGTTTGGAATCTTTGGAAGAGAATGCACACTCTCAGACTCCCTGTACGAAGGTT
TTCGTCAACGGGGTTTGGATGGGTGTCCATCGTGATCCCGCAAACTTGGTCAAGACGATCAAGAAACTGC
GTAGGAAGGATGATATAAGTCCTGAAGTGTCGGTCGTGCGGGACATCCGTGAGAAAGAACTGCGACTGTA
TACCGACGCGGGTCGAGTGTGCCGACCGCTTTTCATTGTTGAGA---ATCAACAACTCGCGCTGCAGAAA
AAGCATATCAAGTGGTTGAACCAAGG--------------GTACCGAGATGAGGATGGCGAA--------
----------------------------GAGTTTAAGTACGAGCAACTAATCAAGGGCGGCATAATCGAG
TTGTTGGATGCTGAAGAGGAGGAAACCGTCATGATTTCTATGACGCCAGAGGATCTGGAAAATTCACGGT
TACAGCAGAGTGGCCAAGACCCCCATGAAAACGATGGAGAGTTTGACCCAGCCGTACGGTTGAAGGCGGG
GATCAATGCTCACACTTGGACTCATTGTGAAATTCACCCCAGTATGATATTGGGTATCTGTGCTAGTATT
ATTCCGTTCCCTGATCACAATCAG-------------------------------
>KUN_HKAS_73310_Spodocybe_bispora
CAAGGTTTCCGTAGGTGAACCTGCGGAAGGAT-CATTATCGA--ATCTTG--ACTTGGTGAAG-------
CTGTT-TTGCTGGCCCCCTGCT-------GAG-------GGCA-TGTGCACGC-----TTCCCC------
---------------AATCAGTTTTC--TCT-------ACCCACCTGTGCACT-CTCTGTAGG-TACCGG
ATTTGG----------------------------------------------------------------
----------------------------AGGCTGCT-GGGTTT---------------------------
----------------------------------------------------------------------
--------------------------------------------------------------------TC
CTGGC---CACCTCTTGTG-------TCTTTTCGGACCTGCGTGCTTTACAC----------ACACACC-
-------TTTATCAATGAATGTTC-----T-----TTGAATG-CCCTTGATTGA----------------
---------AAAATCAAGAAA--------------AAAAAA---CCTTTGTACAACTTTCAACAACGGAT
CTCTTGGCTCTCGCATCGATGAAGAA-CGCAGCGAAATGCGATAAGTAATGTGAATTGCAGAATTCAGTG
AATCATCGAATCTTTGAACGCACCTTGCGCCCTCTGGT----ATTCCGGAG-GGCATGCCTGTTTGAGTG
TCATTTA-A-TT--CTC-AACCCACAACTGGC-TTTTTCTT------------GGC----TGGGGG-TGG
GC------------TTTGGATTGTT-GGAGG----TG-TGC---------CGGC----------------
-----------------------CTTTCTG---GTCGGCTCCTC-TCAAATGCATTAGCGAGGACCCTCT
------------CCTTA---TTT-GCCTCT-------GGCGTGATAAACATC-ATGTTTACGCC------
-GTCG-TTTGCGAGTAG-----------------------------------------------------
-----------------------------------------GAAAGGAGCTTTCCTGGCT-----TCT--
-------------------AGAACA-AAAATACCCC-------TTTATT---GACACATCTGACCTCAAA
TCAG-GTAGGACT--ACCCGCTGAACTTAAGCATATCAATAAGCGGAGGAGGATT-CCCCTAGTAAC-TG
CGAGTG-AA-GCGGGAAAAGCTC-AAATTTGAAATCTGGCGGT-----C----CCTG-TGGCCG-TCCGA
GTTGTAACCTAGAGAAGTGC-TATCC--GCG-CTG-GACCGTGTACAAGTCTCCTGGAACGGAGCGTCAC
AGAGGGTGAGAATCCCGTCTTTGACACGGAC-TACCAGGGC-TTTTGTGATGCGCTCTCGAAGAGTCGAG
TTGTTTGGGAATGCAGCTCAAAATGGGTGGTAAATTCCATCTAAAGCTAAATATTGGCGAGAGACCGATA
GCGAACAAGTACCGTGAGGGAAAGATGAAAAGAACTTTGGAAAGAGAGTTAAACAGTACGTGAAATTGTT
GAAAGGGAAACGCTTGAAGTCAGTCGCGTCGG-CCAGGGATCAACCTTGCAT--------TTCTT-TGCT
GGGAGTACTT-CCTGG------TCGACGGGTCAGCATCAATTTTGATCGTCGGATAAAGGCCTAGGGAAT
GTGGCATC----CT------CGGATGTG-TTATAG-CCCTGGG-TCGCATG-CGACGGTCGGGATTGAGG
AACTCAGCA--CGCC------GCAAGGCCGGGGTATTC---GTACCCACG---T--TCGTGCTTAGGATG
CTGGCATAATGGCTTTAATCGACCCGTCTTGAAACACGGACCAAGGAGTCTAACATGCCCGCGAGTGTTT
GGGTGG-AAAA-CCCGAGCGCG-TAATGAAAGTGAAA-----GTTGAGACCTCTGTCGT-GGAGGGCATC
GACGCCCGGACCAGACCTTCT--GTGACGGA-TCCGCGGTAGAGCGTGTATGTTGGGACCCGAAAGATGG
TGAACTATGCCTGAATAGGGTGAAGCCAGAGGAAACTCTGGTGGAGGC-TCGTAGCGATTCTGACGTGCA
AATCGA--TCGTCGAATTTGGGTATA-GGGGCGAAAGACTAATCGACAGAGACACCTGAAGGCCAGGCTT
GTGGTCTCGTCAAGAACTTGGCACTCATGGCATGCATATCAGTCGGTTCCTACTCTGCTCCAGTTATAGA
GTTTCTAGAGGAGTGGGGTTTAGAATCTCTCGAAGAAAACGCACATTCTTCAATCCCTTGCACAAAAGTG
TTCGTTAACGGGGTGTGGATGGGTGTCCATCGCGATCCCGCAAATTTGGTTAAAACGATCAAAAAGTTGC
GGAGAAAGGACGACATCAGTCCAGAGGTGTCCGTCGTTCGAGATATTCGTGAAAAAGAGTTGCGACTGTA
TACTGATGCCGGGAGGGTTTGTCGGCCGTTGTTCATTGTCGAAA---ACCAGCAGTTAGCTCTACAGAAG
AAGCACATTAAATGGCTTAACCAAGG--------------GTAC---AATGACACGGAAGAG--------
----------------------------GAGTTCAAGTGGGAGCAATTGATTAAAAGCGGGATTATCGAA
CTTCTCGATGCCGAAGAAGAAGAGACCGTAATGATATCCATGACCCCAGAGGATCTGGAGAATTCACGAT
TGCAACAAAGTGGTGTTGATCCTCATGCGAATGATGGAGATTTTGACCCTGCTGCTCGCTTGAAGGCAGG
TACCCATGCGCACACCTGGACGCATTGTGAGATTCATCCTAGCATGATCCTGGGTATTTGTGCCAGTATC
ATCCCCTTCCCCGATCATAACCAGTCTCCCCGTAATACATATCAATCCGCCATGG
>KUN_HKAS_73332_Spodocybe_bispora
CAAGGTTTCCGTAGGTGAACCTGCGGAAGGAT-CATTATCGA--ATCTTG--ACTTGGTGAAG-------
CTGTT-TTGCTGGCCCCCTGCT-------GAG-------GGCA-TGTGCACGC-----TTCCCC------
---------------AATCAGTTTTC--TCT-------ACCCACCTGTGCACT-CTCTGTAGG-TACCGG
ATTTGG----------------------------------------------------------------
----------------------------AGGCTGCT-GGGTTT---------------------------
----------------------------------------------------------------------
--------------------------------------------------------------------TC
CTGGC---CACCTCTTGTG------TCTTTTTCGGACCTGCGTGCTTTACAC----------ACACACC-
-------TTTATCAATGAATGTTC-----T-----TTGAATG-CCCTTGATTGA----------------
---------AAAATCAAG-AA--------------AAAAAA---CCTTTGTACAACTTTCAACAACGGAT
CTCTTGGCTCTCGCATCGATGAAGAA-CGCAGCGAAATGCGATAAGTAATGTGAATTGCAGAATTCAGTG
AATCATCGAATCTTTGAACGCACCTTGCGCCCTCTGGT----ATTCCGGAG-GGCATGCCTGTTTGAGTG
TCATTTA-A-TT--CTC-AACCCACAACTGGC-TTTTTCTT------------GGC----TGGGGG-TGG
GC------------TTTGGATTGTT-GGAGG----TG-TGC---------CGGC----------------
-----------------------CTTTCTG---GTCGGCTCCTC-TCAAATGCATTAGCGAGGACCCTCT
------------CCTTA---TTT-GCCTCT-------GGCGTGATAAACATC-ATGTTTACGCC------
-GTCG-TTTGCGAGTAG-----------------------------------------------------
-----------------------------------------GAAAGGAGCTTTCCTGGCT-----TCT--
-------------------AAAACA-AAAGTACCCC-------TTTATT---GACACATCTGACCTCAAA
TCAG-GTAGGACT--ACCCGCTGAACTTAAGCATATCAATAAGCGGAGGAGGATT-CCCCTAGTAAC-TG
CGAGTG-AA-GCGGGAAAAGCTC-AAATTTGAAATCTGGCGGT-----C----CCTG-TGGCCG-TCCGA
GTTGTAACCTAGAGAAGTGC-TATCC--GCG-CTG-GACCGTGTACAAGTCTCCTGGAACGGAGCGTCAC
AGAGGGTGAGAATCCCGTCTTTGACACGGAC-TACCAGGGC-TTTTGTGATGCGCTCTCGAAGAGTCGAG
TTGTTTGGGAATGCAGCTCAAAATGGGTGGTAAATTCCATCTAAAGCTAAATATTGGCGAGAGACCGATA
GCGAACAAGTACCGTGAGGGAAAGATGAAAAGAACTTTGGAAAGAGAGTTAAACAGTACGTGAAATTGTT
GAAAGGGAAACGCTTGAAGTCAGTCGCGTCGG-CCAGGGATCAACCTTGCAT--------TTCTT-TGCT
GGGAGTACTT-CCTGG------TCGACGGGTCAGCATCAATTTTGATCGTCGGATAAAGGCCTAGGGAAT
GTGGCATC----CT------CGGATGTG-TTATAG-CCCTGGG-TCGCATG-CGACGGTCGGGATTGAGG
AACTCAGCA--CGCC------GCAAGGCCGGGGTATTC---GTACCCACG---T--TCGTGCTTAGGATG
CTGGCATAATGGCTTTAATCGACCCGTCTTGAAACACGGACCAAGGAGTCTAACATGCCCGCGAGTGTTT
GGGTGG-AAAA-CCCGAGCGCG-TAATGAAAGTGAAA-----GTTGAGACCTCTGTCGT-GGAGGGCATC
GACGCCCGGACCAGACCTTCT--GTGACGGA-TCCGCGGTAGAGCGTGTATGTTGGGACCCGAAAGATGG
TGAACTATGCCTGAATAGGGTGAAGCCAGAGGAAACTCTGGTGGAGGC-TCGTAGCGATTCTGACGTGCA
AATCGA--TCGTCGAATTTGGGTATA-GGGGCGAAAGACTAATCGACAGAGACACCTGAAGGCCAGGCTT
GTGGTCTCGTCAAGAACTTGGCACTCATGGCATGCATATCAGTCGGTTCCTACTCTGCTCCAGTTATAGA
GTTTCTAGAGGAGTGGGGTTTAGAATCTCTCGAAGAAAACGCACATTCTTCAATCCCTTGCACAAAAGTG
TTCGTTAACGGGGTGTGGATGGGTGTCCATCGCGATCCCGCAAATTTGGTTAAAACGATCAAAAAGTTGC
GGAGAAAGGACGACATCAGTCCAGAGGTGTCCGTCGTTCGAGATATTCGTGAAAAAGAGTTGCGACTGTA
TACTGATGCCGGGAGGGTTTGTCGGCCGTTGTTCATTGTCGAAA---ACCAGCAGTTAGCTCTACAGAAG
AAGCACATTAAATGGCTTAACCAAGG--------------GTAC---AATGACACGGAAGAG--------
----------------------------GAGTTCAAGTGGGAGCAATTGATTAAAAGCGGGATTATCGAA
CTTCTCGATGCCGAAGAAGAAGAGACCGTAATGATATCCATGACCCCAGAGGATCTGGAGAATTCACGAT
TGCAACAAAGTGGTGTTGATCCTCATGCGAATGATGGAGATTTTGACCCTGCTGCTCGCTTGAAGGCAGG
TACCCATGCGCACACCTGGACGCATTGTGAGATTCATCCTAGCATGATCCTGGGTATTTGTGCCAGTATC
ATCCCCTTCCCCGATCATAACCAGTCTCCCCGTAATACATATCAATCCGCCATGG
>KUN_HKAS_112565_Spodocybe_sp__2
CAAGGTTTCCGTAGGTGAACCTGCGGAAGGAT-CATTATCGA--ATCTTG--ACTTGGTGAAA------G
CTGTT-TTGCTGGCCCCTCCTG-------GCG-------GGCA-TGTGCACGC-----TTTCCC------
---------------AATCAGTTTTC--TCT-------ACCCACCTGTGCACC-CTCTGTAGG-TACCGG
ATTTGG----------------------------------------------------------------
----------------------------AGGCTTGCTGGGTTT---------------------------
----------------------------------------------------------------------
-----------------------------------------------------------------TTATC
CTGGC---TGCCTTTTGTA------TCTTTTCGGGGCCTGCGTGCTTTTTAC--------ACACACACC-
-----TTTTTATCAACGAATGTTC-----T-----TTGAATG-CACTTGATGAA----------------
----------CAATCAA------------------GAAAAA---CCTTTGTACAACTTTCAACAACGGAT
CTCTTGGCTCTCGCATCGATGAAGAA-CGCAGCGAAATGCGATAAGTAATGTGAATTGCAGAATTCAGTG
AATCATCGAATCTTTGAACGCACCTTGCGCCCTCTGGT----ATTCCGGAG-GGCATGCCTGTTTGAGTG
TCATTTA-A-TT--CTC-AACCCACGACCGGC-TTTTTCT-------------AGT----TGGGCA-TGG
GC------------TTTGGATTGTT-GGAGG----TG-TGC---------TGGC----------------
---------------------CAATTTCTG---GTCGGCTCCTC-TCAAATGCATTAGCGAGGACCCTCT
------------CCTTC---TTT-GCCTCT-------GGCGTGATAAACATCTTTGTTTACGCC------
-GTCG-TTTGCGAGTAG-----------------------------------------------------
------------------------------------GAAATAAAAGGGGTCAACCTGGCT-----TCT--
-------------------AAAACA-AAAA--------------ACGTT--GACAACATCTGACCTCAAA
TCAG-GTAGGACT--ACCCGCTGAACTTAAGCATATCAATAAGCGGAGGAGGATT-CCCCTAGTAAC-TG
CGAGTG-AA-GCGGGAAGAGCTC-AAATTTGAAATCTGGCGGT-----C----CTCG-TGGCCG-TCCGA
GTTGTAACCTAGAGAAGTGC-TATCC--GCG-CTG-GACCGTGTACAAGTCTCCTGGAACGGAGCGTCAC
AGAGGGTGAGAATCCCGTCTTTGACACGGAC-TACCAGGGC-TTTTGTGATGCGCTCTCGAAGAGTCGAG
TTGTTTGGGAATGCAGCTCAAAATGGGTGGTAAATTCCATCTAAAGCTAAATATTGGCGAGAGACCGATA
GCGAACAAGTACCGTGAGGGAAAGATGAAAAGAACTTTGGAAAGAGAGTTAAACAGTACGTGAAATTGTT
GAAAGGGAAACGCTTGAAGTCAGTCGCGTCGG-CCAGGGATCAACCTTGCAT--------TTGTT-TGCT
GGGAGTACTT-CCTGG------TCGACGGGTCAGCATCAATTTTGATCGTCGGATAAAGGCTTAGGGAAT
GTGGCATC----CT------CGGATGTG-TTATAG-CCCTTGG-TCGCATG-CGACGGTCGGGATTGAGG
AACTCAGCA--CGCC------GCAAGGCCGGGGTATTC---GTACCCACG---T--TCGTGCTTAGGATG
CTGGCATAATGGCTTTAATCGACCCGTCTTGAAACACGGACCAAGGAGTCTAACATGCCCGCGAGTGTTT
GGGTGG-AAAA-CCCGAGCGCG-TAATGAAAGTGAAA-----GTTGAGACCTCTGTCGT-GGAGGGCATC
GACGCCCGGACCAGACCTTCT--GTGACGGA-TCCGCGGTAGAGCGTGCATGTTGGGACCCGAAAGATGG
TGAACTATGCCTGAATAGGGTGAAGCCAGAGGAAACTCTGGTGGAGGC-TCGTAGCGATTCTGACGTGCA
AATCGA--TCGTCGAATTTGGGTATA-GGGGCGAAAGACTAATCGACAGAGACACCTGAAGGCCAGGCTT
GTGGTCTCGTCAAGAACCTGGCACTCATGGCGTGCATTTCAGTTGGTTCCTACTCTGCTCCAGTCATAGA
GTTTTTAGAGGAGTGGGGTTTAGAATCTCTCGAAGAAAACGCACACTCTTCAATACCTTGCACAAAAGTG
TTTGTTAACGGCGTGTGGATGGGTGTCCATCGTGATCCCGCAAATCTGGTCAAGACAATCAAAAAGTTGC
GAAGAAAGGACGATATCAGTCCGGAGGTGTCCGTCGTTCGGGATATTCGTGAAAAAGAGTTGCGGCTGTA
TACTGATGCCGGGAGGGTTTGTCGGCCGTTGTTCATTGTTGAAA---ACCAGCAGTTGGCTCTACAGAAA
AAGCACATCAAATGGCTTAATTCAGG--------------GTAC---AATGACACGGAGGAG--------
----------------------------GAGTTTAAGTGGGAGCAATTGATTAAAAGCGGGATCATCGAA
CTTCTCGATGCGGAAGAAGAAGAAACCGTAATGATATCCATGACCCCAGAGGATCTGGAGAGTTCGCGAT
TGCAACAAAGTGGTGTTGATCCTCATGCAAATGATGGAGATTTTGACCCTGCTGCTCGCTTGAAGGCAGG
TACCCATGCGCACACTTGGACGCATTGCGAGATCCATCCCAGCATGATCCTGGGCATTTGTGCTAGTATC
ATCCCCTTCCCCGATCATAACCAGTCTCCCCGTAATACTTATCAATCCGCCATGG
>KUN_HKAS_69830_Spodocybe_rugosiceps
CAAGGTTTCCGTAGGTGAACCTGCGGAAGGAT-CATTATCGA--ATCTTG--ACTTGGTGAAG-------
CTGTT-TTGCTGGCCTCCCCTG-------GGG-------GGCA-TGTGCACGC-----TTCCC-------
---------------AATCAGTTTTC--TCT-------ACCCACCTGTGCACC-CTCTGTAGG-TACCGG
ATTTGG----------------------------------------------------------------
----------------------------AGGCTGCTTGGGTTT---------------------------
----------------------------------------------------------------------
--------------------------------------------------------------------TC
CTGGC---CGCCTCTTGTA-------TCTTTTCGGGCCTGCGTGCTTTACAC----------ACACACT-
--------TTATCAACGAATGTTC-----T-----TTGAATG-CCCTTGATGAA----------------
----------TAATCAA------------------GAAAAA---CCTTTGTACAACTTTCAACAACGGAT
CTCTTGGCTCTCGCATCGATGAAGAA-CGCAGCGAAATGCGATAAGTAATGTGAATTGCAGAATTCAGTG
AATCATCGAATCTTTGAACGCACCTTGCGCCCTCTGGT----ATTCCGGAG-GGCATGCCTGTTTGAGTG
TCATTTA-A-TT--CTC-AACCCACAACTGGCTTTTTTCT-------------AGC----TGGGGACTGG
GC------------TTTGGATTGTT-GGAGG----TG-TGC---------CGGC----------------
---------------------CTTTATCTG---GTCGGCTCCTC-TCAAATGCATTAGCGAGGACCCTCT
------------CCTTC---TTT-GCCTCT-------GGCGTGATAAACATC-TTGTTTACGCC------
-GTCG-TTTGTGAGTAG-----------------------------------------------------
------------------------------------------GAAAGGGGTCGCCTGGCT-----TCTA-
-------------------AAAACA-AAAA--------------TTATT--GACAACATCTGACCTCAAA
TCAG-GTAGGACT--ACCCGCTGAACTTAAGCATATCAATAAGCGGAGGAGGATT-CCCCTAGTAAC-TG
CGAGTG-AA-GCGGGAAGAGCTC-AAATTTAAAATCTGGCGGT-----C----CCCG-TGGCCG-TCCGA
GTTGTAACCTAGAGAAGTGC-TATCC--GCG-CTG-GACCGTGTACAAGTCTCCTGGAACGGAGCGTCAC
AGAGGGTGAGAATCCCGTCTTTGACACGGAC-TACCAGGGC-TTTTGTGATGCGCTCTCGAAGAGTCGAG
TTGTTTGGGAATGCAGCTCAAAATGGGTGGTAAATTCCATCTAAAGCTAAATATTGGCGAGAGACCGATA
GCGAACAAGTACCGTGAGGGAAAGATGAAAAGAACTTTGGAAAGAGAGTTAAACAGTACGTGAAATTGTT
GAAAGGGAAACGCTTGAAGTCAGTCGCGTCGG-CCAGGGATCAACCTTGCAT--------TTATT-TGCT
GGGAGTACTT-CCTGG------TCGACGGGTCAGCATCAATTTTGATCGTCGGATAAAGGCCTAGGGAAT
GTGGCATC----CT------CGGATGTG-TTATAG-CCCTTGG-TCGCATG-CGACGGTCGGGATTGAGG
AACTCAGCA--CGCC------GCAAGGCCGGGGTATTC---GTACCCACG---T--TCGTGCTTAGGATG
CTGGCATAATGGCTTTAATCGACCCGTCTTGAAACACGGACCAAGGAGTCTAACATGCCCGCGAGTGTTT
GGGTGG-AAAA-CCCGAGCGCG-TAATGAAAGTGAAA-----GTTGAGACCTCTGTCGT-GGAGGGCATC
GACGCCCGGACCAGACCTTCT--GTGACGGA-TCCGCGGTAGAGCGTGCATGTTGGGACCCGAAAGATGG
TGAACTATGCCTGAATAGGGTGAAGCCAGAGGAAACTCTGGTGGAGGC-TCGTAGCGATTCTGACGTGCA
AATCGA--TCGTCGAATTTGGGTATA-GGGGCGAAAGACTAATCGACAGAGACACCTGAAGGCCAGGCTT
GTGGCCTCGTCAAGAACTTGGCACTCATGGCGTGCATTTCAGTCGGTTCCTAYTCAGCTCCAGTKATAGA
GTTTTTAGAAGAGTGGGGTTTAGAATCCCTCGARGAAAACGCGCACTCTTCAATCCCTTGCACGAAAGTG
TTCGTTAACGGCGTGTGGATGGGTGTYCAYCGTGATCCCGCAAATCTGGTTAAGACGATCAAAAARTTGC
GGMGAAAGGACGATATCAGTCCGGAGGTGTCCGTCGTTCGGGATATTCGTGAAAAAGARTTGCGGYTGTA
TACCGATGCCGGGAGGGTTTGTCGGCCGTTGTTCATTGTTGAAA---ACCAGCAGTTGGCTCTACAGAAG
AAGCATATCAAATGGCTCAATCAAGG--------------GTGC---AACGACACGGAGGAG--------
----------------------------GATTTTAAGTGGGAGCAATTGGTTAAAAGTGGGATTATCGAA
CTTCTTGATGCGGAAGAAGAAGAAACCGTAATGATATCTATGACCCCAGAGGAYCTGGAAAATTCACGGT
TGCAACAAAGTGGTGTTGATCCTCATGCGAATGATGGAGATTTTGATCCTGCTGCTCGCTTGAAGGCGGG
TACCCATGCCCACACCTGGACGCATTGTGAGATTCATCCTAGCATGATCTTGGGTATTTGTGCTAGTATC
ATCCCCTTCCCCGATCATAACCAGTCTCCCCGTAATACTTATCAATCCGCCATGG
>KUN_HKAS_56550_Hygrophorus_hypothejus
CAAGGTTTCCGTAGGTGAACCTGCGGAAGGAT-CATTATTGA--AATATT-------TATTGG-------
--TTG-TAGCTGGTCAATCGCA-----AGATT-------GACA-TGTGCACAC-----CTATA-------
----------------ATCCAATCT-------------CACACCCTGTGCACC-TTTTGTAGA-------
----------------------------------------------------------------------
----------------------------------------------------------------------
----------------------------------------------------------------------
----------------------------------------------------------------------
----------------------------CTTTGTTGTCTATGTTTTATT-------------ATATACA-
---TCATAAAAGTTTAGAATGTTTGGATACTA--------------------------------------
-----------------------------------TAATAA---TTATAATACAACTTTCAACAATGGAT
CTCTTGGCTCTCGCATCGATGAAGAA-CGCAGCGAAACGCGATAAGTAATGTGAATTGCAGAATTCAGTG
AATCATCGAATCTTTGAACGCACCTTGCGCTCCTTGGT----ATTCCGAGG-AGCATGCCTGTTTGAGTG
TCATTAA-A-TTA-ATC-AAATTCTTTTTTT---TCTTT---------------------TAAAAA-GGG
A-------------TTTGGATTT---GGAG-----TGCTGC---------TGGC----------------
---------------------TTGTCAAAA---GTCAGCTCCTC-TTAAATACATTAGCGTGTACACT--
-----------TTGTGG---ATA-GGCTTT-------GGTTTGATAAA-----ATATCTATGCC------
-ATTG-CTGTGAAGC-------------------------------------------------------
-------------------------------------------------AAAAGTCAGCT-----TCTAA
TTGAGTTAGTTAA-------------CCAA--------------CTATCATTATCACTCTTGACCTCAAA
TCAG-GTAGGACT--ACCCGCTGAACTTAAGCATATCAATAAGCGGAGGAGGATT-CCCCTAGTAAC-TG
CGAGTG-AA-GCGGGAAAAGCTC-AAATTTAAAATCTGGCAGC-----C--ATTTTA-CGGTTG-TCCGA
GTTGTAATCTAGAGAAGTGC-TTTCC--GCG-CTG-GACCGTGTACAAGTCTCTTGGAATAGAGCATCAT
AGAGGGTGAGAATCCCGTCTTTGACACGGAC-TACCAGTGCTTTATGTGATGCGCTCTCAAAGAGTCGAG
TTGTTTGGGAATGCAGCTCAAAATGGGTGGTAAATTCCATCTAAAGCTAAATATTGGCGAGAGACCGATA
GCGAACAAGTACCGTGAGGGAAAGATGAAAAGAACTTTGGAAAGAGAGTTAAACAGTACGTGAAATTGTT
GAAAGGGAAACGCTTGAAGTCAGTCACGTTGG-CCAGAAATCAACTT----------------GT-AACA
GGGCGTAATT-TCTGG-----TTTTACGGGTCAACATCAATTTTGATTGTTGGATAAAAGTCAA--TATT
TATGCGTT----TT------CGGACGTG----TAG-CCTTTGA-TTGCATA-CAATGGTTGGGATTGAGG
AACTCAGCA--CGCC------GCAAGGCCGGGTAACTT---GTTACCACG---T-AACGTGCTTAGGATG
TTGGCATAATGGCTTTAATCGACCCGTCTTGAAACACGGACCAAGGAGTCTAACATGCACGCAAGTGTTT
GAGTGG-AAAA-CCCGAGCGCG-TAATGAAAGTGAAA----AGTTGAGATCTTTGTAAT-GAAGAGCATC
GACGCCCGGACCAGACCTTTT--GTGACGGT-TCCGCGGTAGAGCGTGTATGTTGGGACCCGAAAGATGG
TGAACTATGCCTGAATAGGGTGAAGCCAGAGGAAACTCTGGTGAAGGC-TCGTAGCGATTCTGACGTGCA
AATCGA--TCGTCGAATTTGGGTATA-GGGGCGAAAGACTAATCGACGGAGACACCTGAGGGACAAGCTT
GTGGTCTTGTAAAAAATTTGGCGCTCATGGCATGCATATCGGTGGGTTCCTACTCGGCACCCGTGATCGA
GTTCTTGGAGGAGTGGGGTTTGGAATCTCTGGAAGAGAATGCACACTCCCAGACGCCCTGTACGAAGGTT
TTCGTCAACGGGGTTTGGATGGGGGTCCACCGTGATCCCGCAAACTTGGTAAAGACGATCAAGAAATTGC
GCAGGAAGGATGATATTAGTCCAGAAGTTTCGGTCGTGCGGGACATCCGTGAGAAAGAGCTGCGACTATA
CACCGACGCAGGCCGCGTGTGCCGACCGCTTTTTATTGTCGAGA---ATCAGCAACTCGCGTTGCAGAAA
AAGCATATCAAATGGTTGAACCAAGG--------------GTATCGAGATGATGACGGCGAG--------
----------------------------GAGTTCAAGTACGAGCAGCTGATAAAAGGGGGCATAATTGAG
TTATTGGATGCTGAAGAGGAGGAAACGGTCCTGATTTCCATGACCCCGGAGGATCTGGAAAATTCACGGC
TGCAGCAAAGTGGCCAAGACCCCCATGAAAATGACGGAGAGTTTGACCCAGCCGTCCGGCTGAAGGCGGG
AATCAATGCTCATACTTGGACACATTGTGAAATTCACCCCAGCATGATACTGGGCATCTGCGCTAGTATC
ATTCCATTCCCCGATCACAATCAGTCCCCTCGTAACACATACCAATCTGCTATGG
>KUN_HKAS_54426_Ampulloclitocybe_clavipes
----------------------------GGAT-CATTATCTA--ATCTGT------GACGTGG-------
--TTG--TGCTGGCCCTGGCTTGTC-----------CAAGGCA-TGTGCACGCCG---CTCTACATTTT-
--------------------------------------TACCACCTGTGCACC-TTTTGTAGACTCGGAT
ATCTCTCAAACATGCTGTAGGTAAGAGGCTTGCAGTGGCTCTTTTTTGTCCTGCTTTCCTTACATGTCCT
GAAATACGGTCACCCTTCTACGCATGTCAGGCTGCTTGGGTTCAAAGTCATTCAAAGAACGCACTCTCCC
ACTCTCGTGGGCGGATGTAAATGGCTTTGAGCATGGGGATCTGCAACTTGTTGCTTTCCCTGCTTTTCCG
ACTCTCACCAGTTGGTCACCTTTTCAACAGCTTGCTTTTGGTCTGGGGGTTGGGACCTCTTTC-TTTTTG
AAGGA---GGTTGGCTGCCC-----CTGCTTTCCAGTCTATGTTTT--------------ACACACCCC-
--TTTTGTATGTCACAGAATGTCA---------------------------------TCAATGGCT----
---------TTGCCTAGCATA--------------GCTATA---AATTTATACAACTTTCAACAATGGAT
CTCTTGGCTCTCGCATCGATGAAGAA-CGCAGCGAAACGCGATATGTAATGTGAATTGCAGAATTCAGTG
AATCATCGAATCTTTGAACGCACCTTGCGCCCTTTGGT----ATTCCAAAG-GGCATGCCTGTTTGAGTG
TCATTAA-A-TT--ATC-AACCTTTTCTTTT---GTAACG--------------------ATCGAT-CAG
G-------------CTTGGATGT---GGGGGC------TGC---------CGGT----------------
---------------------CTCTCAGAG---ATCGGCTCCCC-TTAAATGCATTAGTGGAACCCTTTG
TGG-----------------ATC-ATTATT-------GGCGTGATAA------TTATCTATCCC------
-AGTGATCGTGAAGCAAGCC--------------------------------------------------
--------------------------------------TAACAAGCACCAGGGTTTGGCT-----TATAA
CCGTC----------CCTCTCTGGG-ACAAATCTTCA---------------------------------
--------------------------------------------------GGATT-CCCCTAGTAAC-TG
CGAGTG-AA-CCGGGAAAAGCTC-AAATTTGTAATCTGGCGGT-----C----CTTG-TGGCCG-TCCGA
GTTGTAATCTAGAGAAGTGC-TATCC--GCG-CTG-GACCGTGTACAAGTCTTCTGGAATGAAGCATCAT
AGAGGGTGAGAATCCCGTCTTTGACACGGAC-TGCCAGGGC--TATGTGATGCACTTTCGATGAGTCGAG
TTGTTTGGGAATGCAGCTCTAAATGGGTGGTAAATTCCATCTAAAGCTAAATACAGGCGAGAGACCGATA
GCGAACAAGTACCGTGAGGGAAAGATGAAAAGAACTTTGGAAAGAGAGTTAAACAGTACGTGAAATTGTT
GAAAGGGAAACGCTTGAAGTCAGTCGCGTTGG-CCGGGGATCAACCTTGCAT--------TCATT-TGTG
GGGCGTACTT-TCTGG------TTGACGGGTCAGCATCAATTTTGACCGTTGGAAAAAGGTTGGAGGAAT
GTGGCATC----TT------CGGATGTG-TTATAG-ACTCTGA-CTGCATA-CAACGGTTGGGATTGAGG
AACTCAGCA--CGCC------GCAAGGCCGGGGG-------AAACCCACG---T--ACGTGCTTAGGATG
CTGGCATAATGGCTTTAATCGACCCGTCTTGAAACACGGACCAAGGAGTCTAACATGCCCGCGAGTGTTT
GGGTGG-AAAA-CCCGAGCGCG-TAATTAATGTGAAA-----GTTGAGACCCTTGTCGT-GAGGGGCATC
GACGCCCGGACCAGACCTTTT--GTGACGGA-TCTGCGGTAGAGCGTGTATGTTGGGACCCGAAAGATGG
TGAACTATGCCTGAATAGGGTGAAGCCAGAGGAAACTCTGGTGGAGGC-TCGTAGCGATTCTGACGTGCA
AATCGA--TCGTCGAATTTGGGTATA-GGGGCGAAAGACTAATCGACAGAGACACCCGAAGGCCAAGCTT
GTGGTCTCGTCAAGAATCTGGCTCTCATGTCGTGTATATCCGTGGGCTCGTACTCTGCGCCAGTTATTGA
GTTTTTGGAGGAATGGGGTCTTGAATCCCTCGAAGAAAATGCACACTCGTCGACACCTTGCACAAAGGTG
TTCGTGAATGGTGTATGGATGGGTGTCCATCGCGATCCTGCGAATCTGGTCAAGACTATCAAAAAATTGC
GGAGGAAGGATGATATCAGCCCAGAGGTATCAGTTGTGCGGGATATTCGTGAGAAGGAGCTGCGGCTATA
CACTGACGCGGGGAGAGTATGTCGGCCGTTGTTCATCGTTGATA---ACCAGCAGCTCGCGCTGCAGAAA
AAACACATTAAGTGGCTCAACCAAGG--------------GTAC---AACGACACCGACCAG--------
----------------------------GACTTCAAATGGGAGCAGTTGGTGAAAGGTGGGATTATTGAA
CTGCTAGATGCAGAAGAGGAGGAGACTGTCATGATTTCGATGACGCCGGAGGACCTGGAGAACTCTCGAC
TTCAGCAGAGCGGTGTTGACCCCCATGCAAATGATGGAGAATTTGACCCGGCGGCTCGACTGAAGGCGGG
TACTCACGCCCACACTTGGACACATTGTGAGATTCATCCGAGCATGATATTGGGTATATGCGCTAGTATT
ATTCCCTTCCCCGATCACAACCAATCCCCTCGTAACACGTATCAATCCGCCATGG
>KUN_HKAS_71071_Spodocybe_rugosiceps
CAAGGTTTCCGTAGGTGAACCTGCGGAAGGAT-CATTATCGA--ATCTTG--ACTTGGTGAAG-------
CTGTT-TTGCTGGCCTCCCCTG-------GGG-------GGCA-TGTGCACGC-----TTCCC-------
---------------AATCAGTTTTC--TCT-------ACCCACCTGTGCACC-CTCTGTAGG-TACCGG
ATTTGG----------------------------------------------------------------
----------------------------AGGCTGCTTGGGTTT---------------------------
----------------------------------------------------------------------
--------------------------------------------------------------------TC
CTGGC---CGCCTCTTGTA-------TCTTTTCGGGCCTGCGTGCTTTACAC----------ACACACT-
--------TTATCAACGAATGTTC-----T-----TTGAATG-CCCTTGATGAA----------------
----------TAATCAA------------------GAAAAA---CCTTTGTACAACTTTCAACAACGGAT
CTCTTGGCTCTCGCATCGATGAAGAA-CGCAGCGAAATGCGATAAGTAATGTGAATTGCAGAATTCAGTG
AATCATCGAATCTTTGAACGCACCTTGCGCCCTCTGGT----ATTCCGGAG-GGCATGCCTGTTTGAGTG
TCATTTA-A-TT--CTC-AACCCACAACTGGCTTTTTTCT-------------AGC----TGGGGACTGG
GC------------TTTGGATTGTT-GGAGG----TG-TGC---------CGGC----------------
---------------------CTTTATCTG---GTCGGCTCCTC-TCAAATGCATTAGCGAGGACCCTCT
------------CCTTC---TTT-GCCTCT-------GGCGTGATAAACATC-TTGTTTACGCC------
-GTCG-TTTGTGAGTAG-----------------------------------------------------
------------------------------------------GAAAGGGGTCGCCTGGCT-----TCTA-
-------------------AAAACA-AAAA--------------TTATT--GACAACATCTGACCTCAAA
TCAG-GTAGGACT--ACCCGCTGAACTTAAGCATATCAATAAGCGGAGGAGGATT-CCCCTAGTAAC-TG
CGAGTG-AA-GCGGGAAGAGCTC-AAATTTAAAATCTGGCGGT-----C----CCCG-TGGCCG-TCCGA
GTTGTAACCTAGAGAAGTGC-TATCC--GCG-CTG-GACCGTGTACAAGTCTCCTGGAACGGAGCGTCAC
AGAGGGTGAGAATCCCGTCTTTGACACGGAC-TACCAGGGC-TTTTGTGATGCGCTCTCGAAGAGTCGAG
TTGTTTGGGAATGCAGCTCAAAATGGGTGGTAAATTCCATCTAAAGCTAAATATTGGCGAGAGACCGATA
GCGAACAAGTACCGTGAGGGAAAGATGAAAAGAACTTTGGAAAGAGAGTTAAACAGTACGTGAAATTGTT
GAAAGGGAAACGCTTGAAGTCAGTCGCGTCGG-CCAGGGATCAACCTTGCAT--------TTATT-TGCT
GGGAGTACTT-CCTGG------TCGACGGGTCAGCATCAATTTTGATCGTCGGATAAAGGCCTAGGGAAT
GTGGCATC----CT------CGGATGTG-TTATAG-CCCTTGG-TCGCATG-CGACGGTCGGGATTGAGG
AACTCAGCA--CGCC------GCAAGGCCGGGGTATTC---GTACCCACG---T--TCGTGCTTAGGATG
CTGGCATAATGGCTTTAATCGACCCGTCTTGAAACACGGACCAAGGAGTCTAACATGCCCGCGAGTGTTT
GGGTGG-AAAA-CCCGAGCGCG-TAATGAAAGTGAAA-----GTTGAGACCTCTGTCGT-GGAGGGCATC
GACGCCCGGACCAGACCTTCT--GTGACGGA-TCCGCGGTAGAGCGTGCATGTTGGGACCCGAAAGATGG
TGAACTATGCCTGAATAGGGTGAAGCCAGAGGAAACTCTGGTGGAGGC-TCGTAGCGATTCTGACGTGCA
AATCGA--TCGTCGAATTTGGGTATA-GGGGCGAAAGACTAATCGACAGAGACACCTGAAGGCCAGGCTT
GTGGCCTCGTCAAGAACTTGGCACTCATGGCGTGCATTTCAGTCGGTTCCTATTCAGCTCCAGTGATAGA
GTTTTTAGAAGAGTGGGGTTTAGAATCCCTCGAAGAAAACGCGCACTCTTCAATCCCTTGCACGAAAGTG
TTCGTTAACGGCGTGTGGATGGGTGTCCATCGTGATCCCGCAAATCTGGTTAAGACGATCAAAAAATTGC
GGCGAAAGGACGATATCAGTCCGGAGGTGTCCGTCGTTCGGGATATTCGTGAAAAAGAGTTGCGGTTGTA
TACCGATGCCGGGAGGGTTTGTCGGCCGTTGTTCATTGTTGAAA---ACCAGCAGTTGGCTCTACAGAAG
AAGCATATCAAATGGCTCAATCAAGG--------------GTGC---AACGACACGGAAGAG--------
----------------------------GATTTTAAGTGGGAGCAATTGGTTAAAAGTGGGATTATCGAA
CTTCTTGATGCGGAAGAAGAAGAAACCGTAATGATATCTATGACCCCAGAGGATCTGGAAAATTCACGGT
TGCAACAAAGTGGTGTTGATCCTCATGCGAATGATGGAGATTTTGATCCTGCTGCTCGCTTGAAGGCGGG
TACCCATGCCCACACCTGGACGCATTGTGAGATTCATCCTAGCATGATCTTGGGTATTTGTGCTAGTATC
ATCCCCTTCCCCGATCATAACCAGTCTCCCCGTAATACTTATCAATCCGCCATGG
>KUN_HKAS_112562_Spodocybe_rugosiceps
---------------------------------------------TCTTG--ACTTGGTGAAG-------
CTGTT-TTGCTGGCCTCCCCTG-------GGG-------GGCA-TGTGCACGC-----TTCCC-------
---------------AATCAGTTTTC--TCT-------ACCCACCTGTGCACC-CTCTGTAGG-TACCGG
ATTTGG----------------------------------------------------------------
----------------------------AGGCTGCTTGGGTTT---------------------------
----------------------------------------------------------------------
--------------------------------------------------------------------TC
CTGGC---CGCCTCTTGTA-------TCTTTTCGGGCCTGCGTGCTTTACAC----------ACACACT-
--------TTATCAACGAATGTTC-----T-----TTGAATG-CCCTTGATGAA----------------
----------TAATCAA------------------GAAAAA---CCTTTGTACAACTTTCAACAACGGAT
CTCTTGGCTCTCGCATCGATGAAGAA-CGCAGCGAAATGCGATAAGTAATGTGAATTGCAGAATTCAGTG
AATCATCGAATCTTTGAACGCACCTTGCGCCCTCTGGT----ATTCCGGAG-GGCATGCCTGTTTGAGTG
TCATTTA-A-TT--CTC-AACCCACAACTGGCTTTTTTCT-------------AGC----TGGGGACTGG
GC------------TTTGGATTGTT-GGAGG----TG-TGC---------CGGC----------------
---------------------CTTTATCTG---GTCGGCTCCTC-TCAAATGCATTAGCGAGGACCCTCT
------------CCTTC---TTT-GCCTCT-------GGCGTGATAAACATC-TTGTTTACGCC------
-GTCG-TTTGTGAGTAG-----------------------------------------------------
------------------------------------------GAAAGGGGTCGCCTGGCT-----TCTA-
-------------------AAAACA-AAAA--------------TTATT--GACAACATCTGACCTC---
--------------------------------------------------GGATT-CCCCTAGTAAC-TG
CGAGTG-AA-GCGGGAAGAGCTC-AAATTTAAAATCTGGCGGT-----C----CCCG-TGGCCG-TCCGA
GTTGTAACCTAGAGAAGTGC-TATCC--GCG-CTG-GACCGTGTACAAGTCTCCTGGAACGGAGCGTCAC
AGAGGGTGAGAATCCCGTCTTTGACACGGAC-TACCAGGGC-TTTTGTGATGCGCTCTCGAAGAGTCGAG
TTGTTTGGGAATGCAGCTCAAAATGGGTGGTAAATTCCATCTAAAGCTAAATATTGGCGAGAGACCGATA
GCGAACAAGTACCGTGAGGGAAAGATGAAAAGAACTTTGGAAAGAGAGTTAAACAGTACGTGAAATTGTT
GAAAGGGAAACGCTTGAAGTCAGTCGCGTCGG-CCAGGGATCAACCTTGCAT--------TTATT-TGCT
GGGAGTACTT-CCTGG------TCGACGGGTCAGCATCAATTTTGATCGTCGGATAAAGGCCTAGGGAAT
GTGGCATC----CT------CGGATGTG-TTATAG-CCCTTGG-TCGCATG-CGACGGTCGGGATTGAGG
AACTCAGCA--CGCC------GCAAGGCCGGGGTATTC---GTACCCACG---T--TCGTGCTTAGGATG
CTGGCATAATGGCTTTAATCGACCCGTCTTGAAACACGGACCAAGGAGTCTAACATGCCCGCGAGTGTTT
GGGTGG-AAAA-CCCGAGCGCG-TAATGAAAGTGAAA-----GTTGAGACCTCTGTCGT-GGAGGGCATC
GACGCCCGGACCAGACCTTCT--GTGACGGA-TCCGCGGTAGAGCGTGCATGTTGGGACCCGAAAGATGG
TGAACTATGCCTGAATAGGGTGAAGCCAGAGGAAACTCTGGTGGAGGC-TCGTAGCGATTCTGACGTGCA
AATCGA--TCGTCGAATTTGGGTATA-GGGGCGAAAGACTAATCGACAGAGACACCTGAAGGCCAGGCTT
GTGGCCTCGTCAAGAACTTGGCACTCATGGCGTGCATTTCAGTCGGTTCCTACTCAGCTCCAGTTATAGA
GTTTTTAGAAGAGTGGGGTTTAGAATCCCTCGAAGAAAACGCGCACTCTTCAATCCCTTGCACGAAAGTG
TTCGTTAACGGCGTGTGGATGGGTGTCCACCGTGATCCCGCAAATCTGGTTAAGACGATCAAAAAGTTGC
GGAGAAAGGACGATATCAGTCCGGAAGTGTCCGTCGTTCGGGATATTCGTGAAAAAGAGTTGCGGTTGTA
TACCGATGCCGGGAGGGTTTGTCGGCCGTTGTTCATTGTTGAAA---ACCAGCAGTTGGCTCTACAGAAG
AAGCATATCAAATGGCTCAATCAAGG--------------GTGC---AACGACACGGAGGAG--------
----------------------------GATTTTAAGTGGGAGCAATTGGTTAAAAGTGGGATTATCGAA
CTTCTTGATGCGGAAGAAGAAGAAACCGTAATGATATCTATGACCCCAGAGGATCTGGAAAATTCACGGT
TGCAACAAAGTGGTGTTGATCCTCATGCGAATGATGGAGATTTTGATCCTGCCGCTCGCTTGAAGGCGGG
TACCCATGCCCACACCTGGACGCATTGTGAGATTCATCCTAGCATGATCTTGGGTATTTGTGCTAGTATC
ATCCCCTTCCCCGATCATAACCAGTCTCCCCGTAATACTTATCAATCCGCCATGG
>KUN_HKAS_112564_Spodocybe_bispora
CAAGGTTTCCGTAGGTGAACCTGCGGAAGGAT-CATTATCGA--ATCTTG--ACTTGGTGAAG-------
CTGTT-TTGCTGGCCCCCTGCT-------GAG-------GGCA-TGTGCACGC-----TTCCCC------
---------------AATCAGTTTTC--TCT-------ACCCACCTGTGCACT-CTCTGTAGG-TACCGG
ATTTGG----------------------------------------------------------------
----------------------------AGGCTGCT-GGGTTT---------------------------
----------------------------------------------------------------------
--------------------------------------------------------------------TC
CTGGC---CACCTCTTGTG------TCTTTTTCGGACCTGCGTGCTTTACAC----------ACACACC-
-------TTTATCAATGAATGTTC-----T-----TTGAATG-CCCTTGATTGA----------------
---------AAAATCAAGAAA--------------AAAAAA---CCTTTGTACAACTTTCAACAACGGAT
CTCTTGGCTCTCGCATCGATGAAGAA-CGCAGCGAAATGCGATAAGTAATGTGAATTGCAGAATTCAGTG
AATCATCGAATCTTTGAACGCACCTTGCGCCCTCTGGT----ATTCCGGAG-GGCATGCCTGTTTGAGTG
TCATTTA-A-TT--CTC-AACCCACAACTGGC-TTTTTCTT------------GGC----TGGGGG-TGG
GC------------TTTGGATTGTT-GGAGG----TG-TGC---------CGGC----------------
-----------------------CTTTCTG---GTCGGCTCCTC-TCAAATGCATTAGCGAGGACCCTCT
------------CCTTA---TTT-GCCTCT-------GGCGTGATAAACATC-ATGTTTACGCC------
-GTCG-TTTGCGAGTAG-----------------------------------------------------
-----------------------------------------GAAAGGAGCTTTCCTGGCT-----TCT--
-------------------AAAACA-AAAGTACCCC-------TTTATT---GACACATCTGACCTCAAA
TCAG-GTAGGACT--ACCCGCTGAACTTAAGCATATCAATAAGCGGAGGAGGATT-CCCCTAGTAAC-TG
CGAGTG-AA-GCGGGAAAAGCTC-AAATTTGAAATCTGGCGGT-----C----CCTG-TGGCCG-TCCGA
GTTGTAACCTAGAGAAGTGC-TATCC--GCG-CTG-GACCGTGTACAAGTCTCCTGGAACGGAGCGTCAC
AGAGGGTGAGAATCCCGTCTTTGACACGGAC-TACCAGGGC-TTTTGTGATGCGCTCTCGAAGAGTCGAG
TTGTTTGGGAATGCAGCTCAAAATGGGTGGTAAATTCCATCTAAAGCTAAATATTGGCGAGAGACCGATA
GCGAACAAGTACCGTGAGGGAAAGATGAAAAGAACTTTGGAAAGAGAGTTAAACAGTACGTGAAATTGTT
GAAAGGGAAACGCTTGAAGTCAGTCGCGTCGG-CCAGGGATCAACCTTGCAT--------TTCTT-TGCT
GGGAGTACTT-CCTGG------TCGACGGGTCAGCATCAATTTTGATCGTCGGATAAAGGCCTAGGGAAT
GTGGCATC----CT------CGGATGTG-TTATAG-CCCTGGG-TCGCATG-CGACGGTCGGGATTGAGG
AACTCAGCA--CGCC------GCAAGGCCGGGGTATTC---GTACCCACG---T--TCGTGCTTAGGATG
CTGGCATAATGGCTTTAATCGACCCGTCTTGAAACACGGACCAAGGAGTCTAACATGCCCGCGAGTGTTT
GGGTGG-AAAA-CCCGAGCGCG-TAATGAAAGTGAAA-----GTTGAGACCTCTGTCGT-GGAGGGCATC
GACGCCCGGACCAGACCTTCT--GTGACGGA-TCCGCGGTAGAGCGTGTATGTTGGGACCCGAAAGATGG
TGAACTATGCCTGAATAGGGTGAAGCCAGAGGAAACTCTGGTGGAGGC-TCGTAGCGATTCTGACGTGCA
AATCGA--TCGTCGAATTTGGGTATA-GGGGCGAAAGACTAATCGACAGAGACACCTGAAGGCCAGGCTT
GTGGTCTCGTCAAGAACTTGGCACTCATGGCATGCATATCAGTCGGTTCCTACTCTGCTCCAGTTATAGA
GTTTCTAGAGGAGTGGGGTTTAGAATCTCTCGAAGAAAACGCACATTCTTCAATCCCTTGCACAAAAGTG
TTCGTTAACGGGGTGTGGATGGGTGTCCATCGCGATCCCGCAAATTTGGTTAAAACGATCAAAAAGTTGC
GGAGAAAGGACGACATCAGTCCAGAGGTGTCCGTCGTTCGAGATATTCGTGAAAAAGAGTTGCGACTGTA
TACTGATGCCGGGAGGGTTTGTCGGCCGTTGTTCATTGTCGAAA---ACCAGCAGTTAGCTCTACAGAAG
AAGCACATTAAATGGCTTAACCAAGG--------------GTAC---AATGACACGGAAGAG--------
----------------------------GAGTTCAAGTGGGAGCAATTGATTAAAAGCGGGATTATCGAA
CTTCTCGATGCCGAAGAAGAAGAGACCGTAATGATATCCATGACCCCAGAGGATCTGGAGAATTCACGAT
TGCAACAAAGTGGTGTTGATCCTCATGCGAATGATGGAGATTTTGACCCTGCTGCTCGCTTGAAGGCAGG
TACCCATGCGCACACCTGGACGCATTGTGAGATTCATCCTAGCATGATCCTGGGTATTTGTGCCAGTATC
ATCCCCTTCCCCGATCATAACCAGTCTCCCCGTAATACATATCAATCCGCCATGG
>KUN_HKAS_112563_Spodocybe_rugosiceps
CAAGGTTTCCGTAGGTGAACCTGCGGAAGGAT-CATTATCGA--ATCTTG--ACTTGGTGAAG-------
CTGTT-TTGCTGGCCTCCCCTG-------GGG-------GGCA-TGTGCACGC-----TTCCC-------
---------------AATCAGTTTTC--TCT-------ACCCACCTGTGCACC-CTCTGTAGG-TACCGG
ATTTGG----------------------------------------------------------------
----------------------------AGGCTGCTTGGGTTT---------------------------
----------------------------------------------------------------------
--------------------------------------------------------------------TC
CTGGC---CGCCTCTTGTA-------TCTTTTCGGGCCTGCGTGCTTTACAC----------ACACACT-
--------TTATCAACGAATGTTC-----T-----TTGAATG-CCCTTGATGAA----------------
----------TAATCAA------------------GAAAAA---CCTTTGTACAACTTTCAACAACGGAT
CTCTTGGCTCTCGCATCGATGAAGAA-CGCAGCGAAATGCGATAAGTAATGTGAATTGCAGAATTCAGTG
AATCATCGAATCTTTGAACGCACCTTGCGCCCTCTGGT----ATTCCGGAG-GGCATGCCTGTTTGAGTG
TCATTTA-A-TT--CTC-AACCCACAACTGGCTTTTTTCT-------------AGC----TGGGGACTGG
GC------------TTTGGATTGTT-GGAGG----TG-TGC---------CGGC----------------
---------------------CTTTATCTG---GTCGGCTCCTC-TCAAATGCATTAGCGAGGACCCTCT
------------CCTTC---TTT-GCCTCT-------GGCGTGATAAACATC-TTGTTTACGCC------
-GTCG-TTTGTGAGTAG-----------------------------------------------------
------------------------------------------GAAAGGGGTCGCCTGGCT-----TCTA-
-------------------AAAACA-AAAA--------------TTATT--GACAACATCTGACCTCAAA
TCAG-GTAGGACT--ACCCGCTGAACTTAAGCATATCAATAAGCGGAGGAGGATT-CCCCTAGTAAC-TG
CGAGTG-AA-GCGGGAAGAGCTC-AAATTTAAAATCTGGCGGT-----C----CCCG-TGGCCG-TCCGA
GTTGTAACCTAGAGAAGTGC-TATCC--GCG-CTG-GACCGTGTACAAGTCTCCTGGAACGGAGCGTCAC
AGAGGGTGAGAATCCCGTCTTTGACACGGAC-TACCAGGGC-TTTTGTGATGCGCTCTCGAAGAGTCGAG
TTGTTTGGGAATGCAGCTCAAAATGGGTGGTAAATTCCATCTAAAGCTAAATATTGGCGAGAGACCGATA
GCGAACAAGTACCGTGAGGGAAAGATGAAAAGAACTTTGGAAAGAGAGTTAAACAGTACGTGAAATTGTT
GAAAGGGAAACGCTTGAAGTCAGTCGCGTCGG-CCAGGGATCAACCTTGCAT--------TTATT-TGCT
GGGAGTACTT-CCTGG------TCGACGGGTCAGCATCAATTTTGATCGTCGGATAAAGGCCTAGGGAAT
GTGGCATC----CT------CGGATGTG-TTATAG-CCCTTGG-TCGCATG-CGACGGTCGGGATTGAGG
AACTCAGCA--CGCC------GCAAGGCCGGGGTATTC---GTACCCACG---T--TCGTGCTTAGGATG
CTGGCATAATGGCTTTAATCGACCCGTCTTGAAACACGGACCAAGGAGTCTAACATGCCCGCGAGTGTTT
GGGTGG-AAAA-CCCGAGCGCG-TAATGAAAGTGAAA-----GTTGAGACCTCTGTCGT-GGAGGGCATC
GACGCCCGGACCAGACCTTCT--GTGACGGA-TCCGCGGTAGAGCGTGCATGTTGGGACCCGAAAGATGG
TGAACTATGCCTGAATAGGGTGAAGCCAGAGGAAACTCTGGTGGAGGC-TCGTAGCGATTCTGACGTGCA
AATCGA--TCGTCGAATTTGGGTATA-GGGGCGAAAGACTAATCGACAGAGACACCTGAAGGCCAGGCTT
GTGGCCTCGTCAAGAACTTGGCACTCATGGCGTGCATTTCAGTCGGTTCCTACTCAGCTCCAGTTATAGA
GTTTTTAGAAGAGTGGGGTTTAGAATCCCTCGAAGAAAACGCGCACTCTTCAATCCCTTGCACGAAAGTG
TTCGTTAACGGCGTGTGGATGGGTGTCCACCGTGATCCCGCAAATCTGGTTAAGACGATCAAAAAGTTGC
GGAGAAAGGACGATATCAGTCCGGAAGTGTCCGTCGTTCGGGATATTCGTGAAAAAGAGTTGCGGTTGTA
TACCGATGCCGGGAGGGTTTGTCGGCCGTTGTTCATTGTTGAAA---ACCAGCAGTTGGCTCTACAGAAG
AAGCATATCAAATGGCTCAATCAAGG--------------GTGC---AACGACACGGAGGAG--------
----------------------------GATTTTAAGTGGGAGCAATTGGTTAAAAGTGGGATTATCGAA
CTTCTTGATGCGGAAGAAGAAGAAACCGTAATGATATCTATGACCCCAGAGGATCTGGAAAATTCACGGT
TGCAACAAAGTGGTGTTGATCCTCATGCGAATGATGGAGATTTTGATCCTGCCGCTCGCTTGAAGGCGGG
TACCCATGCCCACACCTGGACGCATTGTGAGATTCATCCTAGCATGATCTTGGGTATTTGTGCTAGTATC
ATCCCCTTCCCCGATCATAACCAGTCTCCCCGTAATACTTATCAATCCGCCATGG
>KUN_HKAS_112561_Spodocybe_rugosiceps
----------------------------GGAT-CATTATCGA--ATCTTG--ACTTGGTGAAG-------
CTGTT-TTGCTGGCCTCCCCTG-------GGG-------GGCA-TGTGCACGC-----TTCCC-------
---------------AATCAGTTTTC--TCT-------ACCCACCTGTGCACC-CTCTGTAGG-TACCGG
ATTTGG----------------------------------------------------------------
----------------------------AGGCTGCTTGGGTTT---------------------------
----------------------------------------------------------------------
--------------------------------------------------------------------TC
CTGGC---CGCCTCTTGTA-------TCTTTTCGGGCCTGCGTGCTTTACAC----------ACACACT-
--------TTATCAACGAATGTTC-----T-----TTGAATG-CCCTTGATGAA----------------
----------TAATCAA------------------GAAAAA---CCTTTGTACAACTTTCAACAACGGAT
CTCTTGGCTCTCGCATCGATGAAGAA-CGCAGCGAAATGCGATAAGTAATGTGAATTGCAGAATTCAGTG
AATCATCGAATCTTTGAACGCACCTTGCGCCCTCTGGT----ATTCCGGAG-GGCATGCCTGTTTGAGTG
TCATTTA-A-TT--CTC-AACCCACAACTGGCTTTTTTCT-------------AGC----TGGGGACTGG
GC------------TTTGGATTGTT-GGAGG----TG-TGC---------CGGC----------------
---------------------CTTTATCTG---GTCGGCTCCTC-TCAAATGCATTAGCGAGGACCCTCT
------------CCTTC---TTT-GCCTCT-------GGCGTGATAAACATC-TTGTTTACGCC------
-GTCG-TTTGTGAGTAG-----------------------------------------------------
------------------------------------------GAAAGGGGTCGCCTGGCT-----TCTA-
-------------------AAAACA-AAAA--------------TTA-----------------------
--------------------------------------------------GGATT-CCCCTAGTAAC-TG
CGAGTG-AA-GCGGGAAGAGCTC-AAATTTAAAATCTGGCGGT-----C----CCCG-TGGCCG-TCCGA
GTTGTAACCTAGAGAAGTGC-TATCC--GCG-CTG-GACCGTGTACAAGTCTCCTGGAACGGAGCGTCAC
AGAGGGTGAGAATCCCGTCTTTGACACGGAC-TACCAGGGC-TTTTGTGATGCGCTCTCGAAGAGTCGAG
TTGTTTGGGAATGCAGCTCAAAATGGGTGGTAAATTCCATCTAAAGCTAAATATTGGCGAGAGACCGATA
GCGAACAAGTACCGTGAGGGAAAGATGAAAAGAACTTTGGAAAGAGAGTTAAACAGTACGTGAAATTGTT
GAAAGGGAAACGCTTGAAGTCAGTCGCGTCGG-CCAGGGATCAACCTTGCAT--------TTATT-TGCT
GGGAGTACTT-CCTGG------TCGACGGGTCAGCATCAATTTTGATCGTCGGATAAAGGCCTAGGGAAT
GTGGCATC----CT------CGGATGTG-TTATAG-CCCTTGG-TCGCATG-CGACGGTCGGGATTGAGG
AACTCAGCA--CGCC------GCAAGGCCGGGGTATTC---GTACCCACG---T--TCGTGCTTAGGATG
CTGGCATAATGGCTTTAATCGACCCGTCTTGAAACACGGACCAAGGAGTCTAACATGCCCGCGAGTGTTT
GGGTGG-AAAA-CCCGAGCGCG-TAATGAAAGTGAAA-----GTTGAGACCTCTGTCGT-GGAGGGCATC
GACGCCCGGACCAGACCTTCT--GTGACGGA-TCCGCGGTAGAGCGTGCATGTTGGGACCCGAAAGATGG
TGAACTATGCCTGAATAGGGTGAAGCCAGAGGAAACTCTGGTGGAGGC-TCGTAGCGATTCTGACGTGCA
AATCGA--TCGTCGAATTTGGGTATA-GGGGCGAAAGACTAATCGACAGAGACACCTGAAGGCCAGGCTT
GTGGCCTCGTCAAGAACTTGGCACTCATGGCGTGCATTTCAGTCGGTTCCTATTCAGCTCCAGTGATAGA
GTTTTTAGAAGAGTGGGGTTTAGAATCCCTCGAAGAAAACGCGCACTCTTCAATCCCTTGCACGAAAGTG
TTCGTTAACGGCGTGTGGATGGGTGTCCATCGTGATCCCGCAAATCTGGTTAAGACGATCAAAAAATTRC
GGCGAAAGGAYGATATYAGTCCGGAGGTGTCCGTCGTTCGGGATATTCGTGAAAAAGAGTTGCGGTTGTA
TACCGATGCCGGRAGGGTTTGTCGGCCGTTGTTCATTGTTGAAA---ACCAGCAGTTGGCTCTACAGAAG
AAGCATATCAAATGGCTCAATCAAGG--------------GTGC---AACGACACGGAGGAG--------
----------------------------GATTTTAAGTGGGAGCAATTGGTTAAAAGTGGGATTATCGAA
CTTCTTGATGCGGAAGAAGAAGAAACCGTAATGATATCTATGACCCCAGAGGATCTGGAAAATTCACGGT
TGCAACAAAGTGGTGTTGATCCTCATGCGAATGATGGAGATTTTGATCCTGCTGCTCGCTTGAAGGCGGG
TACCCATGCCCACACCTGGACGCATTGTGAGATTCATCCTAGCATGATCTTGGGTATTTGTGCTAGTATC
ATCCCCTTCCCCGATCATAACCAGTCTCCCCGTAATACTTATCAATCCGCCATGG
>HKAS_76377_Pseudoarmillariella_bacillaris
CAAGGTTTCCGTAGGTGAACCTGCGGAAGGAT-CATTATTGA--ATACCT---TTGGAAAAGG-------
--TTG-TAGCTGGCCTTCTCTTAC---GGGGA-------GACA-TGTGCACGC-----CTTTT-------
----------------TCCACAATATTCTTA-------AACCACCTGTGCACT-TTTTGTAGA-CCGCGA
ACAGTTTAC-------------------------------------------------------------
-----------------CGTCAAGCTTTTCCTTGCTTGGATTGAAGG-----------------------
-------------------------------------------------------GTTGCTGGCTT----
----------------------------------------------------------------CTAACG
GAGTC---GGCTTTCCTTT------ACGGTTCTCGGCCTATGTTTTTAT-------------ATATACC-
-CCATTGCATGTCTTTGAATGTCAT--------------------------------TTTGTAGGCTTGC
---------CGTAAAAAAGCT--------------AGCTGA---AACTTATACAACTTTCAACAACGGAT
CTCTTGGCTCTCGCATCGATGAAGAA-CGCAGCGAAATGCGATAAGTAATGTGAATTGCAGATTTCAGTG
AATCATCGAATCTTTGAACGCACCTTGCGCCCCTTGGT----ATTCCGAGG-GGCATGCCTGTTTGAGTG
TCATTAA-A-TT--CTC-AACTTCAATTTCT---TTGTTG--------------------AAACTT-GAA
G-------------CTTGGATGTG--GGGG-----CT-TGC---------TGGC----------------
--------------------TTCTAACGGA---GTCGGCTCCTC-TTAAATGCATTAGTGTTTCCTACGC
GGG-----------------AAG-GGCTTC-------GGTTTGATAA-------TATCTATGCC------
-GTCG-CTTTGAAGC-------------------------------------------------------
----------------------------------------------AATGAGGGATCGCT-----TCCAA
CAGTC---------------TTTGG-ACACACTT----------------AAGGGGTCTTTGGGCCC---
---------------------------------------------------------------------G
CGAGTG-AA-GAGGGAAAAGCTC-AAATTTAAAATCTGGCGGC-----C----TTTG-TGACCG-TCCGA
GTTGTAATCTAGAGAAGCGT-TATCC--GCG-CTG-GACCGTGTACAAGTCTCTTGGAACAGAGCATCAT
AGAGGGTGAGAATCCCGTCTTTGACACGGAC-TACCAGGGC-ATTTGTGATGCGCTCTCGATGAGTCGAG
TTGTTTGGGAATGCAGCTCAAAATGGGTGGTAAATTCCATCTAAAGCTAAATATTGGCGAGAGACCGATA
GCGAACAAGTACCGTGAGGGAAAGATGAAAAGAACTTTGGAAAGAGAGTTAAACAGTACGTGAAATTGTT
GAAAGGGAAACGCTTGAAGTCAGTCGCGTTGT-CCGGGGATCAACCTTCTA----------TTCG-TAGT
TGGAGCACTT-TCCGG------TTGACGGGTCAACATCAATTTTGACCGTTGGATAAAGGTCGGGGGAAT
GTGGCATC----TT------TGGATGTG-TTATAG-CCCTCGG-TCGCATA-CAACGATTGGGATTGAGG
AACTCAGCA--CGCTTTCTTAGGAGAGCCGGGGTATTG----CACCCACG---T--TCGTGCTTAGGATG
TTGGCATAATGGCTTTAATCGACCCGTCTTGAAACACGGACCAAGGAGTCTAACATGCCTGCGAGTGTTT
GGGTGG-TAAA-CCCAAGCGCG-TAATGAAAGTGAAA-----GTTGAGATCTCTATCGT-GGAGAGCATC
GACGCCCGGACCAGACCTTTT--GTGACGGA-TCCGCGGTAGAGCATGTATGTTGGGACCCGAAAGATGG
TGAACTATGCCTGAATAGGGTGAAGCCAGAGGAAACTCTGGTGGAGGC-TCGTAGCGATTCTGACGTGCA
AATCGA--TCGTCGAATTTGGGTATA-GGGGCGAAAGACTAATCGA------------------------
----------------------------------------------------------------------
----------------------------------------------------------------------
----------------------------------------------------------------------
----------------------------------------------------------------------
----------------------------------------------------------------------
----------------------------------------------------------------------
----------------------------------------------------------------------
----------------------------------------------------------------------
----------------------------------------------------------------------
----------------------------------------------------------------------
-------------------------------------------------------
>Her__Roux_n__3666_Haasiella_splendidissima
----------------------------------------------------------------------
---------------------------------------------------GC-----TTTGT-------
----------------CCCAAATTT-------------TACCACCTGTGCACC-TTTTGTAGG-CCGGCT
TCG-------------------------------------------------------------------
----------------------------------------------------------------------
----------------------------------------------------------------------
----------------------------------------------------------------------
-------------------------CAAGAAATCGGTTTATGTTTTTAC-------------ATACCCA-
----TTTAAGGCTATAGAATGTCCTATTAT---------------------------AGTATAGGCTTGT
---------CCTAAAAAGGCA--------------AGCTGA---AATTTATACAACTTTCAACAACGGAT
CTCTTGGCTCTCGCATCGATGAAGAA-CGCAGCGAAATGCGATAAGTAATGTGAATTGCAGAATTCAGTG
AATCATCRAATCTTTGAACGCACCTTGCGCCCCTTGGT----ATTCCGAGG-AGCATGCCTGTTTGAGTG
TCATTAA-A-TT--CTC-AACCCTCACCAGG---GTTTC---------------------TGGTGG-GAG
G-------------CTTGGATTT---GGAG-----TG-TGC---------TGGC----------------
----------------------TTCTAGGA---GTCGGCTCCTCTTTAAATGCATTAGCGTACCCTT---
------------TGTGG---ATA-GGCTTT-------GGTTTGATAA------TTATCTATGCC------
-ATTG-TCGTGAAGC-------------------------------------------------------
---------------------------------------AATTTGATGAAGGTTTTCGCT-----TCCAA
CTGTC---------------CTTGG-ACAA--------------CTCTT----GATATTTTGACCTCAAA
TCAG-GTA------------------------------------------GGATT-CCCCTAGTAAC-TG
CGAGTG-AA-GCGGGAAAAGCTC-AAATTTAAAATCTGGCGGT-----C----TTTG-CGGCTG-TCCGA
GTTGTAATCTAGAGAAGTGC-TATCC--GCG-CTG-ACCCGTGTACAAGTCTCTTGGAATAGAGCGTCAT
AGAGGGTGAGAATCCCGTCTTTGACACGGAT-TACCAGTGC-TTATGTGATGTGCTCTCAAAGAGTCGAG
TTGTTTGGGAATGCAGCTCAAAATGGGTGGTAAATTCCATCTAAAGCTAAATATTGGCGAGAGACCGATA
GCGAACAAGTACCGTGAGGGAAAGATGAAAAGAACTTTGGAAAGAGAGTTAAACAGTACGTGAAATTGTT
GAAAGGGAAACGCTTGAAGTCAGTCGCATTGG-CCAGGAATCAACCTTGCT----------TTTT-CGCT
AGGTGTATTT-TCTGA------TTGATGGGTCAGCATTAGTTTTGATTGTTGGATAAAGGCTAGGGGAAT
GTGGCATC----TT------CGGATGTG-TTATAG-CCCTTGG-TTGTATA-CAACGGTTGGGATTGAGG
AAATCAGCA--TGCC------GCAAGGCCGGGTCTTTG-----GATCACG---T--ACATGCTTAGGATG
TTGGCATAATGGCTTTAATCGACCCGTCTTGAAACACGGACCAAGGAGTCTAACATGCCCGCGAGTGTTT
GGGTGG-TACA-CTCGGGCGCA-CAATGAAAGTGAAA-----GTTGAGATCCCTGTCAT-GGGGAGCATC
GACGCCCGGACCAGATCTTTT--GTGACGGT-TCCGCGGTAGAGCGTGTATGTTGGGACCCGAAAGATGG
TGAACTATGCCTGAATAGGGTGAAGCCAGAGGAAACTCTGGTGGAGGC-TCGTAGCGATTCTGACGTGCA
AATCGA--TCGTCGAATTTGGGTATA-GGGGCGAAAGACTAATCGA------------------------
----------------------------------------------------------------------
----------------------------------------------------------------------
----------------------------------------------------------------------
----------------------------------------------------------------------
----------------------------------------------------------------------
----------------------------------------------------------------------
----------------------------------------------------------------------
----------------------------------------------------------------------
----------------------------------------------------------------------
----------------------------------------------------------------------
-------------------------------------------------------
>Her__Roux_n__4044_Haasiella_splendidissima
---------------------TGCGGAAGGAT-CATTATCGA--GTTTTA-----TGAAAAGG-------
--TTG-TTGCTGACCCCTTTCACG---AGAGG-------GGTA-TGTGCACGC-----TTTGT-------
----------------CCCAAATTT-------------TACCACCTGTGCACC-TTTTGTAGG-CCGGCT
TCG-------------------------------------------------------------------
----------------------------------------------------------------------
----------------------------------------------------------------------
----------------------------------------------------------------------
-------------------------CAAGAAATCGGTTTATGTTTTTAC-------------ATACCCA-
----TTTAAGGCTATAGAATGTCCTATTAT---------------------------AGTATAGGCTTGT
---------CCTAAAAAGGCA--------------AGCTGA---AATTTATACAACTTTCAACAACGGAT
CTCTTGGCTCTCGCATCGATGAAGAA-CGCAGCGAAATGCGATAAGTAATGTGAATTGCAGAATTCAGTG
AATCATCGAATCTTTGAACGCACCTTGCGCCCCTTGGT----ATTCCGAGG-AGCATGCCTGTTTGAGTG
TCATTAA-A-TT--CTC-AACCCTCACCAGG---GTTTC---------------------TGGTGG-GAG
G-------------CTTGGATTT---GGAG-----TG-TGC---------TGGC----------------
----------------------TTCTAGGA---GTCGGCTCCTCTTTAAATGCATTAGCGTACCCTT---
------------TGTGG---ATA-GGCTTT-------GGTTTGATAA------TTATCTATGCC------
-ATTG-TCGTGAAGC-------------------------------------------------------
---------------------------------------AATTTGATAAAGGTTTTCGCT-----TCCAA
CTGTC---------------CTTGG-ACAA--------------CTCTT----GATATTTTGACCTCAAA
TCAGTGTA------------------------------------------GGATT-CCCCTAGTAAC-TG
CGAGTG-AA-GCGGGAAAAGCTC-AAATTTAAAATCTGGCGGT-----C----TTTG-CGGCTG-TCCGA
GTTGTAATCTAGAGAAGTGC-TATCC--GCG-CTG-ACCCGTGTACAAGTCTCTTGGAATAGAGCGTCAT
AGAGGGTGAGAATCCCGTCTTTGACACGGAT-TACCAGTGC-TTATGTGATGTGCTCTCAAAGAGTCGAG
TTGTTTGGGAATGCAGCTCAAAATGGGTGGTAAATTCCATCTAAAGCTAAATATTGGCGAGAGACCGATA
GCGAACAAGTACCGTGAGGGAAAGATGAAAAGAACTTTGGAAAGAGAGTTAAACAGTACGTGAAATTGTT
GAAAGGGAAACGCTTGAAGTCAGTCGCATTGG-CCAGGAATCAACCTTGCT----------TTTT-CGCT
AGGTGTATTT-TCTGA------TTGATGGGTCAGCATTAGTTTTGATTGTTGGATAAAGGCTAGGGGAAT
GTGGCATC----TT------CGGATGTG-TTATAG-CCCTTGG-TTGTATA-CAACGGTTGGGATTGAGG
AA-TCAGCA--TGCC------GCAAGGCCGGGTCTTTG-----GATCACG---T--ACATGCTTAGGATG
TTGGCATAATGGCTTTAATCGACCCGTCTTGAAACACGGACCAAGGAGTCTAACATGCCCGCGAGTGTTT
GGGTGG-TACA-CTCGGGCGCA-CAATGAAAGTGAAA-----GTTGAGATCCCTGTCAT-GGGGAGCATC
GACGCCCGGACCAGATCTTTT--GTGACGGT-TCCGCGGTAGAGCGTGTATGTTGGGACCCGAAAGATGG
TGAACTATGCCTGAATAGGGTGAAGCCAGAGGAAACTCTGGTGGAGGC-TCGTAGCGATTCTGACGTGCA
AATCGA--TCGTCGAATTTGGGTATA-GGGGCGAAAGACTAATCGA------------------------
----------------------------------------------------------------------
----------------------------------------------------------------------
----------------------------------------------------------------------
----------------------------------------------------------------------
----------------------------------------------------------------------
----------------------------------------------------------------------
----------------------------------------------------------------------
----------------------------------------------------------------------
----------------------------------------------------------------------
----------------------------------------------------------------------
-------------------------------------------------------
>IO_14_177_Macrotyphula_juncea
-------------------------AAAGGAA--------------------------------------
--------------------------------------------TGTGCTCGC-----TTCTTTCTTCT-
-------------------------C--TC--------AACCACCTGTGCACCCTTTTGTAGTCTTGGAT
ACATTTCAAACGAAA-------------------------------------------------------
---------------------------------GTTTGGTTTTGGAG-----------------------
----------------------------------------------------AGTTTTGCTGTATTAT--
----------------------------------------------------------------GAAAAA
TGATC---AGCTCTCTCTG------TGATTTCCAAGGCTATGTTTTTAC-------------ATACCCCA
-TTACCAATAATTAAAGAATGTTT--TACT---------------------------AGTTTGTGC----
---------CGTCAAAAAGCA----------TGACTATATT---TTAAAATACAATTTTCAACAATGGAT
CTCTTGGCTCTCGCATCGATGAAGAA-CGCAGCGAAATGCGATAAGTAATGTGAATTGCAGATTTCAGTG
AATCATCGAATCTTTGAACGCACCTTGCGCTCCTTGGT----ATTCCGAGG-AGCATGCCTGTTTGAGTG
TCATTAA-T-CT--CTC-AACCTTGCCAGCT---TTATTGT-------------------TGTTGC-AAG
G-------------CTTGGATATG--AGGGTT--TTT-TGC---------TGGC---------------T
CCT--------------------TAGTCGA---GTCGGCTCCCT-TTAAATGTATTAGCGGAACCTCTGC
GA------------------ACC-ATCATT-------GGTGTGATAAT-----ATATCTATGCT------
-ATTG-ATGTAAGCCTTCAT--------------------------------------------------
--------------------------------------TTGTTTGAAGTTTGGATCAGCT-----TATAA
TCGTC---------------TTCGG-ACAACGTTATTG---ATTTTTTTCATTAACATTTTGAC------
---------AACT-------------------------------------GGATT-CCCCTAGTAAC-TG
CGAGTG-AA-GCGGGAAAAGCTC-AAATTTAAAATCTGATAGT-----C----CTTG-TGGCTG-TCCGA
GTTGTAATTTAGAGAAGTGC-TATCC--GCG-CTG-GACCGTGTATAAGTCTCCTGGAACGGAGCGTCGT
AGAGGGTGAGAATCCCGTATATGACACGGAC-TACCAGGGC--TTTGTGATGCGCTCTCAAAGAGTCGAG
TTGTTTGGGATTGCAGCTCAAAATGGGTGGTAAATTCCATCTAAAGCTAAATATAGGCGAGAGACCGATA
GCGAACAAGTACCGTGAGGGAAAGATGAAAAGAACTTTGGAAAGAGAGTTAAACAGTACGTGAAATTGTT
GAAAAGGAAACGCTTGAAGTCAGTCGCGTTGG-CCAGGGATCAACTTAGCT------------TC-TGCT
GAGAGCACTT-TCTGG------TTAACGGGTCAGCATCAATTTTGATTGTTGGATAAAGGTCAGTGGAAT
GTGGCATC----TT------CGGATGTG-TTATAG-CCATTGGTTCGTATA-CAACGGTTGGGATTGAGG
AACTCAGCA--CGCC------GCAAGGCCGGGTATTTA-----TACCACG---T--ACGTGCTTAGGATG
CTGGCATAATGGCTTTAATCGACCCGTCTTGAAACACGGACCAAGGAGTCTAACATGCCCGCGAGTGTTT
GGGTGA-TAAA-CCCGAGCGCG-TAATGAAAGTGAAA-----GTTGAGACCTCTGTCGT-GGAGGGCATC
GACGCCCGGACCAGACCTTTT--GTGACGGA-TCCGCGGTAGAGCGTGTATGTTGGGACCCGAAAGATGG
TGAACTATGCCTGAATAGGGTGAAGCCAGAGGAAACTCTGGTGGAGGC-TCGTAGCGATTCTGACGTGCA
AATCGA--TCGTCGAATTTGGGTATA-GGGGCGAAAGACTAATCGACAGAAACACCAGAAGGGCAAGCTT
GTGGCTTGGTCAAGAATCTGGCTCTGATGGCCTGTATATCCGTTGGATCCTATTCTGCACCTGTCATTGA
ATTTTTGGAAGAGTGGGGTTTGGAATCTCTAGAAGAAAATGCACACTCTTCGACGCCTTGTACAAAGGTG
TTTGTCAACGGGGTGTGGATGGGCGTCCATCGTGATCCAGCAAATTTGGTAAAGACAATAAAGAAGCTGC
GAAGAAAAGACGATATCAGTCCCGAGGTATCAGTCGTGCGGGATATACGAGAGAAAGAGTTGAGGCTCTA
CACCGATGCTGGCCGTGTCTGCCGCCCGTTGTTCATTGTCGAGA---ACCAGCAACTGGCTCTCCAAAAG
AAGCATATCAAATGGCTAAATCAGGG--------------CTAC---CGAGAAGAAGATTCA--------
----------------------ACTGACGAGTACAAATGGGAACAGTTAATACGCGGAGGAATTATCGAG
CTGTTGGATGCAGAAGAAGAAGAGACGGTCATGATTTCCATGACACCCGAAGATTTGGAAAATTCGAGAC
TACAGTCCAGTGGTATCGACCCTCATGCGAATGATGGCGATTTCGATCCAGCAGCACGGTTAAAAGCCGG
TATCAATGCACATAC-------------------------------------------------------
-------------------------------------------------------
>IO_14_200_Macrotyphula_phacorrhiza
----------------------------------------------------------------------
----------TGGCCTTTCGAG-----------------GATC-TGTGCTCGC-----TTCTTTCACTC-
----------------------------TCT-------TACCACCTGTGCACC-TTTTGTAGT-TCGTTT
GTTT------------------------------------------------------------------
------------------------TATTGCTCTTTTGCGATAAACGG-----------------------
----------------------------------------------------AGTGTTGCCG--------
----------------------------------------------------------------TGCGCA
AGCAT---AGCTCTACTCC------ACCTCAAACGAACTATGTTTTTAC-------------ATACCCC-
--TTCAATAAACCTTTGAACGTCT---TCT---------------------------AGTCTTTGC----
---------CGTCAAAAAGCA--------------GACTTA---TTAAATTACAATTTTCAACAATGGAT
CTCTTGGCTCTCGCATCGATGAAGAA-CGCAGCGAAATGCGATAAGTAATGTGAATTGCAGATTTCAGTG
AATCATCGAATCTTTGAACGCACCTTGCGCTCCTTGGT----ATTCCGAGG-AGCATGCCTGTTTGAGTG
TCATTAA-T-CT--CTC-AACCTTGCCAGCT---TTATTGCTG-----------------TTTTGC-AAG
G-------------CTTGGATGTG--AGTG-----TT-TGC---------TGGC---------------T
CCT--------------------TAGTTGA---GTCTGCTCACT-TTAAATGTATTAGCGGAACCTCTGC
GA------------------CCC-ATCATT-------GGTGTGATAAT-----CTATCTACGCT------
-ATTG-GTGCAAGCCTCTTTCT------------------------------------------------
--------------------------------------AAACAAAAGAGTTGGATCAGCT-----TCTAA
CCGTC---------------TTCGG-ACAACGTC----------------CTCTGGTGCTTGGCAACAA-
--------GAACT------------TTTGGATATTTTGACAACT------GGATT-CCCCTAGTAAC-TG
CGAGTG-AA-GCGGGAAAAGCTC-AAATTTAAAATCTGGCGGT-----C----CTTG-TGGCCG-TCCGA
GTTGTAATTTAGAGAAGTGT-TATCC--GCG-TTG-GACCGTGTACAAGTCTCCTGGAACGGAGCGTCGT
AGAGGGTGAGAATCCCGTATATGACACGGAC-TACCAAGGC--TTTGTGATGCGCTCTCGAAGAGTCGAG
TTGTTTGGGAATGCAGCTCAAAATGGGTGGTAAATTCCATCTAAAGCTAAATATAGGCGAGAGACCGATA
GCGAACAAGTACCGTGAGGGAAAGATGAAAAGAACTTTGGAAAGAGAGTTAAACAGTACGTGAAATTGTT
GAAAAGGAAACGCTTGAAGTCAGTCGCGTTGG-CCGGGGATCAACTTGGCT----------TTTT-AGCT
GAGAGCACTT-TCCGG------TTGACGGGTCAACATCAATTTTGATTGTTGGATAAAGGTCAGTGGAAT
GTGGCATC----TT------CGGGTGTG-TTATAG-CCATTGGTTCGCATA-CAACGGTTGGGATTGAGG
AACTCAGTA--CGCC------GCAAGGCCGGATAGCAA-----TATCACG---T--ACGTACTTAGGATG
TTGGCATAATGGCTTTAATCGACCCGTCTTGAAACACGGACCAAGGAGTCTAACATGCCCGCGAGTGTTT
GGGTGG-AAAA-CCCGAGCGCG-TAATGAAAGTGAAA-----GTTGAGATCCCTGTCGT-GGGGAGCATC
GACGCCCGGACCAGACCTTTT--GTGACGGA-TCCGCGGTAGAGCGTGTATGTTGGGACCCGAAAGATGG
TGAACTATGCCTGAATAGGGTGAAGCCAGAGGAAACTCTGGTGGAGGC-TCGTAGCGATTCTGACGTGCA
AATCGA--TCGTCGAATTTGGGTATA-GGGGCGAAAGACTAATCGA------------------------
--------------------------------------------------------------------GA
GTTCTTGGAAGAGTGGGGGCTTGAATCCCTNGAAGAGAATGCGCATTTGTNGACACCGTGCACCAAAGTG
TTTGTCAACGGTGTGTGGATGGGCGTCCATCGCGACCCCGCAAATTTGGTCAAGACTATCAAGAAGCTGC
GCAGAAAGGACGATATCAGTCCGGAAGTGTCCGTTGTGCGGGATATTCGAGAGAAAGAACTGCGACTCTA
CACAGATGCAGGGAGAGTGTGTCGGCCGCTTTTTATTGTGGAGA---ACCAGACGCTGGCACTGCAGAAG
AAGAACGTACGCTGGTTAAACCAGGG--------------CTAT---CGTGAGAACGACCCCAACGAC--
----------------------------GAGTACAAGTGGGAGCAGCTCATCAAAGGCGGTATTATCGAG
CTGTTGGATGCAGAGGAAGAGGAGACAGTGATGATTTCCATGACGCCAGAGGATCTCGAGACGTCGAGGA
ATCAGCAGTCGGGGATCG---------CCGTCGAGACAGACTTTGATCCTGCTGCACGTCTCAAGGCAGC
AAACCACGCGCATACGTGGACGCATTGTGAGATTCACCCAAGTATGATCCTCGGTATTTGTGCGAGTATC
ATTCCGTTCCCAGATCTCTTCCAG-------------------------------
>Iqbal_568_Cantharocybe_virosa
--------------------------AAGGAT-CATTACTGA--GGTCCCT-AACTCTTGAAG-------
--TTG-TTGCTGGCCTCTAGA------------------GGCA-TGTGCACGC-----TTCATCAGTTC-
----------------TTCAACCCATT-----------CATCACCTGTGCACCAATGTGTAGG-CTATAA
GGAATC----------------------------------------------------------------
-----------------------TATCAAGGAAACTTGGATGGGTGGACGTT----G-------------
------------------------------------------------CAACAGCGCTGCCCCCCCCCCC
CCCCT-----------------------------ATTTCAATATAGGGGTTAGGG---------GCTAGG
GGCTT---AGCTTTGTCTCAC----ACATTTCCTTGCCTATGCCTTCTATAC----------ACACACA-
-CTCTTTGTATGTTCAGAATGTAT----------------------------------------------
---------TGTTGGATA-----------------ATGATA---AACTTGTACAACTTTCAACAACGGAT
CTCTTGGCTCTCGCATCGATGAAGAA-CGCAGCGAAATGCGATAAGTAATGTGAATTGCAGAATTCAGTG
AATCATCGAATCTTTGAACGCACCTTGCGTCCCTTGGT----ATTCTGAGG-GGCATGCCTGTTTGAGTG
TCATTAT-A-ATCAATC-AACCCTCTTTGAC---TTCTCC-------------ATG----TTGAAG-TGG
G-------------CTTGGATATGTGGGGGGC---TT-TGC---------TGGC---------------T
TTGCTCTGTT---------CAGAGGTTAAG---GTCAGCTCCTC-TTAAATGCATTAGCAGAACCTTATG
TGGT--------------------GGTTTGCAAGATGGGCATGATAAG-----TTATCAGTGTCCAA---
-ATCTTTTGTAGCCA-------------------------------------------------------
---------------------------------------TGGAAAAAAGGGGGTTCAGCT-----TCCAA
TAGTC---------------CTTGG-ACAA----------------ACTTGTTGACGATTTGACCTCAAA
TCAG-GTAGGATT--ACCCGCTGAACTTAAGCATATCAATAAGCGGAGGA-GATT-CCCCTAGTAAC-TG
CGAGTG-AA-GCGGGAAAAGCTC-AAATTTGTAATCTGACAGT-----T----TTAT-TGACTG-TCCGA
GTTGTAAACTAGAGAAGTGC-TATCC--GCG-CTG-GACCGTGTACAAGTCTCCTGGAATGGAGCGTCAT
AGAGGGTGAGAATCCCGTCTTTGACACGGAC-TGCCAGGGC-TTTTGTGATGCGCTCTCAAAGAGTCGAG
TTGTTTGGGAATGCAGCTCAAAATGGGTGGTAAATTCCATCTAAAGCTAAATATTGGCGAGAGACCGATA
GCGAACAAGTACCGTGAGGGAAAGATGAAAAGAACTTTGGAAAGAGAGTTAAACAGTACGTGAAATTGTT
GAAAGGGAAACGCTTGAAGTCAGTCGCGTCAT-CCAGGGATCAACCTTGCGGA------TCCGTT-CGCA
GGGTGCACTT-CCTGGC----TTTGACGGGTCAGCATCAATTTTGACCGTCGGATAAAGGTCAGGGGAAT
GTGGCATC----TT------CGGATGTG-TTATAG-CCCCTAA-TCGCATA-CGGTGGTTGGGATTGAGG
AACTCAGCA--TGCC------GAAAGGCCGGGGTCTTTTAAAGACTCACG---TAAACGTGCTTAGGATG
TTGGCGAAATGGCTTCAATCGACCCGTCTTGAAACACGGACCAAGGAGTCTAACATGCCTGCGAGTGTTT
GGGTGG-AAAA-CCCAAGCGCG-TAATGAAAGTGAAA-----GTTGAGACCTCTGTCGT-GGAGGGCATC
GACGCCCGGACCTGACCTTTT--GTGACGGA-TCCGCGGTAGAGCATGTATGTTGGGACCCGAAAGATGG
TGAACTATGCCTGAATAGGGTGAAGCCAGAGGAAACTCTGGTGGAGGC-TCGTAGCGATTCTGACGTGCA
AATCGA--TCGTCGAATTTGGGTATA-GG-----------------------------------------
----------------------------------------------------------------------
----------------------------------------------------------------------
----------------------------------------------------------------------
----------------------------------------------------------------------
----------------------------------------------------------------------
----------------------------------------------------------------------
----------------------------------------------------------------------
----------------------------------------------------------------------
----------------------------------------------------------------------
----------------------------------------------------------------------
-------------------------------------------------------
>JM96_33_Humidicutis_marginata
----------------------------------------------------------------------
----------------------------------------------------------------------
----------------------------------------------------------------------
----------------------------------------------------------------------
----------------------------------------------------------------------
----------------------------------------------------------------------
----------------------------------------------------------------------
----------------------------------------------------------------------
----------------------------------------------------------------------
----------------------------------------------------------------------
----------------------------------------------------------------------
----------------------------------------------------------------------
----------------------------------------------------------------------
----------------------------------------------------------------------
----------------------------------------------------------------------
----------------------------------------------------------------------
----------------------------------------------------------------------
----------------------------------------------------------------------
----------------------------------------------------------------------
--------------------------------------------------NGATT-CCCCTAGTAAC-TG
CGAGTG-AA-GCGGGAAAAGCTC-AAATTTGAAATCTGGTGGT-----C-----TTT-TGGCCA-TCCGA
GTTGTAATCTAGAGAAGTGC-TTTCC--GTG-CTG-GACCATGTACAAGTCTCTTGGAATAGAGCGTCAT
AGAGGGTGAGAATCCCGTCTCTGACATGGAT-CACCAGTGC-TTTTGTGATGCGCTCTCGAAGAGTCGAG
TTGTTTGGGAATGCAGCTCAAAATGGGTGGTAAATTCCATCTAAAGCTAAATATTGGCGAGAGACCGATA
GCGAACAAGTACCGTGAGGGAAAGATGAAAAGAACTTTGGAAAGAGAGTTAAACAGTACGTGAAATTGTT
GAAAGGGAAACGCTTGAAGTCAGTCACATTGG-CCAGGGATCAACCTTGCT----------TTTT-TGCT
GGGTGCATTT-TCTGG------TTGATGGGTCAGCATCAATTTTGACCNTTGGACAAAGTTTGAAGGAAT
GTGGCACCT--TTT------TAGGTGTG-TTATAG-CCTTTGA-TCGTATA-CAACGGTTGGGATTGAGG
AACTCAGCA--CGCC------GCAAGGTCAGGGCTTTT-----GCTCATG---T--TCGTGCTTAGGATG
CTGGCATAATGGCTTTAATCGACCCGTCTTGANACACGGACCAAGGAGTCTAACATGNCTGCGAGTGTTT
GGGTGG-AAAA-CCCAAGCGCG-CAATGAAAGTGAAA----AGTTGAGATCCCTGTCGT-GGGGAGCATC
GACGCCCGGACCAGACCTTCT--GTGACGGA-TCCGCGGTAGAGCATGTATGTTGGGACCCGAAAGATGG
TGAACTATGCCTGAATAGGGTGAAGCCAGAGGAAACTCTGGTGGAGGC-TCGTAGCGATTCTGACGTGCA
AATCGA--TCGTCGAATTTGGGTATA-GGGGCGAAAGACTAATCGA------------------------
----------------------------------------------------------------------
----------------------------------------------------------------------
----------------------------------------------------------------------
----------------------------------------------------------------------
----------------------------------------------------------------------
----------------------------------------------------------------------
----------------------------------------------------------------------
----------------------------------------------------------------------
----------------------------------------------------------------------
----------------------------------------------------------------------
-------------------------------------------------------
>Lueck2_Arrhenia_acerosa
------------------ACCTGCGGAAGGAT-CATTAATGA--ATTAAA--TTGAAACGGAG-------
--TTG-TCGCTGGTCTCTCGA------------------GGCATCGTGCACGC-----TCCTC-------
---------------TTTCATTCATTCATCT-------ACCCCTATGTGCACT-TACCGTAGG-CCGAGA
AAT-------------------------------------------------------------------
----------------------------------------------------------------------
----------------------------------------------------------------------
----------------------------------------------------------------------
--------------------------------TCGGCCTATGTATTTTA-------------TTACACC-
-CCATAAAAGTTTAATGAATGTTT---------------------------------CAAATAAGATCGA
GGACGCGAGTCTTTCGGTTTT--------------AATAAT---AAATTATACAACTTTCAACAACGGAT
CTCTTGGCTCTCGCATCGATGAAGAA-CGCAGCGAAATGCGATAAGTAATGTGAATTGCAGAATTCAGTG
AATCATCGAATCTTTGAACGCACCTTGCGCCCCTTGGT----ATTCCGAGG-GGCATGCCTGTTTGAGTG
TCATTAA-A-TT--ATC-AACTCGAAAATCTTGCATTTTC---------------------------GAT
G-------------TTTGGAATT---GGAG-----CG-TGC---------GGGG----------------
--------------------CCCTACTAGG---CTCTGCTCCTCTTGAAATGCATTAGTGGAACTTCTGA
T-----------TGCAG---ACC-TGCTCC-------AGCGTGATAA------TTATCTACGTT------
-GCGG-TAGCGAAGT-------------------C-----------------------------------
------------------------------------------------GGAGGATCCGCT-----TACAA
CCGTTGCATAT-------ATGCGCG-ACAAACC-----------------TCATGACAATTGACCTC---
--------------------------------------------------------CCCCTAGTAAC-TG
CGAGTG-AA-GCGGGAAAAGCTC-AAATTTAAAATCTGGCGGC-----C----CCTG-TGACTG-TCCGA
GTTGTAATCTAGAGAAGTGT-TATCC--GTG-CCG-GACCGTGTACAAGTCTCTTGGAATAGAGCGTCAT
AGAGGGTGAGAATCCCGTCTTTGACACGGAC-TACCGGTGC--ATTGTGATGCGCTCTCAACGAGTCGAG
TTGTTTGGGAATGCAGCTCAAAATGGGTGGTAAATTCCATCTAAAGCTAAATATTGGCGAGAGACCGATA
GCGAACAAGTACCGTGAGGGAAAGATGAAAAGAACTTTGGAAAGAGAGTTAAACAGTACGTGAAATTGTT
GAAAGGGAAACGCTTGAAGTCAGTCGCGTCGT-CTGGGGATCAACCTTCTC------------TT-GAGT
TGGAGCACTT-CCCGG------TTGACGGGTCAGCATCAATTTTGACTGTTGGATAAAAGCTGGAGGAAT
GTGGCATC----TC------CGGATGTG-TTATAG-CCTCTTG-CCGCATA-CAACAGTTGGGATTGAGG
AACTCAGCA--CGCC------GCAAGGCCGGGG--TTC-----GCCCACG---T--ACGTGCTTAGGATG
CTGGCATAATGGCTTTAATCGACCCGTCTTGAAACACGGACCAAGGAGTCTAACATGCCCGCGAGTGTTT
GGGTGA-AAAA-CCCGAGCGCG-TAACGAAAGTGAAA-----GTTGAGATCTCTGTCAT-GGAGAGCATC
GACGCCCAGACCAGACCTTTT--GTGACGGA-TCTGCGGTTGAGCGTGTATGTTGGGACCCGAAAGATGG
TGAACTATGCCTGAATAGGGCGAAGCCAGAGGAAACTCTGGTGGAGGC-TCGTAGCGATTCTGACGTGCA
AATCGA--TCGTCGAATTTGGGTATA-GGGGCGAAAGACTAATCGA------------------------
----------------------------------------------------------------------
----------------------------------------------------------------------
----------------------------------------------------------------------
----------------------------------------------------------------------
----------------------------------------------------------------------
----------------------------------------------------------------------
----------------------------------------------------------------------
----------------------------------------------------------------------
----------------------------------------------------------------------
----------------------------------------------------------------------
-------------------------------------------------------
>Lueck7_Cuphophyllus_pratensis
----------------------------------------------------------------------
----------------------------------------------------------------------
------------------------------------------------------TTTTGAGGG-------
----------------------------------------------------------------------
----------------------------------------------------------------------
----------------------------------------------------------------------
----------------------------------------------------------------TTTGCT
GTCAA---GGCTGCCTTTG------CTTGTTCAGTGTCTATGTATTTTACAA---------CACACCCTA
--CTTTTGCAGTCTTTGAATGTGT----------------------------------------------
---------TATCAAAAGGCAGCAATGCCTTTTG-TTATAA---TATTAATACAACTTTCAACAACGGAT
CTCTTGGCTCTCGCATCGATGAAGAA-CGCAGCGAAATGCGATAAGTAATGTGAATTGCAGAATTCAGTG
AATCATCGAATCTTTGAACGCACCTTGCGCTCCTTGGT--TGATTCCGAGG-AGCATGCCTGTTTGAGTG
TCATTAA-A-TT--CTC-AAACCCCTCTTCA--GTTTTCT--------------------GAAGGG-GTG
GA------------TTTGGATGGT--GGAGGT-GTTT-TGC---------AGGC---------------T
TGA----------------------TCAAA---GTCAGCTCCTC-TTAAATGCATTAGCAGAGCCCTTTG
C----------ATTGAC---TTG-GTTTCT-------GGTGTGATAAA-----TTATCTGCGCC------
-ATTC-CAGTCAATC-------------------------------------------------------
-----------------------------------------AAAAAGTCATGGTTCAGCT-----TCTAA
TCTGTTTATTGTCC---CTTGAAGGGATAAAAAAAT--------GCATTC--------------------
-----------------------------------------------------TT-CCCCTAGTAAC-TG
CGAGTG-AA-GCGGGAAAAGCTC-AAATTTAAAATCTGGCAGTTC-TTT----TTTG-TGGCTG-TCCGA
GTTGTAATCTAGAGAAGTGC-TATCC--GCG-CTG-GACCGTGTACAAGTCTCCTGGAATGGAGCGTCGT
AGAGGGTGAGAATCCCGTCTTTGACACGGAC-TACCAGGGC-TTTTGTGATGTGCTCTCGAAGAGTCGAG
TTGTTTGGGAATGCAGCTCAAAATGGGTGGTAAATTCCATCTAAAGCTAAATATTGGCGAGAGACCGATA
GCGAACAAGTACCGTGAGGGAAAGATGAAAAGAACTTTGAAAAGAGAGTTAAACAGTACGTGAAATTGTT
GAAAGGGAAACGCTTGAAGTCAGTCGCGTTGG-CCGGGAATCAACCTTGCAT--------TCACT-TGCT
GGGTGGACTT-TCCGGTT---TTTGACGGGTCAGCATCAATTTTGGCTGCTGGACAAAGGTAAAGGGAAT
GTGGCATC----CT------TGGATGTGTTTATAG-CCCTTGA-TCGCATA-CAGCAGCTGGGATTGAGG
AACTCAGCA--TGCC------TTTATGGCCGGGATTGT---AAATCCACG---T-AACGTGCTTAGGATG
CTGGCATAATGGCTTTAATCGACCCGTCTTGAAACACGGACCAAGGAGTCTAACATGCCTGCGAGTGTTT
GGGTGG-AAAA-CCCAAGCGCG-CAATGAAAGTGAAA-----GTTGAGACCTCTGTCGT-GGAGGGCATC
GACGCCCGGACCAGATCTTTT-AGTGACGGA-TCCGCGGTAGAGCATGTATGTTGGGACCCGAAAGATGG
TGAACTATGCCTGAATAGGGTGAAGTCAGAGGAAACTCTGATGGAGGC-TCGTAGCGATTCTGACGTGCA
AATCGA--TCGTCGAATTTGGGTATA-GGGGCGAAAGACTAATCGA------------------------
----------------------------------------------------------------------
----------------------------------------------------------------------
----------------------------------------------------------------------
----------------------------------------------------------------------
----------------------------------------------------------------------
----------------------------------------------------------------------
----------------------------------------------------------------------
----------------------------------------------------------------------
----------------------------------------------------------------------
----------------------------------------------------------------------
-------------------------------------------------------
>MDF017_Corella_brasiliensis
CAAGGTTTCCGTAGGTGAACCTGCGGAAGGAT-CATTAACGA--ACTTTT--GAAGGACGCAG-------
--TTG-CTGCTGGGCTTCTCA--------GAG-------GTCAACGTGCACACCGT--TCTTTCTTCTTG
----------------TTCAACCAATCTTAC-------CCCTATCTGTGCACC-CCTCGTAGG-CTGAGA
----------------------------------------------------------------------
----------------------------------------------------------------------
----------------------------------------------------------------------
----------------------------------------------------------------------
----------------------------CCCCTCGGCCTACGCTCTTCCCAC---------AAAGCATC-
--C-CAATTTATCAGTGAATGGGC---AAT---------------------------CGTTCGAGC----
---------TTCGTCTCGATG---------------AAGTA----GCATCTATAACTTTCAACAACGGAT
CTCTTGGCTCTCGCATCGATGAAGAA-CGCAG--------------------------------------
----------------------------------------------------------------------
----------------------------------------------------------------------
----------------------------------------------------------------------
----------------------------------------------------------------------
----------------------------------------------------------------------
----------------------------------------------------------------------
----------------------------------------------------------------------
----------------------------------------------------------------------
--------------------------------------------------------CCCCTAGTAAC-TG
CGAGTG-AA-GCGGGAGAAGCTC-AAATTTAGAATCTGRCGGT-----C----CCCG-CGGCTG-TCCGA
GTTGTAATCTAGAGAAGCGT-CATCC--GCG-CCA-GCCCGCGTACAAGTCTCTTGGAATAGAGCGTCGC
AGAGGGTGAGAATCCCGTCTCTGACGCGGAC-CGCTGGCGC--GTTGCGATACGTTCTCGACGAGTCGAG
TTGTTTGGGAATGCAGCTCAAAATGGGTGGTAAATTCCATCTAAAGCTAAATATTGGCGAGAGACCGATA
GCGAACAAGTACCGTGAGGGAAAGATGAAAAGAACTTTGGAAAGAGAGTTAAACAGTACGTGAAATTGTT
GAAAGGGAAACGCCTGAAGTCAGTCGCGTACG-CTGGGAATCAGCCTTCTC------------TC-GAGG
CGGCGCACTT-CCCAG------CGAACGGGTCGGCATCAATTTCATCTGCCGGAGAACGGCGGGGGGAAT
GTGGCATC----TT------CGGATGTG-TTATAG-CCTCCCG-TCGCATG-CTGCAGATGGGATTGAGG
ATCTCAGCA--CGCC------GCAAGGCCGGGG--CTC-----GCCCACG---TACACGTGCTTAGGATG
CCGGCATAATGGCTTTAATCGACCCGTCTTGAAACACGGACCAAGGAGTCTAACATGCTCGCGAGTGTTT
GGGTGT-CAAA-CCCGAGCGCG-CAACGAAAGTGAAA-----GTTGAGATCTCTGTCGT-GGAGAGCATC
GACGCCCAGACCAGACCTTCT--GCGACGGA-TCTGCGGTCGAGCGCGTATGTTGGGACCCGAAAGATGG
TGAACTATGCCTGAATAGGGCGAAGCCAGAGGAAACTCTGGTGGAGGC-TCGTAGCGATTCTGACGTGCA
AATCGA--TCGTCGAATTTGGGTATA-GGGGCGAAAGACTAATCGACAGAGACACCCGAGGGTCAAGCTT
GTGGTTTGGTGAAGAATCTGGCGCTCATGTCATGTATCTCCGTTGGCTCTTATTCGGCGCCAGTCATCGA
ATTCTTGGAGGAGTGGGGTTTGGAGTCGTTGGAGGAAAACGCTCATTCGTCTACGCCTTGTACGAAGGTA
TTTGTGAACGGCGTTTGGATGGGCGTCCACCGTGATCCAGCAAATCTGGTGAAAACGATCAAAAAGCTTC
GCCGGAAGGATGATATCAGCCCCGAGGTGTCTGTCGTCCGCGATATTCGGGAGAAGGAGCTGCGGTTGTA
CACAGACGCGGGGAGGGTTTGCCGACCTTTGTTCATCGTAGAGA---ACCAGCAACTCGTACTCCAGAAG
AAGCATATCAAGTGGTTGAACGATGG--------------TGTC---AGGGACGGGGAG-----------
----------------------------GAATACAAATGGGAGCAATTAATAAAGGGTGGCGTCATCGAG
CTTTTGGATGCTGAAGAAGAGGAGACGGTGATGATCTCGATGACACCCGAAGACCTAGAGAACTCTAGAC
ACCGTCAAAGCGGAGACCAGCCACA---AGACGACCCGGACTTTGACCCAGCAGCGCGCCTAAAAGCCGA
TACGATCGCACACACCTGGACCCATTGCGAGAT-------------------------------------
-------------------------------------------------------
>MDF058_Acantholichen_galapagoensis
CAAGGTTTCCGTAGGTGAACCTGCGGAAGGAT-CATTAACGA--ACTCTC--GAAGGACGCAG-------
--TTG-CTGCTGGACTTCTCA--------GAA-------GTCAACGTGCACACAGTA-TCTTTCTTCTCG
----------------TTCGATCATC--TAC-------CCCTATCTGTGCACC-CCTCGTAGG-CTGACA
----------------------------------------------------------------------
----------------------------------------------------------------------
----------------------------------------------------------------------
----------------------------------------------------------------------
----------------------------TCTCTCGGCCTATGCTCTTTCCAC---------AAAGCATC-
--CTTAATATATCAGTGAATGCGC---AGT---------------------------CGTTCGAGC----
---------CTCGTCTCAACG---------------CAACG---TTTATATATAACTTTCAACAACGGAT
CTCTTGGCTCTCGCATCGATGAAGAA-CGCAGCGAAATGCGATAAGTAATGTGAATTGCAGAATTCAGTG
AATCATCGAATCTTTGAACGCACCTTGCGCCCCTTGGT----ACTCCGAGG-GGCATGCCTGTTTGAGTG
TCATCAG-A-CC--ATC-AACCCGAAAGG-----CTTTCG-------------AG-----CTCATC-GGT
G-------------TTTGGAGCTT--GCGG-----CG-TGCG----GGGATCGC---------------T
CTC--------------------GCGAGCG---CTCCGCTCCTCGCGGAATACATCAGCGGATGTCCACT
T------------GCGG---TCC-GGCCAT-------GGCGTGATAA------CTGTCTACGCT------
-CTGG-CATGGGTCGCGTGCCC------------------------------------------------
-------------------------------------------------TTGGCTCTGCT-----TCAAA
CGGTTGCCATTCAC----CCGACGG-GGGG------------AACCATT----GACGATCTGACCTCAAA
TCAG-GTAGGATT--ACCCGCTGAACTTAAGCATATCAATAAGCGGAGGAGGATT-CCCCTAGTAAC-TG
CGAGTG-AA-GCGGGAAAAGCTC-AAATTTAGAATCTGGCGGT-----C----CCCG-CGGTCG-TCCGA
GTTGTAATCTAGAGAAGCGT-CATCC--GCG-CCA-GCCCGCGTACAAGTCTCTTGGAATAGAGCGTCGC
AGAGGGTGAGAATCCCGTCTCTGACGCGGAC-TGCTGGCGC--GTTGCGATGCGCTCTCGACGAGTCGAG
TTGTTTGGGAATGCAGCTCAAAATGGGTGGTAAATTCCATCTAAAGCTAAATATTGGCGAGAGACCGATA
GCGAACAAGTACCGTGAGGGAAAGATGAAAAGAACTTTGGAAAGAGAGTTAAACAGTACGTGAAATTGTT
GAAAGGGAAACGCTTGAAGTCAGTCGCGTACG-CTGGGAATCAACCTTCTC------------TC-GAGT
CGGCGCACTT-CCCAG------CGAACGGGTCGGCATCAATTTCATCTGCCGGAGAAAGGCGAGGGGAAT
GTGGCATC----TT------CAGATGTG-TTATAG-CCTCCCG-TCATATG-CGGCAGATGGGATTGAGG
ATCTCAGCA--CGCC------GCAAGGCCGGGG--CTC-----GCCCACG---T--ACGTGCTTAGGATG
CCGGCATAATGGCTTTAATCGACCCGTCTTGAAACACGGACCAAGGAGTCTAACATGCTCGCGAGTGTTT
GGGTGT-CAAA-CCCGAGCGCG-CAACGAAAGTGAAA-----GTTGAGATCTCTGTCAT-GGAGAGCATC
GACGCCCAGACCAGACCTTCT--GCGACGGA-TCTGCGGTCAAGCGCGTATGTTGGGACCCGAAAGATGG
TGAACTATGCCTGAATAGGGCGAAGCCAGAGGAAACTCTGGTGGAGGC-TCGTAGCGATTCTGACGTGCA
AATCGA--TCGTCGAATTTGGGTATA-GGGGCGAAAGACTAATCGACAGAGACACCCGAGGGTCAAGCTT
GTGGTTTGGTGAAGAATTTGGCGCTCATGTCATGTATCTCCGTCGGTTCTTACTCGGCGCCAGTCATCGA
ATTTTTGGAGGAGTGGGGTCTGGAGTCGTTGGAGGAAAACGCTCATTCGTCTACACCTTGTACGAAGGTA
TTTGTGAACGGCGTTTGGATGGGCGTCCACCGTGATCCAGCAAATCTGGTGAAAACGATCAAAAAGCTTC
GCCGGAAGGATGACATCAGCCCCGAGGTGTCTGTCGTCCGCGATATTCGGGAGAAGGAGTTACGGTTGTA
CACAGACGCAGGGAGGGTTTGCCGACCTTTGTTCATCGTAGAGA---ACCAGCAACTCGTGCTCCAGAAG
AAGCATATCAAATGGTTGAACGATGG--------------CGTC---AAGGACGGGGAA-----------
----------------------------GAATACAAATGGGAGCAATTAATAAAGGGTGGCGTCATCGAG
CTTTTGGATGCTGAAGAAGAGGAGACGGTGATGATCTCAATGACACCCGAAGACCTAGAGAACTCTAGAC
ACCGTCAAAGCGGAGAGCAGCCACA---AGACGACCCGGACTTTGACCCAGCAGCGCGCCTAAAAGCCGA
TACGATCGCACACACCTGGACCCATTGCGAAATTCATC--------------------------------
-------------------------------------------------------
>MDF200_Corella_aff__melvinii
CAAGGTTTCCGTAGGTGAACCTGCGGAAGGAT-CATTAACGA--ACTTTC--GAAGGACGCAG-------
--TTG-CTGCTGGGCTTCTCA--------GAA-------GTCAACGTGCACACTGT--TCTTTCTTCTTG
----------------TTCAACCAATC-TAC-------CCCTATCTGTGCACC-CCTCGTAGG-CTGAGA
----------------------------------------------------------------------
----------------------------------------------------------------------
----------------------------------------------------------------------
----------------------------------------------------------------------
----------------------------CCCCTCGGCCTACGCTCTTCCCAC---------AAAGCATC-
--C-CAATTTATCAGTGAATGGGC---AGT---------------------------CGCTCGAGC----
---------CTTGTCTCGACG---------------AAGCA----GCATCTATAACTTTCAACAACGGAT
CTCTTGGCTCTCGCATCGATGAAGAA-CGCAGCGAAATGCGATAAGTAATGTGAATTGCAGAATTCAGTG
AATCATCGAATCTTTGAACGCACCTTGCACCCCTTGGT----ACTCCGAGG-GGTATGCCTGTTTGAGTG
TCATCAG-A-CC--ATC-AACCCGGAAAAGC---TTTTCG-------------AG-----CTCACC-GGC
G-------------CTTGGAGCTT--GCGG-----CG-TGC-----GGAAAGGC---------------T
CTC--------------------GCGAGC----TTCCGCTCCTCGCGGAATACATCAGCGGATGTCCAGT
T------------GCGG---TCC-GGCTTT-------GGCGTGATAAA-----CTGTCTACGTC------
-CTGG-CGGGGGTCGCGAGCC-------------------------------------------------
-------------------------------------------------TTGGCTCTGCT-----TCGAA
CACTCGCCGCTCTT----GCGACGG----------------GAATGATT---GACGAACTTGACCTCAAA
TCAG-GTAGGACT--ACCCGCTGAACTTAAGCATATCAATAAGCGGAGGAGGATT-CCCCTAGTAAC-TG
CGAGTG-AA-GCGGGAGAAGCTC-AAATTTAGAATCTGGCGGT-----C----CCCG-CGGCCR-TCCGA
GTTGTAATCTAGAGAAGCGT-CATCC--GCG-CCA-GCCCGCGTACAAGTCTCTTGGAATAGAGCATCGC
AGAGGGTGAGAATCCCGTCTCTGACGCGGAC-CGCTGGCGC--GTTGCGATACGTTCTCGACGAGTCGAG
TTGTTTGGGAATGCAGCTCAAAATGGGTGGTAAATTCCATCTAAAGCTAAATATTGGCGAGAGACCGATA
GCGAACAAGTACCGTGAGGGAAAGATGAAAAGAACTTTGGAAAGAGAGTTAAACAGTACGTGAAATTGTT
GAAAGGGAAACGCTTGAAGTCAGTCGCGTACG-CTGGGAATCAGCCTTCTC------------TC-GAGG
CGGCGCACTT-CCCAG------CGAACGGGTCGGCATCAATTTCATCTGCCGGAGAATGGCGGGGGGAAT
GTGGCATC----TT------CGGATGTG-TTATAG-CCTCCCG-TCGCATG-CTGCAGATGGGATTGAGG
ATCTCAGCA--CGCC------GCAAGGCCGGGG--TTC-----GCCCACG---T--ACGTGCTTAGGATG
CCGGCATAATGGCTTTAATCGACCCGTCTTGAAACACGGACCAAGGAGTCTAACATGCTCGCGAGTGTTT
GGGTGT-CAAA-CCCGAGCGCG-CAACGAAAGTGAAA-----GTTGAGATCTCTGTCGT-GGAGAGCATC
GACGCCCAGACCAGACCTTCT--GCGACGGA-TCTGCGGTCGAGCGCGTATGTTGGGACCCGAAAGATGG
TGAACTATGCCTGAATAGGGCGAAGCCAGAGGAAACTCTGGTGGAGGC-TCGTAGCGATTCTGACGTGCA
AATCGA--TCGTCGAATTTGGGTATA-GGGGCGAAAGACTAATCGA------------------------
----------------------------------------------------------------------
----------------------------------------------------------------------
----------------------------------------------------------------------
----------------------------------------------------------------------
----------------------------------------------------------------------
----------------------------------------------------------------------
----------------------------------------------------------------------
----------------------------------------------------------------------
----------------------------------------------------------------------
----------------------------------------------------------------------
-------------------------------------------------------
>MDF352_Acantholichen_pannarioides
CAAGGTTTCCGTAGGTGAACCTGCGGAAGGAT-CATTAATGAACACTCTC--GAAGGACGCAG-------
--TTG-CTGCTGGACTTCTCA--------GAA-------GTCAACGTGCACACGG---TCTTTCTTCTCG
----------------TTCAATCATC--TAC-------CCCTATCTGTGCACC-CCTCGTAGG-CTGAGA
----------------------------------------------------------------------
----------------------------------------------------------------------
----------------------------------------------------------------------
----------------------------------------------------------------------
----------------------------TCTCTCGGCCTATGCTCTTTCCAT---------GATGCATC-
--CTAATATTATCAGTGAATGGGC---AGT---------------------------CGTTCGAGC----
---------CTCGTCTCGACG---------------CAGCA---TTTATATATAACTTTCAACAACGGAT
CTCTTGGCTCTCGCATCGATGAAGAA-CGCAGCGAAATGCGATAAGTAATGTGAATTGCAGAATTCAGTG
AATCATCGAATCTTTGAACGCACCTTGCGCCCCTTGGT----ACTCCGAGG-GGCATGCCTGTTTGAGTG
TCATCAG-A-CC--ATC-AACCCGAAAGG-----CTTTCG-------------AG-----CTCATC-GGT
G-------------TTTGGAGCTT--GCGG-----CG-TGCG----GGGATCGC---------------T
CTC--------------------GCGAGTG---CTCCGCTCCTCGCGGAATACATCAGCRGATGTCCACT
T------------GCGG---ACC-GGCCTT-------GGCGTGATAA------GTGTCTACGTC------
-CTGG-CATGGTTCCCTGCCCC------------------------------------------------
-------------------------------------------------TTGGCTCTGCT-----TCGAA
CGGTCGCCATTCGC----GCGACGGAGGGA------------AACCAAC----GACGATTTGACCTCAAA
TCAG----------------------------------------------GGATT-CCCCTAGTAAC-TG
CGAGTG-AA-GCGGGAAAAGCTC-AAATTTAGAATCTGGCGGT-----C----CTCG-CGGTCG-TCCGA
GTTGTAATCTAGAGAAGCGT-CATCC--GCG-CCA-GCCCGCGTACAAGTCTCTTGGAATAGAGCGTCGC
AGAGGGTGAGAATCCCGTCTCTGACGCGGAC-TGCTGGCGC--GTTGCGATGCGCTCTCGACGAGTCGAG
TTGTTTGGGAATGCAGCTCAAAATGGGTGGTAAATTCCATCTAAAGCTAAATATTGGCGAGAGACCGATA
GCGAACAAGTACCGTGAGGGAAAGATGAAAAGAACTTTGGAAAGAGAGTTAAACAGTACGTGAAATTGTT
GAAAGGGAAACGCTTGAAGTCAGTCGCGTACG-CTGGGAATCAACCTTCTC------------TT-GAGT
CGGCGCACTT-CCCAG------CGAACGGGTCGGCATCAATTTCATCTGCCGGAGAAAGGCGAGGGGAAC
GTGGCATC----TT------CGGATGTG-TTATAG-CCTCCCG-TCATACG-CGGCAGATGGGATTGAGG
ATCTCAGCA--TGCC------GCAAGGCCGGGG--CTC-----GCCCACG---T--ACGTGCTTAGGATG
CCGGCATAATGGCTTTAATCGACCCGTCTTGAAACACGGACCAAGGAGTCTAACATGCTCGCGAGTGTTT
GGGTGT-CAAA-CCCGAGCGCG-CAACGAAAGTGAAA-----GTTGAGATCTCTGTCAT-GGAGAGCATC
GACGCCCAGACCAGACCTTCT--GTGACGGA-TCTGCGGTCGAGCGCGTATGTTGGGACCCGAAAGATGG
TGAACTATGCCTGAATAGGGCGAAGCCAGAGGAAACTCTGGTGGAGGC-TCGTAGCGATTCTGACGTGCA
AATCGA--TCGTCGAATTTGGGTATA-GGGGCGAAAGACTAATCGA------------------------
----------------------------------------------------------------------
----------------------------------------------------------------------
----------------------------------------------------------------------
----------------------------------------------------------------------
----------------------------------------------------------------------
----------------------------------------------------------------------
----------------------------------------------------------------------
----------------------------------------------------------------------
----------------------------------------------------------------------
----------------------------------------------------------------------
-------------------------------------------------------
>OSC_113683_Chrysomphalina_grossula
TAGGGGTTCCGTAGGTGAACCTGCGGAAGGAT-CATTATTGA--AATTTT-------AAAAAG-------
--CTG-TTGCTGACTTTATTGA-----------------AGTA-TGTGCACGC-----TTTAT-------
----------------ATTATATCTC--TTT-------CAACACCTGTGCACT-TTGTGTAGG-CCAATT
AAAT------------------------------------------------------------------
----------------------------------------------------------------------
----------------------------------------------------------------------
----------------------------------------------------------------------
--------------------------------TTGGTCTATGTATTTTATTT----------ACGCATG-
------CATGTCCAAAGAATGTTT----AT----------------------------------------
-----------------------------------CAATGT---ATATTATACAACTTTTAACAACGGAT
CTCTTGGCTCTCGCATCGATGAAGAA-CGCAGCGAAATGCGATAAGTAATGTGAATTGCAGAATTCAGTG
AATCATCGAATCTTTGAACGCACCTTGCGCTCCTTGGT----ATTCCGAGG-AGCATGCCTGTTTGAGTG
TCATAAA-A-TTT-CTC-AAAGCTCCTGGGG---GTTAAT-------------AAA----CCTTGG-ATG
C-------------TTTGGATTT---GGAGGT---TG-TGC---------CGGG----------------
--------------------GGGATTTAAA---CCTGGCTCCTCTTTAAATGCATTAGTGATGTAACCT-
-----------TTGCGG---ATT-AGCTTT-------GATTTGATAA------TTATCTATGTC------
-ATTG-CTGTGAAGC-------------------------------------------------------
---------------------------------------------AAAAAATGATTGCTC-----TCTAA
CTGTC---------------GAAAG-ACAATA------------------TTGATAAATTTGACCTCAAA
TCAG-GTAGGACT--ACCCGCTGAACTTAAGCATATCAATAAGCGGAGGAGGATT-CCCTTAGTAAC-TG
CGAGTG-AA-GTGGGAAAAGCTC-AAATTTAAAATCTGGTAGT----------CTTA-TGGCTG-CCCGA
GTTGTAATCTAGAGAAGTGC-TTTCC--GCG-CTG-GACCGTGTACAAGTCTCTTGGAATAGAGCGTCAT
AGAGGGTGAGAATCCCGTCTTTGACACGGAC-TACCAGTGC-TTCTGTGATGCGCTCTCAAAGAGTCGAG
TTGTTTGGGAATGCAGCTCAAAATGGGTGGTAAATTCCATCTAAAGCTAAATATTGGCGAGAGACCGATA
GCGAACAAGTACCGTGAGGGAAAGATGAAAAGAACTTTGGAAAGAGAGTTAAACAGTACGTGAAATTGTT
AAAAGGGAAACGCTTGAAGTCAGTCGCGTTGG-CAAGAGATCAACTTAGCAT--------TTATT-TGCT
GGGTGTATTG-TCTGG------TCAATGGGTCAACATCAATTTTGACTGCCGGATAAAGTCCAAGGGAAT
GTGGCATC----TT------CGGATGTG-TTATAG-CCTTTGG-TTGTATA-CGGTGGTTGGGATTGAGG
AACTCAGCA--TGCC------GCAAGGCCGGGGCCTTT---TGGCTCACG---T-ACCATGCTTAGGATG
TTGGCATAATGGCTTTAATCGACCCGTCTTGAAACACGGACCAAGGAGTCTAACATGCCCGCGAGTGTTT
GGGTGG-AAAACCCCGAGCGCG-TAATGAAAGTGAAA-----GTTGAGAACCCTGTCGT-GGGGTGCATC
GATGCCCGGACCAGACCTTTT--GTGACGGA-TCCGCGGTAGAGCGTGTATGTTGGGACCCGAAAGATGG
TGAACTATGCCTGAATAGGGTGAAGCCAGAGGAAACTCTGGTGGAGGC-TCGTAGCGATTCTGACGTGCA
AATCGA--TCGTCGAATTTGGGTATA-GGGGCGAAAGACTAATCG-------------------------
----------------------------------------------------------------------
----------------------------------------------------------------------
----------------------------------------------------------------------
----------------------------------------------------------------------
----------------------------------------------------------------------
----------------------------------------------------------------------
----------------------------------------------------------------------
----------------------------------------------------------------------
----------------------------------------------------------------------
----------------------------------------------------------------------
-------------------------------------------------------
>QCAM6000_Humidicutis_dictiocephala
CAAGGTTTCCGTAGGTGAACCTGCGGAAGGAT-CATTATTGA--AATCGT---TCGTGGAAGG-------
--CTG-TTGCTGGTCTCTGAAGAG---GGGAC----ATACATAATGTGCACGC-----CTTT--------
----------------TCCGTTCGCTTCTTCCACAC--ACAACCCTGTGCATC-TTCTGTAGG-TTGAGA
GA--------------------------------------------------------------------
----------------------------------------------------------------------
----------------------------------------------------------------------
----------------------------------------------------------------------
--------------------------------TCAACCTATGCTTTATTTTTTTTTTTAAAAATTCATT-
--CCTATCTATCATTTGAAAGCATGCATCT----------------------------------------
-----------------------------------TTATAA---ATTTAATACAACTTTCAACAACGGAT
CTCTTGGCTCTCGCATCGATGAAGAA-CGCAGCGAAATGCGATAAGTAATGTGAATTGCAGAATTCAGTG
AATCATCGAATCTTTGAACGCACCTTGCGCTCCTTGGA----ATTCCGAGG-AGCATGCCTGTTTGAGTG
TCATGAA-A-CC--TTT-CAAAACCTCTTTC------------------TCGAACAAA---------GAG
GGC-----------TTTGGATTGT--GGAGGC--GCA-TGC---------TGGAAAGAGAGGACGACTCT
CCT------------------------------GCCAGCTCCTC-TGAAATGAATTAAGCTTTGCCTCAC
G-------CGGATGAGAAAAAAG-AGCTTG-----TTGGTATGATAATC--TTTTGTCTATGCC------
CACTC-----------------------------------------------------------------
-------------------------------------------------GCCAGTCTGCG-----TGCAG
GTATGCTCAT----------------ACGAAACA----------------CGAATCATTTTGACCTCAAA
TCAG-GTAGGATT--ACCCGCTGAACTTAAGCA-----------------GGATT-CCCTTAGTAAC-TG
CGAGTG-AA-GCGGGAAAAGCTC-AAATTTAAAATCTGGCGGTTC--TT----TTCT-TGGCCG-TCCGA
GTTGTAATCTAGAGAAGTGC-TTTCC--GCG-CTA-GACCGTGTACAAGTCTCTTGGAATAGAGCGTCAT
AGAGGGTGAGAATCCCGTCTCTGACACGGAT-TGCTAGTGC-TTTTGCGATGCGCTCTCGAAGAGTCGAG
TTGTTTGGGAATGCAGCTCAAAATGGGTGGTAAATTCCATCTAAAGCTAAATATTGGCGAGAGACCGATA
GCGAACAAGTACCGTGAGGGAAAGATGAAAAGAACTTTGGAAAGAGAGTTAAACAGTACGTGAAATTGTT
GAAAGGGAAACGCTTGAAGTCAGTCGCATCAG-CTAGGGATCAACCTTGC-----------TATT-CGCT
GGGTGCACTT-TCCAG------CTGATGGGTCAGCATCAATTTTGATCGTCGGACAAAGTTTGAAGGAAT
GTGGCACTCATTTT------TGGGTGTG-TTATAG-CCTTTGA-TCGCATA-CGACGGTCGGGATTGAGG
ATCTCAGCA--CGCC------GAAAGGCCGGAGCTTT------GCTCACG---T--TCGTGCTTAGGATG
CTGGCATAATGGCTTTAATCGACC----------------------------------------------
----------------------------------------------------------------------
----------------------------------------------------------------------
----------------------------------------------------------------------
----------------------------------------------------------------------
----------------------------------------------------------------------
----------------------------------------------------------------------
----------------------------------------------------------------------
----------------------------------------------------------------------
----------------------------------------------------------------------
----------------------------------------------------------------------
----------------------------------------------------------------------
----------------------------------------------------------------------
----------------------------------------------------------------------
----------------------------------------------------------------------
-------------------------------------------------------
>S_270_FB1_Lichenomphalia_meridionalis
CAAGGTTTCCGTAGGTGAACCTGCGGAAGGAT-CATTGTCGA--GCACCT-------CCGACG-------
--CTG-ATGCTGGCCGTCTCGAC----------------GGCA-TGTGCACGC-----GTCGG-------
---------------ATTGACCTCATT-----------CACCCACCGTGCACC-TCTGGTAGG-TCGGGG
AAAC------------------------------------------------------------------
----------------------------------------------------------------------
----------------------------------------------------------------------
----------------------------------------------------------------------
--------------------------------CCGGTCTACGATCGCAT-------------ACACGCA-
-TACATACATGTCGTAGAACTAGA----------------------------------------------
-----------------------------------TTGTAA---TGACAATACAACTTTCAACAACGGAT
CTCTTGGTTCTCCCATCGATGAAGAA-CGCAGCGAAATGCGATAAGTAATGTGAATTGCAGAATCCAGTG
AATCATCGAATCTTTGAACGCACCTTGCGCCCTTCGGT----ATTCCGAAG-GGCATGCCTGTTTGAGTG
TCATTTT---GT------ATCGTCCACGGCC---TTTTCG---------------------------AAG
GCGCG---------GTGGGAAGGT--GGAGGA---CT-TGC---------CGGG----------------
------------------------CTCGGG---CTCGGCTCCTC-TCAAACGCATTAGCGACGGTCTGAC
C----------TTGCAG---AGC-CGCTCC-------GACGTGATAAG-----ACCTATCCGAC------
-GTCG-----------------------------------------------------------------
--------------------------------------CAGCCTGCGGGGTCCGCTCGCT-----CCTAA
CTGTC---------------GCAAG-ACAACGGAGGC----CCTCGGCCTCTCGACGCTCTGACCTCAAA
TCAG-GTAGGACT--ACCCGCTGAACTTAAGCATATCAATAAGCGGAGGA------CCCCTAGTAAC-TG
CGAGTG-AA-GCGGGAAAAGCTC-AAATTTGAAATCTGGCGGC----------CTGG-CGGTCG-TCCGA
GTTGTAAATTAGAGAAGCGT-CGTCC--GCA-CCG-GACCGTGTACAAGTCTCTTGGAAAAGGGCATCGT
AGAGGGTGAGAATCCCGTCTTTGACACGGAG-CCCCGGGGC-ATTTGTGACGTGCTCTCGACGAGTCGAG
TTGTTTGGGATTGCAGCTCAAAATGGGTGGTAAATTCCATCTAAAGCTAAATATTGGGGAGAGACCGATA
GCGAACAAGTACCGTGAGGGAAAGATGAAAAGAACTTTGGAAAGAGAGTTAAACAGTACGTGAAATTGTT
GAAAGGGAAACACTTCGAGTCAGTCGCGTCGG-CCGGGGATCAACCCGCCT------------CC-GTGC
GGGGGCATTG-TCCGG------TGGACGGGTCAGCATCGATTTTGACCGTCGGAGACATTCCGGGGGAAG
GTGGCATC----TT------CGGATGTG-TTATAG-CCCTCGG-TTGGATG-CGACGGTTGGGATCGAGG
AACTCAGCA--CGCC------GCAAGGCCGGGGTGTCC---GCACCCACG---T-AACGTGCTTAGGATG
CTGGCGAAATGGCTCGAATCGACCCGTCTTGAAACACGGACCAAGGAGTCTAACATGCCCGCGAGTGTTT
GGGTGGTAAAA-CCCGAGCGCG-CAATGAAAGTGAAC----GGTCGAGATCTCCGTCGT-GGAGAGCACC
GACGCCCGGACCAGACCTTTT--GCGACGGA-TCTGCGGTGGAGCGTGCATGTTGGGACCCGAAAGATGG
TGAACTATGCCTGAATAGGGTGAAGCCAGAGGAAACTCTGGTGGAGGC-TCGTAGCGATTCTGACGTGCA
AATCGA--TCGTCGAATTTGGGT-----------------------------------------------
----------------------------------------------------------------------
----------------------------------------------------------------------
----------------------------------------------------------------------
----------------------------------------------------------------------
----------------------------------------------------------------------
----------------------------------------------------------------------
----------------------------------------------------------------------
----------------------------------------------------------------------
----------------------------------------------------------------------
----------------------------------------------------------------------
-------------------------------------------------------
>TENN_63483_Cantharocybe_virosa
----------------------GCGGAAGGAT-CATTACTGA--TGTCCT--AACTCTTGAAG-------
--TTG-TTGCTGGCCTCTAGA------------------GGCA-TGTGCACGC-----TTCATCAGTTC-
----------------TTCAACCCATT-----------CATCACCTGTGCACCAATGTGTAGG-CTATAA
GGAATC----------------------------------------------------------------
-----------------------TATCAAGGAAACTTGGAT-GGTGGACGTT----G-------------
------------------------------------------------CAACAGCGCTG---------CC
CCCCT-----------------------------ATTTCAATATAGGGGTTAGGG---------GCTAGG
GGCTT---AGCTCTGTCTCAC----ACATTTCCTTGCCTATGCCTTCTATAC----------ACACACT-
-CTCTTTGTATGTTCAGAATGTAA----------------------------------------------
---------TGTTGGATA-----------------ATGATA---AACTTGTACAACTTTCAACAACGGAT
CTCTTGGCTCTCGCATCGATGAAGAA-CGCAGCGAAATGCGATAAGTAATGTGAATTGCAGAATTCAGTG
AATCATCGAATCTTTGAACGCACCTTGCGTCCCTTGGT----ATTCTGAGG-GGCATGCCTGTTTGAGTG
TCATTAT-A-ATCAATC-AACCCTCTTTGAC---TTCTCC-------------ATG----TTGAAG-TGG
G-------------CTTGGATATGT-GGGGGC---TT-TGC---------TGGC---------------T
TTGCTCTGTT---------CAG-AGGTAAG---GTCAGCTCCTC-TTAAATGCATTAGCAGAACCTTATG
TGGT--------------------GGTTTGCAAGATGGGCATGATAAA-----TTATCAGTGTCCAA---
-ATCTTTTGTAGCCA-------------------------------------------------------
---------------------------------------TGGAAAAAAGGGGGTTCAGCT-----TCCAA
TAGTC---------------CTTGG-ACAA----------------ACTTGTTGACGATTTGACCTCAAA
TCAG-GTAGGATT--ACCCGCTGAACTTAAGCATATCAATA-----------------------------
---------------------------TTTGTAATCTGCAGTT----------TTAT-TGACTG-TCCGA
GTTGTAAACTAGAGAAGTGC-TATCC--GCG-CTG-GACCGTGTACAAGTCTCCTGGAATGGAGCGTCAT
A-AGGGTGAGAATCCCGTCTTTGACACGGAC-TGCCAGGGC-TTTTGTGATGCGCTCTCAAAGAGTCGAG
TTGTTTGGGAATGCAGCTCAMAATGGGTGGTAAATTCCATCTAAAGCTAAATATTGGCGAGAGACCGATA
GCGAACAAGTACCGTGAGGGAAAGATGAAAAGAACTTTGGAAAGAGAGTTAAACAGTACGTGAAATTGTT
GAAAGGGAAACGCTTGAAGTCAGTC-CGTCAT-CCAGGGATCAACCTTGCGGG-------TCCGT-TCGC
AGGTGCACTT-CCTGGC----TTTGACGGGTCAGCATCAATTTTGACCATCGGATAAAGGTCAGGGGAAT
GTGGCATC----TT------CGGATGTG-TTATAG-CCCCTAA-TCGC-TA-CGGTGGTTGGGATTGAGG
AACTCAGCA--TGCC------GAAAGGCCGGGGTCTTTTAAAGACTCACG---TAAACGTGCTTA-GATG
TTGGCGAAATGGCTTCA--TCACCCGTCTTGAAACACGGACCAAGGAGTCTAACATGCCTGCRAGTGTTT
-GGTGG-AAAA-CCCKAGCGCG-TAATGAAAGTGAAA-----GTTGAGACCTCTGTCGT-GCAGGGCATC
GACGCCCGGACCTGA-CTTTT--GTGACGGA-TCCGCGGGAG-----CTGTATTAGGACCCG-AAGATGG
TGAACTATGCCTGA--TAGGTGAAGCCA-AGGAAACTCT-GTGGAGGC-TCGTA-CGATACTGACGTG--
AATCGA--TCGTCAACTT---------GGATAGGGAAACTAATCAA------------------------
----------------------------------------------------------------------
----------------------------------------------------------------------
----------------------------------------------------------------------
----------------------------------------------------------------------
----------------------------------------------------------------------
----------------------------------------------------------------------
----------------------------------------------------------------------
----------------------------------------------------------------------
----------------------------------------------------------------------
----------------------------------------------------------------------
-------------------------------------------------------
>TJB_10034__CORT__Porpolomopsis_lewelliniae
CAAGGTTTCCGTAGGTGAACCTGCGGAAGGAT-CATTATTGA--AATAAA-----CTTAGGGG-------
--TTG-CTGCTGGCTTTCTCTTCTGAGGGGGC-------AATT-TGTGCACAC-----CCCTA-------
----------------TCTATTTCCCCTTTT-------TACCCCTTGTGCATC-TTGTGTAGG-TTGATA
TAAA------------------------------------------------------------------
----------------------------------------------------------------------
----------------------------------------------------------------------
----------------------------------------------------------------------
-------------------------CAAAAAATCAATCTATGTTTTTAT-----------TGATACC---
--TTTGTTTTGAATCGGAATGTAA-----T-----TTTTTAAACTTTCAGTAAGCT---TCTTAGA----
---------GCTGAAAAGGGG--------------AAATAA---AATATGTACAACTTTCAACAACGGAT
CTCTTGGCTCTCGCATCGATGAAGAA-CGCAGCGAAATGCGATAAGTAATGTGAATTGCAGAATTCAGTG
AATCATCGAATCTTTGAACGCATCTTGCGCTCCTTGGT----ATTCCGAGG-AGCATGCCTGTTTGAGTG
TCGTGAA-G-TT--CTC-AAACCC-----------TTTTT--------------------TAAAAG-GAG
G-------------TTTGGAATTTG-GGGG-----TG-TGC-TTTATGTGTGAA---------------C
CTCTA---------------GGGGGGTTTG---TTAAGCTCCTC-TAAAATGTATTAGTAAAACCTCTCC
CC--TCTTAAGGTGGTG---CGA-AGCTTT------GGTTTTGATAATGC-TTTTTTTTATCTTACAGCC
TGCAG-CTTTTAGCCCAAA---------------------------------------------------
---------------------------GAATATTTCTTAAGAAAGGGGGTGGGCTCTGCT----------
-------------------TTACAG-AAAAATAAGA--------------ATTGACGCTTTGACCTCAAA
TCAG-GTAGGACT--ACCCGCTGAACTTAAGCATA---------------GGATT-CCCCTAGTAAC-TG
CGAGTG-AA-GCGGGAAAAGCTC-AAATTTAAAATCTGGTGGT----------CTTC-TGGCCA-TCCGA
GTTGTAATCTAGAGAAGTGT-GTTCA--GTT-CTG-GACCATGTATAAGTCTCTTGGAATAGAGCATCAC
AGAGGGTGAGAATCCCGTCTTTGACATGGAC-TACCAGTAC--TTTATGATGCACTCTCAAAGAGTCGAG
TTGTTTGGGAATGCAGCTCAAAATGGGTGGTAAATTCCATCTAAAGCTAAATATTGGCGAGAGACCGATA
GTGAACAAGTACCGTGAGGGAAAGATGAAAAGAACTTTGGAAAGAGAGTTAAACAGTACGTGAAATTGTT
GAAAGGGAAACGCTTGAAGTCAGTCGCATCAG-CTGGGGATCAACCCTACAT----------TTT-TGTT
GGGTGCATTT-TCTAGC----TTTGATGGGTCAGCATCAATTTTGATCATCAGAAAAAGTCTAAAGGAAT
GTGGCATT----CT------TGAATGTG-TTATAG-CCTTTGG-TCATATA-TGATGGTTGGGATTGAGG
AACTCAGCA--CGCC------GCAAGGCGAGGTGTCTATGGACACCTACA---T--TCGTGCTTAGGATG
CTGGCATAATGGCTTTAATCGACCCGTCTTGAAACACGGACCAAGGAGTCTAACATGCCTGCGAGTGTTT
GGGTGG-AAAA-CCCGAGCGCG-TAATGAAAGTGAAA----AGTTGAGATCCCTGTCGT-GGGGAGCATT
GACGCCCGGACCAGACCTTTT--GTGACGGA-TCCGTGGTAGAGCATGTATGTTGGGACCCGAAAGATGG
TGAACTATGCCTGAATAGGGTGAAGCCAGAGGAAACTCTGGTGGAGGC-TCGTAGCGATTCTGACGTGCA
AATCGA--TCGTCGAATTTGGGTATA-GGGGCGAAAGGCTAATCGACAGAGACTCCAGNAGGCCAAGCTT
GTGGCTTGGTCAAGAACCTGGCTCTCATGGCGTGTATATCTGTTGGTTCATACTCAGCGCCCGTCATAGA
GTTCCTGGAGGAGTGGGGTTTGGAGTCGTTGGAAGAGAATGCGCATTCGTCAACACCCTGTACCAAGGTC
TTTGTGAATGGAGTGTGGATGGGAGTTCATCGTGATGCTGCACACTTGGTCGAGACGATCATAACGCTGC
GAAGAAAAGACGACATCAGCCCTGAAGTGTCGGTCGTCCGGGATATCCGCGAGAGAGAGCTCCGTTTGTA
TACCGACGCCGGGCGAGTTTGCCGGCCTCTCTTCATTGTAAAGAATCATCAGCAGCTGGTGTTGCAGAAG
AAACATATCAGATGGCTGAATAGAGG--------------TTAT---GGGGAAGAGAATCCCTCA-----
----------GGCAAAGGCCAACCCCCAGAGTTCAAATGGCAATCCTTGGTGAAGGGTGGAATCGTAGAG
CTGTTAGACGCCGAGGAAGAAGAGACTGTCATGATTTCCATGACCCCTGAAGACCTGGAAAACTCACGGC
TTCAGCAAAGCGGTGGCGACCCTCTTGCCAACGATGGCGACTTCGACCCTGCACAACGTCTGAAGGCAGG
TATCAATGCACATACCTGGACTCATTGCGAAATCCATCCGAGTATGATTTTGGGTATTTGTGCAAGCATC
ATTCCATTCCCGGACCACAACCAGTCTCCTCGAAATACATATCAATCTGCAATGG
>TJB_10048__CORT__Gliophorus_graminicolor
CAAGGNNNCCGTAGGTGAACCTGCGGAAGGAT-CATTATTGA--ATTTTC------AAAGAGG-------
--TTG-TTGCTGGCTCCTTCCCGG---------------AGCAATGTGCACGC-----CTCGACA-----
----------------TCCACATCT------------TCACCCCTTGTGCACT-CTTTGTAGG-ATCGAA
GAAA------------------------------------------------------------------
----------------------------------------------------------------------
----------------------------------------------------------------------
----------------------------------------------------------------------
------------------------------TTTGGTCCTATGTTTTATA-------------ACACCCT-
---TGAATGTTCCTTTGAACAAAT----------------------------------------------
---------TGTATTATTATA--------------AATAAT---AACTTATACAACTTTCAACAACGGAT
CTCTTGGCTCTCGCATCGATGAAGAA-CGCAGCGAAATGCGATAAGTAATGTGAATTGCAGAATTCAGTG
AATCATCGAATCTTTGAACGCACCTTGCGCTCCTTGGTGTCCACACTGAGG-AGCATGCCTGTTTGAGTG
TCGTGAA-A-TC--CTC-AACCTCGTTTGAT---TTTTTG---------------------TCTGA-CGA
G-------------TTTGGATCAT--GGAG-----TG-TGC---------CGGC----------------
------------------------TGAAAG---GTTGGCTCCTC-TGAAATGCATTAGTGAAACCTTTCA
A----------ACGGAA---ATG-GGCTTT-------GGTTTGATAATTGC--TTGTCTATGCC------
-ATTG-CCTTGCCGT-------------------------------------------------------
------------------------------------------------GATGCTTTCGCTT---AAATAA
CTGTC---------------TTCGG-ACAA------T-------------TGACACCATTTGACCTCAAA
TCAG-GGAGGACT--ACCCGCTGAACTTAAGCATATCAATAAGCGGAGGAGGATTCCCCTTAGTAAC-TG
CGAGTG-AA-GCGGGAAAAGCTC-AAATTTAAAATCTGGCAGT-----C----TC---TGGCTG-TCCGA
GTTGTAATCTAGAGAAGTGC-TTTCC--GCG-TTG-GACCGTGTACAAGTCTCTTGGAATAGAGCGTCAT
AGAGGGTGAGAATCCCGTCTCTGACACGGAC-TACCAGTGC-TTTTGTGATGCGCTCTCAAAGAGTCGAG
TTGTTTGGGAATGCAGCTCAAAATGGGTGGTAAATTCCATCTAAAGCTAAATATTGGCGAGAGACCGATA
GCGAACAAGTACCGTGAGGGAAAGATGAAAAGAACTTTGGAAAGAGAGTTAAACAGTACGTGAAATTGTT
GAAAGGGAAACGCTTGAAGTCAGTCGCGTCGT-CCTGGGATCAACCCTGCAT-----------TT-TGTT
GGGTGCACTT-CCTGG------TCGACGGGTCAGCATCAATTCTGATCATCGGACAAGGATCAGAGGAAT
GTGGCATC----CT------CGGATGTG-TTATAG-CCTTTGG-TCGCATA-CGATGGTTGGGATTGAGG
AACTCAGCA--CGCC------GAAAGGCCGGGTCATT------GACCACG---T--TCGTGCTTAGGATG
CTGGCATAATGGCTTTAATCGACCCGTCTTGAAACACGGACCAAGGAGTCTAACATGCCTGCGAGTGTTT
GGGTGGTAAAA-CCCGAGCGCG-TAATGAAAGTGAAA----AGTTGAGATCTCTGTCGT-GGAGAGCATC
GACGCCCGGACCAGACCTTTT--GTGACGGA-TCCGTGGTAGAGCATGTATGTTGGGACCCGAAAGATGG
TGAACTATGCCTGAATAGGGTGAAGCCAGAGGAAACTCTGGTGGAGGC-TCGTAGCGATTCTGACGTGCA
AATCGA--TCGTCGAATTTGGGTATAGGGGGCGAAAGACTAATCGA--------------------AGCT
GCGGCCTGGTCAAGAATCTGGCTCTTATGGCGTGCATATCCGTGGGTTCCTACTCAGCCCCAGTCATCGA
GTTCCTGGAGGAATGGGGGCTGGAATCGTTGGAAGACAATGCCCATTCGTCAACGCCATGTACCAAAGTC
TTTGTGAACGGAGTGTGGATGGGAGTTCATCGTGACGCCTCCCACTTGGTAGAAACCATCATAACTTTGC
GCCGAAAAGACGACATTAGTCCTGAAGTATCCGTCGTGCGTGACATCCGCGAGAGGGAACTCCGCCTGTA
CACCGATGCCGGACGGGTTTGCCGACCTCTATTTATCGTAGAAA---AACAGAAACTCGCGTTGAAGAAG
GAGCATATTCGTTACCTCAACGCAGGYGTAATGCCAGGCCCTGT--GATCGAAGGCAAGGCGCCG-----
-------------------ACTACAGTAGARTTCAAATGGGAGACACTGGTGAAGAGTGGAATTATCGAA
TTATTGGATGCCGAGGAAGAGGAGACTGTAATGATCTCGATGACACCCGAAGATTTGGAAAACTCTCGAT
TGCAGCAAAGAGGTCTTGATCCTCATGCAAACGATGGCGATTTCGATCCCGCTCAACGTCTGAAAGCGGG
TATCAATGCGCATACGTGGACGCATTGCGAGATCCACCCCAGCATGATTCTTGGCATCTGTGCGAGTATC
ATTCCATTTCCGGATCACAACCAGTCTCCTCGTA---------------------
>TUB_011588_Arrhenia_auriscalpium
----------------------------------------------------------------------
----------------------------------------------------------------------
----------------------------------------------------------------------
----------------------------------------------------------------------
----------------------------------------------------------------------
----------------------------------------------------------------------
----------------------------------------------------------------------
----------------------------------------------------------------------
----------------------------------------------------------------------
----------------------------------------------------------------------
----------------------------------------------------------------------
----------------------------------------------------------------------
----------------------------------------------------------------------
----------------------------------------------------------------------
----------------------------------------------------------------------
----------------------------------------------------------------------
----------------------------------------------------------------------
----------------------------------------------------------------------
----------------------------------------------------------------------
--------------------------------------------------GGATT-CCCCTAGTAAC-TG
CGAGTG-AA-GCGGGAAAAGCTC-AAATTTAAAATCTGGCGGC-----C----CCTG-TGACTG-TCCGA
GTTGTAATCTAGAGAAGTGT-TATCC--GTG-CCG-GACCGTGTACAAGTCTCTTGGAATAGAGCGTCAT
AGAGGGTGAGAATCCCGTCTTTGACACGGAC-TACCGGTGC--ATTGTGATGCGCTCTCAACGAGTCGAG
TTGTTTGGGAATGCAGCTCAAAATGGGTGGTAAATTCCATCTAAAGCTAAATATTGGCGAGAGACCGATA
GCGAACAAGTACCGTGAGGGAAAGATGAAAAGAACTTTGGAAAGAGAGTTAAACAGTACGTGAAATTGTT
GAAAGGGAAACGCTTGAAGTCAGTCGCGTCGT-CTGGGGATCAACCTTCTC------------TT-GAGT
TGGAGCACTT-CCCGG------TTGACGGGTCAGCATCAATTTTGACTGTTGGATAAAAGCTGGAGGAAT
GTGGCATC----TC------CGGATGTG-TTATAG-CCTCTTG-CCGCATA-CAACAGTTGGGATTGAGG
AACTCAGCA--CGCC------GCAAGGCCGGGG--TTC-----GCCCACG---T--ACGTGCTTAGGATG
CTGGCATAATGGCTTTAATCGACCCGTCTTGAAACACGGACCAAGGAGTCTAACATGCCCGCGAGTGTTT
GGGTGA-AAAA-CCCGAGCGCG-TAACGAAAGTGAAA-----GTTGAGATCTCTGTCAT-GGAGAGCATC
GACGCCCAGACCAGACCTTTT--GTGACGGA-TCTGCGGTTGAGCGTGTATGTTGGGACCCGAAAGATGG
TGAACTATGCCTGAATAGGGCGAAGCCAGAGGAAACTCTGGTGGAGGC-TCGTAGCGATTCTGACGTGCA
AATCGA--TCGTCGAATTTGGGTATA-GGGGCGAAAGACTAATCGA------------------------
----------------------------------------------------------------------
----------------------------------------------------------------------
----------------------------------------------------------------------
----------------------------------------------------------------------
----------------------------------------------------------------------
----------------------------------------------------------------------
----------------------------------------------------------------------
----------------------------------------------------------------------
----------------------------------------------------------------------
----------------------------------------------------------------------
-------------------------------------------------------
>US97_138_Hygrophorus_eburneus
----------------------------------------------------------------------
----------------------------------------------------------------------
----------------------------------------------------------------------
----------------------------------------------------------------------
----------------------------------------------------------------------
----------------------------------------------------------------------
----------------------------------------------------------------------
----------------------------------------------------------------------
----------------------------------------------------------------------
----------------------------------------------------------------------
----------------------------------------------------------------------
----------------------------------------------------------------------
----------------------------------------------------------------------
----------------------------------------------------------------------
----------------------------------------------------------------------
----------------------------------------------------------------------
----------------------------------------------------------------------
----------------------------------------------------------------------
----------------------------------------------------------------------
--------------------------------------------------GGATT-CCCCTAGTAAC-TG
CGAGTG-AA-GCGGGAAAAGCTC-AAATTTAAAATCTGGCAGT-----C----TT---TGATTG-TCCGA
GTTGTAATCTAGAGAAGTGC-TTTCC--GCG-TTG-GACCGTGTACAAGTCTCTTGGAACAGAGCGTCAT
AGAGGGTGAGAATCCCGTCTTTGACACGGAC-TACCAGTGC-TTTTGTGATGCGCTCTCAAAGAGTCGAG
TTGTTTGGGAATGCAGCTCAAAATGGGTGGTAAATTCCATCTAAAGCTAAATATTGGCGAGAGACCGATA
GCGAACAAGTACCGTGAGGGAAAGATGAAAAGAACTTTGGAAAGAGAGTTAAACAGTACGTGAAATTGTT
GAAAGGGAAACGCTTGAAGTCAGTCACGTTGA-CTGGGAATCAACCCTTCTT----------TTT-TGAA
GGGTGTACTT-CCTGG-----TTTAACGGGTCAGCATCAATTTTGATTGTTGGATAAAAGTCAA--TATT
TATGCRTC----TT------CGGATGTA----TAG-CCTTTGG-TTGCATA-CAACAGTTGGGATTGAGG
AACTCAGCA--CGCC------GCAAGGCCGGGTCTCTAA----GACCACG---T--ACGTGCTTAGGATG
CTGGCATAATGGCTTTAATCGACCCGTCTTGAAACACGGACCAAGGAGTCTAACATGCCTGCGAGTGTTT
GGGTGG-TAAA-CCCGAGCGCG-TAATGAAAGTGAAA----AGTTGA-----------------------
----------------------------------------------------------------------
----------------------------------------------------------------------
----------------------------------------------------------------------
----------------------------------------------------------------------
----------------------------------------------------------------------
----------------------------------------------------------------------
----------------------------------------------------------------------
----------------------------------------------------------------------
----------------------------------------------------------------------
----------------------------------------------------------------------
----------------------------------------------------------------------
----------------------------------------------------------------------
----------------------------------------------------------------------
-------------------------------------------------------
