# Supplementary material for: A new clitocyboid genus Spodocybe and a new subfamily Cuphophylloideae in the family Hygrophoraceae (Agaricales)
Source: MycoKeys. 2021 Apr 26;79:129–48. doi: 10.3897/mycokeys.79.66302 (PMC8093184; doi:10.3897/mycokeys.79.66302)
Supplement: Supplementary material 2 — Alignment of ITS-LSU-RPB1-RPB2-TEF1-ATP6 dataset used in the six-gene phylogenetic analysis [file mycokeys-79-129-s002.fas]

>AFTOL_542_Ampulloclitocybe_clavipes
GGAAGTAAAAGTCGTAACAAGGTTTCCGTAGGTGAACCTGCGGAAGGATCATTATCT-AATCTGTG----
----AGGTGGTTGTGCTGGCCCTGGCT-TGTCCAAGGCA-TGTGCACGCCGCTCTA--------------
------CATTTTTACCACCTGTGCACC-TTTTGTAGACTCGGATATCTCTCAAACATGCTGTAGGTAAGA
GGCTTGCRGTGGCTC-TTTTTGTCCTGCTTTCCTTACATGTCCTGAAATACGGTCACCCTTCTACGCATG
TCAGGCTGCTTGGGTTCAAAGTCATTCAAAGAACGCACTCT-CCACTCTGGTGGG-GGATGTAAATGGCT
TTGGGCATGGGGATCTGCAACTTGTTGCTTTCCCTGCTTTTCCGACTCTCACCAGTTGGTCACCTTTTCA
ACAGCTTGCTTTTGGTC-TGGGGGTTGGGACCTCCTTCTTTT------------------------TTGG
AGGAG---GTTGGCTGCCCCTG------CTTTC-CAGTCTATGTT-------------TACACACCC---
-CTTTTGTATG-----TCACAGAATG-TCATCAATGGCT------------------TTGCCTAGCATAG
CTATAAATTTATACAACTTTCAACAATGGATCTCTTGGCTCTCGCATCGATGAAGAACGCAGCGAAACGC
GATATGTAATGTGAATTGCAGAATTCAGTGAATCATCGAATCTTTGAACGCACCTTGCGCCCTTTGGT--
ATTCCAAAGGGCATGCCTGTTTGAGTG-TCATTAAATTA--TCAACCTTTTCTTTTGTAATGAT------
----------------TGA-TCAGGCTTGGATGTGGGGG-------CTGCGGGTCTC------------T
CAGAGATCGGCTCCCCTT-AAATGCATTAGTGGAACCCTTT-----------GTGGATCATTATTGGCG-
---TGATAATT----------------ATCTATCCCA----------GTGATCGTGAAGCAAGCCT----
----------AACAAG---------CACCAGGGTT---------------TGGCTTATAACCGTCCCTC-
------TCTGGGACAA---------ATCTTCATTTTAATGTGACCTCAA---------------------
---------------------------AGGATTCCCCTAGTAAC-TGCGAGTG-AACCGGGAAAAGCTCA
AATTTGTAATCTGGCGGTC------CTTGTGGCCG-TCCGAGTTGTAATCTAGAGAAGTGC-TATCCGCG
-CTGGACCGTGTACAAG-TCTTCTGGAATGAAGCATCATAGAGGGTGAGAATCCCGTCTTTGACACGGAC
TGCCAGGGC-TA-TGTGATGCACTTTCGATGAGTCGAGTTGTTTGGGAATGCAGCTCTAAATGGGTGGTA
AATTCCATCTAAAGCTAAATATAGGCGAGAGACCGATAGCGAACAAGTACCGTGAGGGAAAGATGAAAAG
AACTTTGGAAAGAGAGTTAAACAGTACGTGAAATTGTTGAAAGGGAAACGCTTGAAGTCAGTCGCGTTGG
-CCGGGGATCAACCTTGCAT--------TCATTTGTGGGGCGTACTTTCTGG--TTGACGGGTCAGCATC
AATTTTGACCGTTGGAAAAAGGTTGGGGGAATGTGGCATC---TTCGGATGTG-----TTATAGAC-TCT
GACTGCATACAACGGTTGGGATTGAGGAACTCAGCACGCCGC--AAGGCCGGGGG------AAAC---CC
ACG-T-ACGTGCTTAGGATGCTGGCATAATGGCTTTAATCGACCCGTCTTGAAACACGGACCAAGGAGTC
TAACATGCCCGCGAGTGTTTGGGTGG-AAAACCCGAGCGCGTAATTAATGTGAA---AGTTGAGATCCTT
GTCGTGAGGAGCATCGACGCCCGGACCAGACCTTTT--GTGACGGATCTGCGGTAGAGCGTGTATGTTGG
GACCCGAAAGATGGTGAACTATGCCTGAATAGGGTGAAGCCAGAGGAAACTCTGGTGGAGGCTCGTAGC-
----------------------------------------------------------AAAGTGAAGAAG
ATCTTGGAGTGTATATGTGTRAATTGCGGAAAGCTAAAAGCCGACATCGTGAGTCG-------CGTCTCC
CTTTCC-TCTACTCGTTTCGCACCCCCACCATCCCAATTTTCTGGGGGCTCTCTYCACATCCCATGGAGA
ACCCCAAACCCGCACCACGTTAGTTCCTTGACAATCGA-GGCGTTCTTCTA---------ACCCGTG-GC
GGGG--------TCTTCGCSCGT---TTTCGGTCGCTTGATCGCCGCGTTGA---------CCATTG---
----CATACGCCCGGTGTT---GGTTGGACACGAGGTTTGCGTGGTGAAATGGGGGGCTGAACGAGG-AG
TGCGAAAAGATCC-AATACCAACATGCGGCGTGTGTGC---------TGTCAAAAGC----------TGC
GCTGCGGATGGATGGCTCCACCACCCT--CGCTGYGACGCAGTATGAG----TGGTGYGTGACGGGCCT-
---AGCAC--YTGTG-ACTCGGTGTCTCTT--GCCCCCTGCGAT-------------ACYTTATTTTTGT
CG--CGTYGCTTTG-TGATGTTCGGGT-----TCTTGTTGTCGT---------TGTTTCGGTAG-ACA--
-----CACGCTGACGCTTTTATT-TCCATACTTTAATGTTCGTCCCTG----------------------
----------------------TCGTGCCCATGAAACTGTCTTTTGCAAATGT--AAGTCGGATCCCAAT
TTCGCGGACAAGATCCGTCATATTCGTGATCCCAAAAATCGCATGGCCGTTGTTTGGGCGCACTGCAAGA
CCAAAATGGTTTGCGAACCGGATGACCCGAAGGAAGAAGGCGA---TGGCGCGGAGAATGAGGAACCCAA
GAAAGGTCATGGTGGTTGCGGTCATAACCAACCGMAGATCAGGAAGGAGGGGCTGAAGCTGTTCGTGCAA
TACAAGAAGCCAAAGGATGATGATGAGGAGGGCAAGTCGATGCAACCCGACAAGCGACTAA--TTACCGC
CTCCGAGGTCTACACAGCTTTCAAAAAGATGTCRGATTCCGATCTCYATCTGCTTGGCCTTTCAGACGAG
TACGCACGCCCCGAATGGATGATCTTGACGGTTATGCCTGTTCCYCCGCCCCCTGTTCGTCCGAGTATCA
GAGACACCCGAAGGCCAAGCTTGTGGTCTCGTCAAGAATCTGGCTCTCATGTCGTGTATATCCGTGGGCT
CGTACTCTGCGCCAGTTATTGAGTTTTTGGAGGAATGGGGTCTTGAATCCCTCGAAGAAAATGCACATTC
GTCGA-CACCTTGCACAAAGGTGTTCGTGAATGGTGTATGGATGGGTGTCCATCGCGATCCTGCGAATCT
GGTCAAGACTATCAAAAAATTGCGGAGGAAGGATGATATCAGCCCAGAGGTATCAGTTGTGCGGGATATT
CGTGAGAAGGAGCTGCGGCTATACACTGACGCGGGGAGAGTATGTCGGCCGTTGTTCATCGTTGATAACC
AGCAGCTCGCGCTGCAGAAAAAACACATTAAGTGGCTCAACCAAGGGTAC---AACGACACC---GATCA
GGACTTCAAATGGGAGCAGTTGGTGAAAGGTGGGATTATTGAACTGCTAGATGCAGAAGAGGAGGAGACT
GTCATGATTTCGATGACGCCGGAGGACCTGGAGAACTCTCGACTTCAGCAGAGCGGTGTTGACCCCCATG
CAAATGATGGAGAATTTGACCCACCGGCTCGACTGAAGGCGGGTACTCACGCCCACACTTGGACACATTG
TGAGATTCATCCGAGCATGATATTGGGTATATGCGCTAGTATTATTCCCTTCCCCGATCACAACCAGTCC
CCTCGTAAC-ACGTATCAATCCGCAATGGATTGCCGGAGGTACCGGTGAGTTCGAGGCTGGTATCTCCAA
GGATGGCCAGACTCGCGAGCACGCTCTCCTCGCTTTTACTCTCGGTGTCAGGCAACTTATCGTCGCCGTC
AACAAGATGGACACCA-CTAAGTGGAGTGAGGACCGTTTCAATGAAATCATCAAGGAAACATCCACCTTC
ATCAAAAAGGTCGGTTACAACCCGAAGGCAGTTGCTTTCGTCCCTATCTCTGGATGGCACGGTGACAACA
TGTTGGAGGAATCCGTCAACATGCCATGGTTCAAGGGCTGGACTAAAGAGACCAAGGGTGGTGTCGTGAA
GGGCAAGACTCTCCTTGATGCCATCGACGCCATCGAGCCCCCTGTCCGACCCCACGACAAACCCCTCCGT
CTTCCTCTCCAGGATGTCTACAAAATCGGTGGTATTGGCACAGTACCCGTCGGTCGTGTCGAAACTGGAA
TCATCAAGGCCGGAATGGTTGTCACCTTCGCTCCCTCAAATGTCACCACTGAAGTCAAATCGGTCGAAAT
GCATCACGAGCAACTCGAACAAGGATCCCCTGGTGACAACGTCGGTTTCAACGTCAAGAACGTATCGGTT
AAGGATATTCGTCGTGGAAACGTTGCCTCTGACTCCAAAAATGATCCCGCAAAGGAAGCCGCATCCTTCA
ACGCTCAGGTCATTGTTCTCAACCACCCTGGTCAGATCGGTGCTGGCTACGCACCCGTCCTCGATTGCCA
CACTGCCCACATCGCCTGCAAATTTGCCGAGCTCATCGAGAAGATCGATCGCCGGAGTGGTAAATCTTTG
GAGCAAGCACCCAAATTTGTCAAGTCAGGTGATGCATGCATTGTCAAGCTTG-TGCCTAGCAAGCCT---
----------------------------------------------------------------------
----------------------------------------------------------------------
----------------------------------------------------------------------
----------------------------------------------------------------------
----------------------------------------------------------------------
----------------------------------------------------------------------
---------------
>AFTOL_ID_1017_Cantharocybe_gruberi
----------------------------------------------------------------------
----------------------------------------------------------------------
----------------------------------------------------------------------
----------------------------------------------------------------------
----------------------------------------------------------------------
----------------------------------------------------------------------
----------------------------------------------------------------------
----------------------------------------------------------------------
-----------------------------------------------------------TTTTGGCCTAC
AAAAAACCTTATACAACTTTCAACAACGGATCTCTTGGCTCTCGCATCGATGAAGAACGCAGCGAAATGC
GATAAGTAATGTGAATTGCAGAATTCAGTGAATCATCGAATCATTGAACGCACCTTGCGCCCCTTGGT--
ATTCCGAGGGGCATGCCTGTTTGAGTG-TCATTAAATTA--TCAACCTCTTTGGCTTTN-----------
----------AAAGGTCAA-TCAGGCTTGGATGTGGGGG------TTTGCGGGCTTTTC----------A
TAAAAGTCGGCTCCTCTT-AAATGCATTAGCGGATTCTTTTGCAGA------GATCAGCATTCCCGGTG-
---TGATAAAA--------------ATATCAATGCCG-----------CGCTGTGA--------------
----------GGCGGGA-----------------T---------------CTGCTTCTAACATGGTCCCT
T-T---GCTGGGACAG---------CTCTTTGA--CGATTTGACCTCAAATCAGGTAGGACTACCCGCTG
AACTTAAGCATATCAATAAGCG-----AGGATTCCCCTAGTAAC-TGCGAGTG-AAGCGGGAAAAGCTCA
AATTTGTAATCYGGCAGTC------YTTGCGGCTG-TCCGAGTTGTAAACTAGAGAAGTGC-TATCCGCG
-CTGGACCGTGTACAAG-TCTCCTGGAATGGAGCGTCACAGAGGGTGAGAATCCCGTCTTTGACACGGAC
TGCCAGGGCTTT-TGCGATGCGCTCTCGAAGAGTCGAGTTGTTTGGGAATGCAGCTCAAAATGGGTGGTA
AATTCCATCTAAAGCTAAATATTGGCGAGAGACCGATAGCGAACAAGTACCGTGAGGGAAAGATGAAAAG
AACTTTGGAAAGAGAGTTAAACAGTACGTGAAATTGTTGAAAGGGAAACGCTTGAAGTCAGTCGCGTCGG
-CCAGGGATCAGCCTTGCAT---------TTTTTGCTGGGTGCACTTCCTGGTTTTGACGGGTCAGCATC
GATTTTGACCGCTGGATAAAGGTCAGGGGAATGTGGCATC---TTCGGATGTG-----TTATAGCC-CCT
GATCGCATACAGCGGTCGGGATCGAGGAACTCAGCACGCCGC--AAGGCCGGGGT----TTCGAC---CC
ACG-TATCGTGCTTAGGATGCTGGCAAAATGGCTTTAATCGACCCGTCTTGAAACACGGACCAAGGAGTC
TAACATGCCTGCGAGTGTTTGGGTGG-AAAACCCGAGCGCGCAATGAAAGTGAA---AGTTGAGACCTCT
GTCGTGGAGGGCATCGACGCCCGGACCTGACCTTTT--GTGACGGATCCGCGGTGGAGCATGTATGTTGG
GACCCGAAAGATGGTGAACTATGCCTGAATAGGGTGAAGCCAGAGGAAACTCTGGTGGAGGCTCGTAGCG
ATTCTGACGTGCAAATCGA--TCGTCGAATTTGGGTATAGGGGCGAAAGACTAATCGAAAWGYGAACAAA
ATACCGGAATGTATCTGTGTTAATTGTGGAAAGCTGAAAGCCGACATCGTGAGTCAG-----CCCTTCCC
GYTTCC-TCTACTCGTTTTGCA-CCCCCACTTTCCAATTTTCTGGGGGCTCTCTCCAAATTCCATGGAGA
ACCCCAAACCCGCACCACGTTAGTTCCTTGACAATCGA-GGCGTTCTTTT----------GCCCGTGTGC
GCGGGATGTTCTCTGGYGCGCGT---CTTTGGTCGCTTGACCGCYGYRCTTT---------TTGCAGAGA
AATCCATCGCCACGGTGTC---GGTCGGACACGAGG-TTGCGCGGTGAAATGGGGGGCTGARCGAGATAG
TGTGAAACAGTG---------------------TGTTC---------TGCACACTGT----------TAT
GCT-TGAT-GGATGGCTCCTCCGCCCT--CGCTGTCACRCAGTTTGAG----CGGCGCGTGTTCGGGCCT
TGTTGCAC--TTGTG-CTGAAATCCCCTTG--CCCCCCTATTAC--------------TGTACCTCATTT
CC--ATCGGTTTTCATTGCGCTCTGTTCCRGGTTCGGTTGTCGTTGTCGTGTTCCCTCCAGTAG-ACA--
-----GATGCTGACGATTTGATT-TGCATATCGTTCTATGATCTCCCTCTTTCCTCATATGATCGTTTTG
GCCATGCATGTCTGTGAATCTTCTATTCCATGACTACCGATGTACATCAATGT--AAGTCGGACCCCAAC
TTTGCGGACAAGATACGCCACATCCGTGATCCCAAGGCGCGGATGGCGGTCGTCTGGAATCACTGCAAGA
CCAAGATGGTTTGCGAAACCGATGACACCAAGGAAGAAGCCGA---TGGYGCAGAAAATGAAGAGCCCAA
GAAGGGTCATGGTGGTTGTGGTCACGTCCAACCTCAAATCAGGAAGGAGGGACTTAAGCTTTTTGTGCAG
TACAAGAAGGCAAAGGACGACGATGAGGAGGTGAAGTCTTTGCAACCTGATAAGYGGCTGA--TCACTGC
ATCGGAGGTATACACGGCCTTCAAGAAGATGTCAGATTCAGATCTGCACCWCCTCGGTCTCTCCGACGAA
TATGCGCGTCCCGAATGGATGATTTTGACGGTCATGCCTGTTCCTCCGCCGCCTGTTCGACCAAGTATCT
GAAACTCCCGAAGGTCAAGCCTGCGGATTGGTAAAGAATCTTGCTTTGATGGCTTGCATATCAGTCGGTT
CGTACTCTGCACCCGTCATCGAGTTCTTGGAGGAGTGGGGGTTGGAATCTTTGGAAGAGAACGCACACTC
ATCTA-CRCCTTGTACGAAGGTGTTCGTAAATGGGGTGTGGATGGGTGTTCATCGAGACCCTGCGAACTT
GGTCAAGACAATCAAGAAGCTTCGGAGAAAAGACGATATCAGCCCAGAAGTATCTGTGGTGCGGGATATC
CGCGAAAAAGAATTAAGGCTGTACACGGATGCTGGCAGAGTATGCCGACCGCTCTTCATCGTCGAAAACC
AGCAACTCGCACTACAGAAAAAGCACATCAAATGGTTGAATCAGGGGTAC---AATGACGAA---GGGGA
GGATTTCAAGTGGGAACAACTGGTCAAAGGGGGTATCATCGAGCTCTTGGATGCGGAGGAAGAAGAGACT
GTCATGATTTCGATGACCCCGGAAGACCTTGAGAATTCGCGACTGCAACACCAGGGTGTTGATCCTCACG
CGAACGACGGCGAATTTGACCCAGCCGCGCGACTGAAAGCTGGAACGCATGCTCATACTTGGACTCACTG
TGAAATCCACCCAAGCATGATCTTGGGCATTTGTGCAAGTATAATACCTTTTCCTGACCACAACCAGTCT
CCTCGTAAC-ACTTATCAATCCGCTATGGATCGCCGGTGGTACCGGTGAGTTCGAGGCTGGTATCTCCAA
GGACGGTCAGACTCGCGAGCACGCTCTCCTTGCCTTCACTCTTGGTGTACGGCAACTTATCGTTGCGGTC
AACAAGATGGACACGA-CCAAGTGGAGTGAGGACCGATTCAACGAAATTGTCAAGGAAACTTCCACCTTC
ATAAAGAAGGTCGGCTACAACCCCAAGGCTGTCGCTTTCGTCCCCATCTCCGGTTGGCATGGTGACAACA
TGTTGGAGGAGTCACCAAATATGCCTTGGTTCAAGGGCTGGAGCAGGGAGACTAAGGCTGGTGTTGTCAA
GGGAAAGACCCTTCTTGATGCCATTGATGCCATCGAACCCCCTGCCCGACCCTCCGACAAGCCCCTTCGT
CTCCCTCTCCAGGATGTTTACAAAATCGGTGGTATTGGAACTGTACCCGTCGGTCGTGTTGAAACCGGTA
TCATTAAGGCTGGAATGGTTGTCACTTTCGCTCCTTCGAACGTCACCACTGAAGTCAAGTCCGTCGAAAT
GCACCATGAACAGCTCGAACAGGGCTTGCCAGGTGACAATGTCGGTTTCAACGTCAAGAACGTCTCGGTC
AAGGATATTCGCCGTGGTAACGTCGCCTCCGATTCCAAGAACGACCCCGCCAAGGAAGCCGCATCATTCA
ACGCTCAAGTCATCGTCCTCAACCACCCCGGTCAAATTGGTGCCGGCTACGCTCCCGTCCTCGATTGCCA
TACTGCCCACATTGCTTGCAAATTCGCTGAACTCATTGAGAAGATCGATCGTCGGAGTGGAAAGTCGTTG
GAAGATGCCCCCAAATTCGTTAAATCCGGTGATGCCTGCATTGTCAAACTCG-TTCCTAGCAAGCCT---
----------------------------------------------------------------------
----------------------------------------------------------------------
----------------------------------------------------------------------
----------------------------------------------------------------------
----------------------------------------------------------------------
----------------------------------------------------------------------
---------------
>AFTOL_ID_1557_Pseudoarmillariella_ectypoides
GGAAGTAAAAGTCGTAACAAGGTTTCCGTAGGTGAACCTGCGGAAGGATCATTATTG-AAT-----TCAC
TTG-AAAGGTTGTAGCTGGCTGGGTTT--ATCCCCAGCA-TGTGCACGCCTTTCAT--------------
-----CCATTCAAACCCCATGTGCACC-TTTTGTAGGCCGCAGACATTGATTTGT---------------
----------------------------------------------------------------------
----------------------------------------------------------------------
----------------------------------------------------------------------
----------------------------------------------------------------------
----------------------------TTTGC-GAGTCTATGTTTTT----------AATACACCC---
-CATTTGTATG-----TCTTTGAATG-TCTTGATAGGCTT------------------------TTCAAA
GCCAAAACTTATACAACTTTCAACAACGGATCTCTTGGTTCTCGCATCGATGAAGAACGCAGCGAAATGC
GATAAGTAATGTGAATTGCAGATTTCAGTGAATCATCGAATCTTTGAACGCACCTTGCACCCCTTGGT--
ATTCCGAGGGGTATGCCTGTTTGAGTG-TCATTAAATTC--TCAACTTCAAAATTCTTTATTGA------
-------------ATTTTC-TGAAGCTTGGACTTGGGGG-----TTTTGCTGGCTTTGTTT---------
AAAAAGTCGGCTCCTCTT-AAATGCATTAGCGTTTCCTTT-----------GCTGAAGAAGCTATGGTT-
---TGATAATT----------------ATCTAAGCCG----------TTRCCTTTTAAAGCCCCTATTTC
AATAGCCCCTGTTGAG---------ATAGGGGGGA---------------ATGCTTCAAATCGTCTTTG-
-----------GACAA----------TTCTTGAC-ATTTTTGACCTCAAATCAGGTAGGACTACCCGCTG
AACTTAAGCATATCAATAA--------AGGATTCCCCTAGTAAC-TGCGAGTG-AAGAGGGAAAAGCTCA
AATTTAAAATCTGGCGGTC------AT----GCCG-TCCGAGTTGTAATCTAGAGAAGTGT-TATCCGCG
-TTGGACCGTGTACAAG-TCTCTTGGAATAGAGCATCATAGAGGGTGAGAATCCCGTCTTTGACACGGAC
TACCAAGGCTTA-TGTGATGCGCTCTCGATGAGTCGAGTTGTTTGGGAATGCAGCTCAAAATGGGTGGTA
AATTCCATCTAAAGCTAAATATTGGCGAGAGACCGATAGCGAACAAGTACCGTGAGGGAAAGATGAAAAG
AACTTTGGAAAGAGAGTTAAACAGTACGTGAAATTGTTGAAAGGGAAACGCTTGAAGTCAGTCGCGTTGT
-TCGGAAATCAACCTTCTA----------TTCGTAGTTGGAGCACTTTCCGT--TTAACGGGTCAACATC
AATTTTGATTGTTGGATAAAGGTCAAAGGAAGGTGGCATC---TTCGGATGTG-----TTATAGCC-TTT
GATTGCATACAACAGTTGGGATTGAGGAACTCAGCACGCCGC--AAGGCCGGGGT----TTTAC----CC
ACG-T-ACGTGCTTAGGATGTTGGCATAATGGCTTTAATCGACCCGTCTTGAAACACGGACCAAGGAGTC
TAACATGCCTGCGAGTGTTTGGGTGG-AAAACCCAAGCGCGTAATGAAAGTGAA---AGTTGAGATCTCT
GTCGTGGAGAGCATCGACGCCCGGACCAGACCTTTT--GTGACGGATCCGCGGTAGAGCATGTATGTTGG
GACCCGAAAGATGGTGAACTATGCCTGAATAGGGTGAAGCCAGAGGAAACTCTGGTGGAGGCTCGTAGCG
ATTCTGACGTGCAAATCGA--TCGTCGAATTTGGGTATAGGGGCGAAAGACTAATCGAAAAGTGAAGAAA
ATATTGGAGTGTATATGCGTAAATTGTGGAAAGCTAAAAGCCGACATCGTGAGTTG-------CGTCTCC
CTTTCC-TCTACTCGTTTCGCACCCCCACCATCCCAATTTTCTGGGGGCTCTCTCCAAATTCCATGGAGA
ACCCCAAACCCGCACCACGTTAGTTCCTTGACAATCGA-GGCGTTCTTCT----------ACNCGTG-GN
GTGG--------TCAGTGCGCGT---TTTCGGTCGCTTGATCGCCGCACTGA---------CCATTG---
----CAAACGCCCGGTGTT---GGTTGGACACGAGG-TTGCGTGGTGAAATGGGGGGCTGAACGAGG-AG
TGCGAAAAGATA-------CCAGAAAGCAGTCGTGTGC---------TGTCATCAAC----------CAC
GCTGCGAT-GGAAGGTTGCACCGCCCT--CGCTGTGACGCAGCTAGAG----GAGCGCGTGTTCAGCAT-
----GCAC--TTGTG-ACTCCGTGTCTATC--GCCCCCTATAATATCTTGT-------------------
----CGTGGTATT--TCATGTCTGGGGTCG--TTCGCCTGTCATA--------TTTCTGTAGAC-ACA--
-----CACGCTGACCCTTTCACC-CACATATGTTGATCTTATCGTCCCGTCCCC----------------
-----------------CTGTTGCCTGTTCTCACCTACGTTTTTAAAACATGT--AAGTCCGACCCCAAT
TTCGCGGACAAGATCCGGCATGTCCGGGATCCCAAAGCGCGAATGGGAATCGTTTGGGCTCACTGCAAGA
CCAAAATGGTTTGCGAACCTGATGAACCGAAGGAAGAAGGCGA---AGGTGCCGATGGCGAGGAGCCCAA
GAAGGGCCATGGAGGCTGTGGTCACGTCCAGCCGCAGATCAGGAAGGAGGGATTGAAGCTTTTTGTGCAA
TACAAGAAGCCGAAGGACGACGACGAGGAGGTGAAGTCATTGCAGCCTGACAAGCGGTTGC--TCACTGC
CTCCGAGGTTTACGTCGTGTTCAAAAAGATGTCGGACTCTGATCTTCATCTACTCGGCCTTTCGGATGAG
TACGCACGACCAGAGTGGATGATCCTAACCGTCATGCCCGTTCCTCCACCTCCTGTTCGCCCAAGTATCG
GAGACACCTGAAGGGCAAGCTTGTGGCCTCGTCAAAAATTTGGCTCTCATGGCGTGTATATCTGTGGGGT
CATACTCCGCYCCCGTGATTGAGTTCTTGGAGGAGTGGGGGCTGGAGTCTCTGGAAGAGAATGCGCACTC
CTCGA-CGCCTTGTACAAAGGTTTTCGTGAATGGAGTGTGGATGGGTGTGCATCGTGACCCTGCCAACCT
GGTGAAGACAATCAAGAAATTGCGGAGGAAGGATGATATCAGCCCTGAGGTGTCGGTTGTGCGAGACATA
CGTGAGAAGGAACTCCGATTATACACTGATGCAGGACGGGTGTGTCGTCCTCTGTTCATTGTCGAGAACC
AGCAGCTGGCCCTGCAGAAAAAACACATCAAGTGGTTGAATCAGGGGTATCGGGATGAAGAC---GGAGA
GGAATATAAATGGGAACAGCTAGTGWRAGGCGGCATCATAGAACTATTGGATGCAGAGGAAGAGGAGACT
GTCATGATCTCCRTGACCCCAGAGGACCTAGAGAATTCGCGCCTTCAGCAGAGTGGCATCGACCCTCATG
CTAATGACGGAGAATTTGACCCAGCAGCGCGTCTCAAGGCGGGAATTAATGCACATACTTGGACACACTG
TGAAATCCACCCGAGTATGATATTGGGCATCTGCGCTAGTATCATTCC----------------------
-----------------------------ATTGCCGCTGGTACTGGTGAGTTCGAGGCCGGTATCTGTAA
GGATGGTCAGACTCGCGAGCACGCTCTTCTTGCCTTCACTCTCGGTGTCAGGCAGTTCATCGTTGCCATC
AACAAGATGGATACCA-CCAAGTGGAGCGAGGACCGTTTCAATGAAATCATCAAGGAGACTTCCACCTTC
ATTAAGAAGGTCGGTTACAACCCCAAGGCTGTTGCCTTCGTCCCCATCTCTGGCTGGCACGGCGACAACA
TGTTGGAGGAGTCCCCCAACATGACGTGGTACAAGGGCTGGACCAAGGAGACCAAGGGTGGTGTCGTCAA
GGGTAAGACCCTTCTGGATGCCATCGACGCCATCGAGCCACCAGTTCGTCCTGTCGAGAAGCCTCTCCGT
GTCCCCGTTCAGGATGTGTACAACATTGGTGGTATCGGCACGGTCTCCGTTGGTCGTGTTGAGACTGGTA
TTATCAAAGCTGGAATGGTTGTCACCTTCGCCCCTTCAAATGTCACCACCGAAGTGAAGTCGGTTGAAAT
GCATCACGAGCAGCTCGAGCAGGGTTCCCCCGGTGATAATGTCGGTTTTAACGTCAAGAACGTCTCGGTC
AAAGATATTCGTCGTGGAAATGTCGCATCCGACTCTAAGAATGATCCCGCCAAGGAAGCTGCTTCTTTCA
ACGCTCAGGTCATCATTCTCAATCACCCTGGACAGATCGGAGCAGGGTATGCACCCGTCCTCGATTGTCA
TACCGCCCATATTGCCTGCAAGTTCGCCGAGCTCATCGAGAAGATTGATCGCCGGAGTGGCAAGTCCTTG
GAGCAGGCACCCAAATTTGTCAAGTCGGGTGACGCCTGTATCGCCAAACTTG-TGCCGAGCAAGCCC---
----------------------------------------------------------------------
----------------------------------------------------------------------
----------------------------------------------------------------------
----------------------------------------------------------------------
----------------------------------------------------------------------
----------------------------------------------------------------------
---------------
>AFTOL_ID_1682_Cuphophyllus_aff__pratensis
------------------------------------------------------TTG-AATAAATATAAT
TTG-GAAGGTTGTAGCTGGCTCTCT--------GAGTAA-TGTGCACGCCTTTCAA---ACTATTT----
-----ATCCTACAACCACCTGTGCACT-TCTTGTAGATGCTGGATATA----------------------
----------------------------------------------------------------------
----------------------------------------------------------------------
-------------------------------------------------------AAGACAAACTCTCCT
TTGGATTGTTGTGTTCTTTTGAGGGTTTTGCTGT------------------------------------
--------CAAGGCTGCCTTTGCTT---GTCTA-GCATCTATGTATTTTA-------TGATACACCC---
-CATGTATAGT------CTTTGAATG-TGTTATCAAAAGG-------------CAGCAATGTCTCTTGTT
ATAAATATTAATACAACTTTCAACAACGGATCTCTTGGCTCTCGCATCGATGAAGAACGCAGCGAAATGC
GATAAGTAATGTGAATTGCAGAATTCAGTGAATCATCGAATCTTTGAACGCACCTTGCGCTCCTTGGT--
ATTCCGAGGAGCATGCCTGTTTGAGTG-TCATTAAATTC--TCAACCCCTCTCTTTAGTTTTTT------
----------CTGAAGGGG-GGTGGCTTGGATAGTGGAGGTG---TTTGCAGGCTTGAAT----------
CTAAAGTCAGCTCCTCTC-AAATGCATTAGCAGAACCCTTTGTAT-------YGACTTGGTTTCTGGTG-
---TGATAAAT---------------TATCTACGCCG----------TTCTAGTCA--------------
----------GACAAAA--------AGTTATTGTT---------------YGGCTTCTAACTTGCCTTAT
GG----------------------GCCCTTTTA-------------------------------------
----------------------------GGATTCCCCTAGTAAC-TGCGAGTG-AAGCGGGAAAAGCTCA
AATTTAAAATCTGGCAGTGC-TT-TTTGCATTCTG-TCCGAGTTGTAATCTAGAGAAGTGC-TATCCGCG
-CTGGACCGTGTACAAG-TCTCCTGGAATGGAGCGTCATAGAGGGTGAGAATCCCGTCTCTGACACGGAC
TACCAGGGCTTT-TGTGATGTGCTCTCGAAGAGTCGAGTTGTTTGGGAATGCAGCTCAAAATGGGTGGTA
AATTCCATCTAAAGCTAAATATTGGCGAGAGACCGATAGCGAACAAGTACCGTGAGGGAAAGATGAAAAG
AACTTTGAAAAGAGAGTTAAACAGTACGTGAAATTGTTGAAAGGGAAACGCTTGAAGTCAGTCGCGTTGG
-CCGGGGATCAACCTTGCAT--------TTGCTTGCTGGGCGCACTTTCCGG-TTTGACGGGTCAGCATC
AATTTTGACTGCTGGACAAAGGTAAAGGGAATGTGGCATC---CTCGGATGTG-----TTATAGCC-CTT
GATCGCATACAGTAGTTGGGATTGAGGAACTCAGCATGCCTTTAATGGCCGGGTTTTTTTTAAAA---CC
ACG-TAACGTGCTTAGGATGCTGGCATAATGGCTTTAATCGACCCGTCTTGAAACACGGACCAAGGAGTC
TAACATGCCTGCGAGTGTTTGGGTGG-AAAACCCAAGCGCGCAATGAAAGTGAA---AGTTGAGACCTCT
GTCGTGGAGGGCATCGACGCCCGGACCAGATCTTTT-AGTGACGGATCCGCGGTAGAGCATGTATGTTGG
GACCCGAAAGATGGTGAACTATGCCTGAATAGGGTGAAGTCAGAGGAAACTCTGATGGAGGCTCGTAGCG
ATTCTGACGTGCAAATCGA--TCGTCGAATTTGGGTATAGGGGCGAAAGACTAATCGAAAAGTAAAGAAG
ATCTTGGAGTCTATTTGTGTAAACTGCGGAAAGCTGAAAGCTGATATCGTGAGTCG-------CATCTCC
CTTTCCGCTTACTCGTTTCGCA-CCCCACCATCCCAATTTTCTGGGGGCTCTCTCCATATCCCATGGAGA
ACCCCAAACCCGCACCACGTTTGTTCCTTGAAAATCGA-GGCGTTCTTCT----------ACCCGTG-GT
GTGG--------TCTTCGCGCGT---TTTCGGTCGCTTGATCGCCGCGTTGA---------CCATTG---
----TATACACCCGGTGTT---GGTTGGACACGAGGTTTGCGTGGTGAAATGGGGGGCTGAATGAGG-AS
TGCGAAAAGACCGAAATTCCAACAGGCAGATGGTGTGC---------TGTCAACGGC----------CAC
TCTGCGATGGAATGACTCATCCGCCCT--CACTGTGACGCAGTATGAG----TGATGCGTGTTGGGTCG-
----GCAC--TTGTG-ACTCGCTGTCTATT--GCCCCCTGTGTG------------TTTGTTCTGTATAT
T---TGTGTTGTTCTTTGTGGCTGGGTTCGGATTCGTGTGTTCGA--------TGTTTCGGTAG-ACR--
-----CACGCTGACGCTTTTATC-CGCATATTTTAATATTCTGGACCT----------------------
-------------------TCCATTTTTTTCATGAAATCGTCATTATCAATGT--AAGTCGGATCCCGGT
TTCGCAGACAAGATCCGTCATATTCGCGATCCTAAAAATCGGATGGCCATCGTTTGGGCTCACTGCAAGA
CGAAAATGGTTTGCGAACCTGATGACCCGAAGGATGAAGGCGA---TGGCGCGGAAAACGAGGAGCCCAA
GAAAGGTCACGGGGGCTGTGGCCATGTCCAGCCTCAGATCAGGAAGGAGGGTTTGAAACTTTTTGTGCAA
TATAAAAAGCCAAAGGACGACGAGGAGGAGGTCAAGTCAATGCAGCCTGACAAGCGGTTGA--TGACTCC
TTCGGAAGTCTATACAACGTTTAAAAAGATGTCGGACTCTGACCTCCACCTGCTCGGCCTCTCGGATGAG
TATGCGCGTCCGGAATGGATGATCTTGACTGTTATGCCCGTTCCTCCACCCCCTGTTCGTCCGAGTAT--
----------------------------------------------------------------------
----------------------------------------------------------------------
----------------------------------------------------------------------
----------------------------------------------------------------------
----------------------------------------------------------------------
----------------------------------------------------------------------
----------------------------------------------------------------------
----------------------------------------------------------------------
----------------------------------------------------------------------
----------------------------------------------------------------------
----------------------------------------------------------------------
----------------------------------------------------------------------
----------------------------------------------------------------------
----------------------------------------------------------------------
----------------------------------------------------------------------
----------------------------------------------------------------------
----------------------------------------------------------------------
----------------------------------------------------------------------
----------------------------------------------------------------------
----------------------------------------------------------------------
----------------------------------------------------------------------
----------------------------------------------------------------------
----------------------------------------------------------------------
----------------------------------------------------------------------
----------------------------------------------------------------------
----------------------------------------------------------------------
----------------------------------------------------------------------
----------------------------------------------------------------------
----------------------------------------------------------------------
---------------
>AFTOL_ID_1715_Hygrocybe_coccinea
-------------------------------------------GAGGAACAGCCTTG-------------
-------GATGCCTGCTGGCCCATCTT----ATTGGGCA-TGTGCACTCCTTGGTGT-TTTTGTTTGTGA
CCCCTCGATTTTACACCCTTGTGCACC-ACTTGTAGGCTTGAGAAATT----------------------
----------------------------------------------------------------------
----------------------------------------------------------------------
----------------------------------------------------------------------
----------------------------------------------------------------------
----------------------------------GGGCCTATGTTTTTAT------TATACACACAC---
--------------ATCCATTGAATG-TATTTTGTTGGG--------------------------CAATT
ATTTTAAAAAACACAACTTTCAACAATGGATCTCTTGGCTCTCGCATCGATGAAGAACGCAGCGAAATGC
GATACGTAATGTGAATTGCAGAATTCCGTGAATCATCGAATCTTTGAACGCACCTTGCGCCCCTTGGT--
ATTCCGAGGGGCATGCCTGTTTGAGTG-TCATTGAATTT--CTCAAAACCAGTTTGATGTTTTT------
----------TCATCATCG-GGCTTTTTGGATCTGGAGT-------GTGCCGGT----------------
--TGAATCGGCTCCTCTG-AAAATCATTAGCAAACTTTTCTCC---------CGAAGCTGTTTTTAATGG
TGTTGATAGCT--------------TAGTCTACACCT----------TTGCCGCTG--------------
----------GGAAGA------------------T--GC-----------TTGCTTACAATTTGAGGGG-
--------GTGAACAAACC-----CAAAATTCT--TTTTTTGAC--------------------------
----------------------------GGATTCCCCTAGTAAC-TGCGAGTG-AAGCGGGAAAAGCTCA
AATTTAAAATCTGGCGGTCT----CTTTGGGGCTG-TCCGAGTTGTAATCTAGAGAAGYGT-CTTCCGCG
-CTGGACCGTGTACAAG-TCTCTTGGAACGGAGCGTCGTAGAGGGTGACAATCCCGTCTTTGACACGGAC
TGCCAGGGCTTT-TGTGATGCGCTCTCGAAGAGTCGAGTTGTTTGGGAATGCAGCTCAAAATGGGTGGTA
AATTCCATCTAAAGCTAAATATGGGCGAGAGACCGATAGCGAACAAGTACCGTGAGGGAAAGATGAAAAG
AACTTTGAAAAGAGAGTTAAACAGTACGTGAAATTGTTGAAAGGGAAACGATTCAAGTCAGTCGCGTTGT
-CCGGWAATCAACCTTTGCAA----CATTTTGTTGCTGGGCTTACTTTCCGG-TTCGACGGGTCAGCATC
AATTTTGATCGTCGGACAAGGTCTTGGGGAATGTGGCATC---TTCGGATGTG-----TTATAGCC-CCT
TGTCGCATGCGATGGTTGGGATTGAGGAACTCACCATGCCGA--AAGGTCGGGGTT---TTGAAC---CC
ACGTTAACGTGCTTAGGATGCTGGCATAATGGCTTGAACCGACCCGTCTTGAAACACGGACCAAGGAGTC
TAACATGCCTGCAAGTGTTTGGGTGG-AAAACCCAAGCGCGAAGTGAAAGTGAACTTGGTCGAGATCTCT
GTCGTGGGGAGCACCGACACCCGGACCAGACCTTCT--GTGACGGATCCGCGGTAGAGCATGCATGTTGG
GACCCGAAAGATGGTGAACTATGCCTGAATAGGGTGAAGCCAGAGGAAACTCTGGTGGAGGCTCGTAGCG
ATTCTGACGTGCAAATCGA--TCGTCGAATTTGGGTATAGGGGCGAAAGACTAATCGAAAAGTCAAGAAA
ATATTGGAATGTATTTGCGTGAATTGCGGAAAGTTAAAGGCCGACATAGTAAGTCTCTCA-C--------
----------------------------------------------------------------------
---------------------------------------GACATTCTACTT------CAGATCAATA---
-------------------------TCTGCGATAATTTG--------------------TATTATTG---
-------------------------------------CTG------------------------------
----------------------------------------------------------------------
----------------------------------------------------------------------
----------------------------------------------------------------------
-----------------------------------------------------------------ACA--
----------------------------------------------------------------------
-----------------------------------------------CGTTAT--CAGTCGGACCCCAAC
TTTTCGGAGAAAATCAGACACGTTCGGGATCCCAAGAAACGCATGGCTGTTGTTTGGAATCACTGTAAGA
CAAAAATGGTTTGTGAGCCAGACGATACCAAGGAGGAAGGTGA---AGGTCCCGAAAACGAAGAGCCCAA
GAAGGGTCATGGGGGTTGCGGGCACATTCAACCCGTCATCAGGAAGGAGGCCCTCAAGCTTTTTGTACAG
TACAAAAAGCCGAAGGATGATGACGAGGAGATCAAATCAATGCAGCCCGACAAGAAGCTTC--TAACCCC
GGCAGAGATTCATATCTTGTTCAAAAAGGTTTCGGATTTCGATCTGCATTTGCTGGGCCTTTCTTCAGTC
TATGCGCGACCGGAGTGGATGATCCTTACGATAATGCCCGTTCCCCCTCCACCCGTTCGCCCAAGTATCA
GAGACACCGGAAGGTCAGGCTTGCGGTCTCGTCAAGAATCTTGCTCTTATGGCCTGTATCTCGGTGGGAT
CTTACTCTGCTCCTGTCATCGAATTTTTGGAGGAGTGGGGTCTGGAATCATTAGAAGAGAATGCACACTC
CTCGA-CGCCTTGTACGAAGGTCTTTGTTAATGGCGTGTGGATGGGGGTTCATCGCGATGCCGCAAACTT
GGTGAAGACGATCAAAAAATTGCGCAGGAAGGATGATATCAGTCCTGAGGTGTCTGTGGTGCGCGACATC
CGCGAGAAAGAGTTGAGGTTATATACCGACGCAGGACGGGTTTGTCGACCTCTTTTCATCGTCGAAAATC
AGCAACTTGCTTTGCAGAAAAAGCACATCAGGTGGCTGAATAACGGATTTAGAGATGACATG---GCCGA
GGAGTTCAAATGGGAGCAACTGGTAAAGGGAGGCATCGTAGAACTGTTGGATGCCGAGGAGGAGGAGACC
GTTATGATTTCTATGACTCCAGAAGACTTGGAAAATTCAAGACTTCAGCAAAGCGGCGTTGACCCTCATG
CTAATGATGGTGAATTTGACCCGGCGGTACGGCTGAAAGCGGGAATTAATACCCACACCTGGACACATTG
CGAAATCCATCCAAGCATGATTCTTGGTATCTGCGCCAGTATCATTCCGTTTCCTGACCATAACCAGTCT
CCTCGAAAC-ACCTACCAATCCGCTATGGATTGCCGTTGGTACTGGTGAGTTCGAGGCCGGTATCTGTAA
GGATGGTCAGACTCGCGAGCACGCTCTTCTCGCCTTCACTCTCGGTGTCAGGCAGCTCATCGTGGCCATC
AACAAGATGGATACCA-CCAAGTGGAGCGAGGACCGTTTCAATGAAATCGTCAAGGAGACTTCCACCTTC
ATTAAGAAGGTCGGTTACAACCCCAAGGCTGTTGCCTTCGTCCCCATCTCTGGCTGGCACGGCGACAACA
TGTTGGAGGAGTCCCCCAACATGACGTGGTACAAGGGCTGGACAAGGGAGACCAAGGGTGGTGTTGTCAA
GGGCAAGACCCTTCTTGACGCTATCGATCCTATCGAACCCCCAGTCCGGCCTCACGATAAACCCCTCCGC
CTCCCTCTTCAAGATGTCTACAAAATTGGTGGTATCGGAACAGTGCCCGTTGGCCGTGTTGAGACCGGTA
TCATCAAGGCTGGAATGGTCGTCACCTTTGCCCCCTCAAACGTCACCACTGAAGTCAAGTCCGTCGAAAT
GCATCACGAACAGCTCGAACAGGGCAACCCAGGTGACAACGTTGGTTTCAACGTCAAGAACGTATCGGTC
AAGGATATTCGCCGTGGAAACGTCGCCTCCGATTCTAAGAACGACCCAGCAAAGGAAGCGGCTTCCTTCA
ACGCTCAGGTCATTGTTCTGAATCACCCTGGTCAAATTTCTGCCGGTTACGCACCTGTGTTGGATTGCCA
CACTGCCCACATTGCTTGCAAGTTCGCTGAGCTCCTCGAGAAAATCGATCGCCGAACTGGTAAGACCATG
GAACAATCTCCCAAAAGCGTCAAATCTGGCGATGCCTGCATTGTTAAACTTA-TCCCTTCCAAGGTG---
----------------------------------------------------------------------
----------------------------------------------------------------------
----------------------------------------------------------------------
----------------------------------------------------------------------
----------------------------------------------------------------------
----------------------------------------------------------------------
---------------
>AFTOL_ID_1723_Hygrophorus_pudorinus
------------------------------------------------------TTG-AAT------TTT
TGA-AGGGGTTGTAGCTGATCTTTC--------GAGATA-TGTGCACACCTCTTGTC-------------
-----CAAATCTTTACACCTGTGCACC--TTTGTAGACAGTGAC--------------------------
----------------------------------------------------------------------
----------------------------------------------------------------------
----------------------------------------------------------------------
----------------------------------------------------------------------
----------------------------------ATGTCTATGTTTTTT---------AATACACCC---
TGTTATAAAAG------TTCAGAATG-CTTGATT------------------------------------
---AAACTTAATACAACTTTCAACAACGGATCTCTTGGCTCTCGCATCGATGAAGAACGCAGCGAAATGC
GATAAGTAATGTGAATTGCAGAATTCAGTGAATCATCGAATCTTTGAACGCACCTTGCGCTCCTTGGT--
ATTCCGAGGAGCATGCCTGTTTGAGTG-TCATTAAATTC--TCAATCCCTCTTTCTTTCTT---------
---------------GAAA-GWGGCTTTGGATTTGGAGTG------TTGCTGGCTTTTT-----------
-----GTTGGCTTCTCTT-AAATGCATTAGCTTGATATTCTTTT--------GTGGATAGGCTTTGGTT-
---TGATAA-----------------TATCTATGTCA----------TTGCCGTGA--------------
----------AACAAATG----------------T---------------CAGCTTCTAATCGTCCTCT-
--------TTGGACAA-------------------CTCTTTGACATT-----------------------
---------------------------AGGATTCCCCTAGTAAC-TGCGAGTG-AAGCGGGAAAAGCTCA
AATTTAAAATCTGGTGGTC------TTAAAAGCTG-CCCGAGTTGTAATCTAGAGAAGTGC-TTTCCGCG
-TTGGACCGTGTACAAG-TCTCTTGGAACAGAGCGTCATAGAGGGTGAGAATCCCGTCTTTGACACGGAC
TACCAGTGCTTT-TGTGATGCGCTCTCAAAGAGTCGAGTTGTTTGGGAATGCAGCTCAAAATGGGTGGTA
AATTCCATCTAAAGCTAAATATTGGCGAGAGACCGATAGCGAACAAGTACCGTGAGGGAAAGATGAAAAG
AACTTTGGAAAGAGAGTTAAACAGTACGTGAAATTGTTGAAAGGGAAACGCTTGAAGTCAGTCGCGTTGG
-CCAGAAATCAACCCT-------------------CAGGGTGTACTTTCTGG-TTTTACGGGTCAGCATC
AATTTTGATTGTTGGATAAAAGTCAAT--ATTTATGCATT---TTCGGATGTA--------TAGCC-TTT
GGTTGCATACAACAGTTGTGATTGAGGAACTCAGCATGCCGC--AAGGCCGGATCG---TTTCGA---TC
ACGTTTACATGCTTAGGATGCTGGCATAATGGCTTTAATCGACCCGTCTTGAAACACGGACCAAGGAGTC
TAACATGCCTGCGAGTGTTTGGGTGG-TAAACCCGAGCGCGCAATGAAAGTGAA--AAGTTGAGATCTTT
GTCATGGAGAGCATCGACGCCCGGACCAGACCTTTT--GTGACGGTTCCGCGGTAGAGCATGTATGTTGG
GACCCGAAAGATGGTGAACTATGCCTGAATAGGGTGAAGCCAGAGGAAACTCTGGTGGAGGCTCGTAGCG
ATTCTGACGTGCAAATCGA--TCGTCGAATTTGGGTATAGGGGCGAAAGACTAATCGAAAAGTGAAGAAA
ATATTGGAATGTATATGTGTAAATTGCGGGAAACTAAAAGCCGACATCGTGAGTCG-------CGTCTCC
CTTTCC-TCTACTCGTTTCGCA-CCCCACAAT-CCAATTTTCTGGGGGCAATCTC------CCACGGAGA
ACCCCAAACCCGCACCAC----------------------------------------------------
----------------------------------------------------------------------
--------------------------GGACACGAGG-TTGCGTGGTGAAATGGGGGGCTGAACGAGC-AG
TGCGAAAAGATA-------CTAGAAATGCAGTTCGTGTCAACCA-----------------------CAC
GCTGCGAT-GGATGGCTGCACCACCTT-CCTCTGTGACRCAGAAAGAGG--GTTGCGTGTGTTATGCCT-
----GCAC---TTTG-ACTCGATGTCTTGT-AGCCCCCTGTTGA--------------------------
------TGAATTT--TCCTGTCGTGTCGCA--TTCATGTTTCGTAG-------------------ACA--
-----CATGCTGACTCTTTTACC-CTCATATCTGATGAACTCTTCTCCCGTGCC----------------
------------------------------------GAATGATAACACATTGA--AAGTCGGACCCCAAT
TTCGCGGAGAAAATTCGGCATGTCCGCGATCCCAAAAGACGTATGGCCGTTGTTTGGGCCCACTGCAAGA
CGAAAATGGTGTGCGAGCCTGATGAACCCAAGGAAGAAGGTGA---AGGGGCCGAAAACGAGGAGCCCAA
GAAGGGTCACGGCGGGTGTGGTCACATTCAGCCTCAAATCAGAAAAGAAGGCCTGAAGCTCTTTGTACAA
TACAAGAAGCCAAAGGATGACGACGAGGATGCCAAGTCGTCACAACCTGATAAGAGGCTTA--TCACGGC
ACAGGACGTCTATATCGTTTTCAAAAAGATGTTAGATTCGGACCTTCACCTCCTTGGCCTTTCAGACGAG
TACGCTCGTCCAGAATGGATGATTCTGACCGTTATGCCTGTCCCTCCCCCTCCTGTTCGTCCGAGTATCG
GAGACACCTGAAGGACAGGCTTGTGGTCTTGTCAAAAATTTGGCGCTTATGGCATGTATATCTGTGGGCT
CCTATTCGGCACCCGTCATCGAATTTTTGGAGGAGTGGGGTCTGGAATCTCTGGAAGAGAACGCACACTC
TCAGA-CGCCTTGTACGAAGGTTTTCGTCAACGGGGTGTGGATGGGCGTCCATCGCGATCCTGCAAACTT
GGTCAAGACGATCAAGAAATTGCGTAGGAAGGATGACATTAGTCCAGAAGTGTCAGTCGTGCGGGATATC
CGTGAGAAAGAGCTACGACTGTATACTGACGCAGGTCGCGTATGTCGACCGCTGTTCATTGTCGAGAATC
AGCAACTCGCGTTGCAGAAAAAGCATGTCAAGTGGTTAAACCAAGGGTACCGTGACGATGAC---GGTGA
GGAGTACAAGTGGGAGCAACTGATCAAAGGCGGCATAATTGAGCTATTAGACGCCGAAGAAGAGGAAACT
GTTATGATTTCCATGACGCCGGAGGATCTGGAGAATTCACGACTACAGCAGAGTGGTCAAGACCCCCACG
AAAACGACGGAGATTTCGACCCAGCCGTACGGCTAAAGGCAGGGATCAATGCTCACACTTGGACACATTG
TGAAATCCACCCGAGCATGATATTGGGTATCTGCGCTAGTATTATTCCCTTCCCCGATCATAATCAGTCT
CCTCGTAAC-ACCTATCAATCTGCTATGGATTGCCGGTGGTACTGGTGAATTCGAAGCCGGTATCTCAAA
GGACGGACAGACTCGCGAGCACGCTCTCCTTGCTTTCACTCTTGGTGTCCGACAGCTCATTGTTGCTGTC
AACAAGATGGACACTA-CCAAGTGGAGTGAGGACCGCTTCAACGAAATTATCAAGGAGACGTCCACCTTC
ATCAAGAAGGTCGGCTACAACCCCAAGTCTGTCGCTTTCGTCCCCATCTCCGGTTGGCACGGTGACAACA
TGTTGGAGGAGTCCCCCAACATGCCATGGTTCAAAGGCTGGACCAAGGAGACCAAGGCCGGTGTCGTCAA
GGGTAAGACACTCCTCGATGCTATCGATGCCATCGAGCCCCCTGTCAGACCTTCCGACAAGCCTCTCCGT
CTGCCCCTCCAGGATGTCTACAAAATCGGCGGTATCGGCACAGTACCCGTGGGCCGTGTTGAAACCGGTA
TTATCAAGGCTGGCATGGTCGTCTCCTTCGCCCCCTCAAACGTCACCACTGAAGTCAAGTCCGTCGAGAT
GCACCACGAGCAGCTTGAGCAGGGCAACCCAGGTGACAACGTCGGTTTTAACGTCAAGAACGTCTCGGTC
AAGGATATTCGTCGTGGAAATGTCGCCTCGGACTCCAAGAACGACCCCGCGAAGGAGGCTGCGTCATTCA
ACGCCCAGGTCATCGTTCTTAACCACCCTGGACAGATTGGCGCTGGTTATGCTCCTGTCCTCGATTGCCA
TACCGCCCACATTGCGTGCAAGTTCGCCGAGCTTATTGAGAAGATCGATCGTCGGACTGGTAAGGTGATG
GAAGCGTCGCCGAAGTTTGTCAAATCAGGTGACGCATGCATTGTCAAACTCA-TCCCAAGCAAGCCC---
----------------------------------------------------------------------
----------------------------------------------------------------------
----------------------------------------------------------------------
----------------------------------------------------------------------
----------------------------------------------------------------------
----------------------------------------------------------------------
---------------
>AFTOL_ID_1727_Humidicutis_auratocephalus
------------------------------------------------------TTGAAAT----CGTTC
GTC-GAAGGCTGTTGCTGGTCCTCGAGAGGGGGCAGATT-TGTGCACGCCTTTTTC------GTTCGCTT
CTCC-CCCACAACACACCCTGTGCATC-TTTTGTAGGTCAAGAGATT-----------------------
----------------------------------------------------------------------
----------------------------------------------------------------------
----------------------------------------------------------------------
----------------------------------------------------------------------
----------------------------------GAACCTATGCTTTTTATTTATTTATTCACACCTGT-
-----------------------------------------------------CTATTATCTGAATGTCG
ATATATTTTAATACAACTTTCAACAACGGATCTCTTGGCTCTCGCATCGATGAAGAACGCAGCGAAATGC
GATAAGTAATGTGAATTGCAGAATTCAGTGAATCATCGAATCTTTGAACGCACCTTGCGCTCCTTGGA--
ATTCTGAGGAGCATGCCTGTTTGAGTG-TCGTGAAACCT--TCAAAACCTCTGTTTCTCTCTCCCTCTCT
TTCGAGCGGAGAGGGAATG-GAGCGCTTGGATTGTGGGGGGT--TTGTGCTGAA--------AGGGTGAA
ACTCTGTCAGCTCCTCTA-AAATGCATTAAGCCTTTTGCCTCACGCAGATGAATAAGAGCTTGTTGGTT-
---TGATAATC-----------TCTTTGTCTACGCCCAC--------TTGCCAGTCTGCG----------
----------TGCAGG------------------TACGA-----------TGGCTCTCG------CACC-
--------CAAAAAAATGC----CCATCTTTTTT------------------------------------
---------------------------AGGATTCCCTTAGTAAC-TGCGAGTG-AAGCGGGAAAAGCTCA
AATTTGAAATCTGACGGTCC----TCTTTTGGCCG-TCCGAGTTGTAATCTAGAGAAGTGC-CTTCCGCG
-CTGGACCGTGTACAAG-TCTCTTGGAATAGAGTGTCATAGAGGGTGAGAATCCCGTCTCTGACACGGAT
CTCCAGTGCTTT-TGCGATGCGCTCTCGAAGAGTCGAGTTGTTTGGGAATGCAGCTCAAAATGGGTGGTA
AATTCCATCTAAAGCTAAATATTGGCGAGAGACCGATAGCGAACAAGTACCGTGAGGGAAAGATGAAAAG
AACTTTGGAAAGAGAGTTAAACAGTACGTGAAATTGTTGAAAGGGAAACGCTTGAAGTCAGTCGCATCGG
-CTGGGGATCAACCTTGCATTCGTTTTTTCGTTTGCTGGGCGCACTTTCCAG--TTGATGGGTCAGCATC
AATTTTGATCGTCGGACAAAGTTCGAGGGAATGTGGCACT---CATTCATGGGTGTGTTTATAGCC-TTC
GATCGCATACGACGGTCGGGATTGAGGATCTCAGCACGCCGA--AAGGCCGGAGC----TTTGC----TC
ACG-T-TCGTGCTTAGGATGCTGGCATAATGGCTTTAATCGACCCGTCTTGAAACACGGACCAAGGAGTC
TAACATGCCTGCGAGTGTTTGGGTGG-AAAACCCGAGCGCGCAATGAAAGTGAA--AGGTTGAGATCCCT
GTCGCGGGGAGCATCGACGCCCGGACCAGACCTTCT--GTGACGGATCCGCGGTAGAGCATGCATGTTGG
GACCCGAAAGATGGTGAACTATGCCTGAATAGGGTGAAGCCAGAGGAAACTCTGGTGGAGGCTCGTAGCG
ATTCTGACGTGCAAATCGA--TCGTCGAATTTGGGTATAGGGGCGAAAGACTAATCGA------------
----------------------------------------------------------------------
-------------------GCA-CCCCCTCTATCCAATTTTCTGGGGGCTCTCTCCAAATCCCATGGAGA
ACCCCAAACCCGCACCACGTTCGTTCCTTGACAATCAA-GGCGTTCAGCT----------GCCCGTG-GT
GTTTG-------CTGGCGCGCGT---TTTCGGTCGCTTGATCGCCGCGCTGG---------CTACGA---
----TATGCACCCGGTCCT---GGTTGGACACGAGG-CTGCGTGGTGAAATGGGGGGCTGAACGAGG-AG
TGCGAAAATACTT-GTT--------------------------------------------------TGC
ATCAT----GGGTAGTTGAACCGCCCCTTCCCTGTGACGCAGC--GAG----TTGGGTGTGTTTAGCCT-
---TGCAAT-ATGGGTGTTTGATGTCTGCC-GCCCCCTTGTTCG------------TTTTTTTTCTATGT
TT--TTGGAATTGT------------------TTCGCCTGTCATG--------TTTCGGT-----AGA--
-----CACGCTGACGTCTTTATC-CGCATACTTGTGATATTTCGTCCACTCG------------------
-----------CATCTGCTGCACCTCCCATTCTTCTAACGTTTGACGCAACTT--AAGTCGGAACCTACC
TTTGCGGAGAAGGTCCGACACGTCAAGGATCCTAAAAAGCGAATGGCCATCGTGTGGAACCATTGCAAGA
CCAAAATGATTTGCGAGCCCGACGAGCCCAAAGAAGAGGGCGA---AAACCCCGACAACGAGGAGCCCAA
GAAGGGCCACGGCGGCTGCGGCCACATCCAGCCACAGATCAGAAAGGAAGGACTGAAGCTCTTTGTACAA
TATAAGAGGCCCAAAGACGATGACGAGGATTCGAAGCCGTCGCAACCCGACAAGCGGCTCA--TCTCAGC
TATGGAAGTCTACACCGCATTTAAGAAGATGTCAGACTCTGATCTTCATCTATTGGGCCTCTCGGATGAG
TACGCACGACCGGAATGGATGATTCTTACCGTCATGCCCGTCCCGCCTCCCCCCGTCCGTCCCAGCATCG
GAGACTCCCGAAGGACAAGCTTGTGGCTTGGTCAAGAATCTGGCTCTCATGGCGTGTATATCAGTAGGCT
CGTACTCTGCACCGATCATCGAGTTTTTGGAGGAATGGGGGATGGAATCATTGGAAGAGAATGCACACTC
ATCGA-CGCCTTGCACAAAGGTCTTTGTAAATGGAGTGTGGATGGGAATCCATCGTAACGCCGCCCACCT
GATCGACACGATTGTAAAGTTACGCAGAAAGGACGATATCAGCCCCGAAGTGTCCGTCGTACGGGATATC
CGCGAGAGGAAGCTCCGTCTATATACCGACCCTGGACGTGTTTATCGGCCTCTTTTCATCGTGAATAATC
AGCAACTGGTATTGCAAAAAAAGCATATCCGATGGCTGAACAGAGGTTAT---GGGGATAAA---CTGGA
CAAGTTCAAGTGGGAGTCTTTAGTTAAGGAGGGAATCATCGAACTACTGGATGCCGAAGAAGAGGAAACT
GTTATGATTTCTATGACGCCTGAAGACCTCGAAAACTCGCGGCTCCAGCAAAGCGGTGTTGACCCTCACT
CGAACGATAGTGACTTCGACCCTGCCCAACGCCTAAAGGCGGGTGTTAATGCGCATACCTGGACTCATTG
CGAAATCCACCCAAGTATGATATTAGGCATTTGCGCAAGCATCATTCCGTTCCCAGATCATAATCAGTCT
CCTCGAAAC-ACCTACCAATCTGCTATGG-----------------------------------------
----------------------------------------------------------------------
----------------------------------------------------------------------
----------------------------------------------------------------------
----------------------------------------------------------------------
----------------------------------------------------------------------
----------------------------------------------------------------------
----------------------------------------------------------------------
----------------------------------------------------------------------
----------------------------------------------------------------------
----------------------------------------------------------------------
----------------------------------------------------------------------
----------------------------------------------------------------------
----------------------------------------------------------------------
----------------------------------------------------------------------
----------------------------------------------------------------------
----------------------------------------------------------------------
----------------------------------------------------------------------
----------------------------------------------------------------------
---------------
>AFTOL_ID_1924_Plicaturopsis_crispa
----------------------------------------------------------------------
----------------------------------------------------------------------
------------------CTGTGCACT-CTTTGTAGCGGGGAGGGGGCGACT------------------
----------------------------------------------------------------------
----------------------------------------------------------------------
----------------------------------------------------------------------
----------------------------------------------------------------------
----------------------------CCTCT-TCCGCTATGTTTT-----------TACACACCC---
-TTTTAAAACAA--GTCTACAGAATG-TATYTGTCGTGTG--CGCCTTAAAA--------AAGCGAACCG
CAAAAAAACTATATAACTTTCAACAACGGATCTCTTGGCTCTCGCATCGATGAAGAACGCAGCGAAACGC
GATATGTAATGTGAATTGCAGAATTCAGTGAATCATCGAATCTTTGAACGCACCTTGCGCTCCTTGGT--
ATTCCGAGGAGCATGCCTGTTTGAGTG-TCATTAAATTA--TCAAACCCTCCGTCTTTGTTGAC------
----------------GGG-GTGGCTTTGGACTTGGAGG-------CTGCTGGC----------------
-GCGAGTCGGCTCCTCTCTAAATGCATTAGCGGAATGTCTTT--------------TTCGTGGTCGGTG-
---TGATAATT----------------ATCTACGCCG----------TTCAAGCCGCGA-----------
----------AGCAAG---------------CGTT---------------TGGCTTCTAACCGTCCCTT-
--------GCGGACAACAT-----------------------ACATCAATT-------------------
---------------------------AGGATTCCCCTAGTAAC-TGCGAGTG-AAGCGGGAAAAGCTCA
AATTTAAAATCTGGCGGTC------CTTGCGGCCG-TCCGAGTTGTAATCTGGAGAAGCGC-TATCCGCG
-CCGGACCGTGTACAAG-TCTCTTGGAAAAGAGCATCATAGAGGGTGAGAATCCCGTCTTTGACACGGAC
TACCGGGGCTTT-TGTGATGTGCTTTCTACGAGTCGAGTTGTTTGGGAATGCAGCTCAAATCGGGTGGTA
AATTCCATCTAAAGCTAAATATTGGCGAGAGACCGATAGCGAACAAGTACCGTGAGGGAAAGATGAAAAG
AACTTTGGAAAGAGAGTTAAACCGTACGTGAAATTGTTGAAAGGGAAACGCTTGAAGTCAGTCGCGTCTG
-CCGAGGATCAACCTTGC----------TCTTTTGCTCGGTGCACTTCTCGG-TGTGACGGGTCAGCATC
AATTTTGATTGCGGGATAAAGTGCGAGGGAATGTGGCATC---TTCGGATGTG-----TTATAGCC-CTC
GTTCGCATGCCGCGGTTGGGATTGAGGAACTCAGCACGCCTT--TTTGGCCGGGGC---TTCGGC---TC
ACG-T-ACGTGCTTAGGATGCTGGCGTAATGGCTTTAATCGACCCGTCTTGAAACACGGACCAAGGAGTC
TAACATGCCCGCGAGTGTTTGGGTGG-CAAACCCGGACGCGTAATGAAAGTGAA---AGTTGAGATCCCC
GTCGTAGGGAGCATCGACGCCCGGACCAGACCTTCT--GTGACGGTTCCGCGGTAGAGCGTGTATGTTGG
GACCCGAAAGATGGTGAACTATGCCTGAATAGGGTGAAGCCAGAGGAAACTCTGGTGGAGGCTCGTAGCG
ATTCTGACGTGCAAATCGA--TCGTCGAATTTGGGTATAGGGGCGAAAGACTAATCGA------------
----------------------------------------------------------------------
----------------------------------------------------------------------
----------------------------------------------------------------------
----------------------------------------------------------------------
----------------------------------------------------------------------
----------------------------------------------------------------------
----------------------------------------------------------------------
----------------------------------------------------------------------
----------------------------------------------------------------------
----------------------------------------------------------------------
----------------------------------------------------------------------
----------------------------------------------------------------------
----------------------------------------------------------------------
----------------------------------------------------------------------
----------------------------------------------------------------------
----------------------------------------------------------------------
--------------------------------------------------------------------CC
GAGACCCCAGAAGGTCAAGCCTGCGGTCTCGTCAAGAACYTGGCCCTCATGGCGTGTATCTCTGTCGGAT
CCTACTCCGCGCCGGTCATCGAATTCTTGGAGGAGTGGGGTCTGGAGTCTCTSGAGGAGAACGCGCATTC
ATCTA-CGCCCTGCACAAAGGTSTTCGTGAATGGTGTGTGGATGGGCGTGCATCGTGATCCCGCCAACCT
CGTCAAAACTATCAAGAAACTTCGTCGGAAGGACGATATCAGTCCTGARGTRTCGGTCGTGCGAGATATT
CGAGAGAAAGARCTGCGCTTGTACACGGATGCCGGTCGGGTYTGCCGRCCGCTKTTCATCGTCGAGAACC
AGCAGCTCATACTCCAGAAGAAGCACGTCAACTGGCTTGGACARGGMATG---GACGAYAAC---GGCGA
GCCGTACAARTGGGAACAGYTGAYCAARGGTGGTATCGTGGAACTGCTTGACGCTGAGGAAGAGGAAACC
GTCATGATTTCGATGACMCCGCAGGACTTGGACACTTCGCGTCTCCAGTCYAGTGGCATTGACCCTCAC-
--AATGAYGAGGAATTCGACCCCGCCGCGCGTCTGAAAGCGGGYATCAATGCGCATACTTGGACGCATTG
CGAGATTCACCCTAGTATGATCTTRGGTGTTGCCGCGAGCATYATTCCNTTYCCCGATCACAACCAGTCG
CCGCGTAAC-ACTTATCARTCCGCCATGG-----------------------------------------
----------------------------------------------------------------------
----------------------------------------------------------------------
----------------------------------------------------------------------
----------------------------------------------------------------------
----------------------------------------------------------------------
----------------------------------------------------------------------
----------------------------------------------------------------------
----------------------------------------------------------------------
----------------------------------------------------------------------
----------------------------------------------------------------------
----------------------------------------------------------------------
----------------------------------------------------------------------
----------------------------------------------------------------------
----------------------------------------------------------------------
----------------------------------------------------------------------
----------------------------------------------------------------------
----------------------------------------------------------------------
----------------------------------------------------------------------
---------------
>AFTOL_ID_536_Sarcomyxa_serotina
------------------------------------------------------TTG-AAT--TTCAAGA
GGG-ATTGGTTGTTGCTGGCTTTTC--------GAAGTAATGTGCACACCGTCTCTTCTTAG--------
-----TTCTCACATTCACCTGTGCACC-TCTTGTAGACCCGAGACAAACTTA------------------
----------------------------------------------------------------------
----------------------------------------------------------------------
-----------------------------------------------------------------TCGAG
GAAACTCGGATG------TGAGGGTTGCGGGCTTCCTC--------------------------------
-AGAA---GTCGGCTTCCCTCTACTGA-CTCGT-GTGTCTATGTCTT-----------TACAAACCC---
-TTTATAAAAAAATGTTAACAGAATG-TCATACAACGGTT--CGCCCTAAAA-----------AAGTGAG
CTTTAAATTAATACAACTTTCAACAACGGATCTCTTGGCTCTCGCATCGATGAAGAACGCAGCGAAATGC
GATAAGTAATGTGAATTGCAGAATTCAGTGAATCATCGAATCTTTGAACGCACCTTGCGCTCCTTGGT--
ATTCCGAGGAGCATGCCTGTTTGAGTG-TCATTAAATTC--TCAACCTTCCTTGTCTTTATTGA------
--------------TGAGG-TAGTGCTTGGACGTGGGGG-------TTGCGGGCTTC-----------CT
CAGAAGTCGGCTCTCCTT-AAATGCATTAGCGGAACCTTT-----------GTGGACCGTCTATTGGTG-
---TGATAATT----------------ATCTACGCCA----------TCGACGCGGACGCTGTT------
-------------------------ATATGGGGTT---------------CAGCTTCTAACCATCTCGCA
--------AGAGATAACAAC---------------TTAATTGACATT-----------------------
----------------------------GGATTCCCCTAGTAAC-TGCGAGTG-AAGCGGGAAAAGCTCA
AATTTAAAATCTGGCGGTC------CTTGYGGCCG-TCCGAGTTGTAATCTAGAGAAGTGT-TATCCGCG
-CTGGACCGTGTACAAG-TCTCCTGGAATGGAGCGTCATAGAGGGTGAGAATCCCGTCTTTGACACGGAC
TGCCAGGGC-TT-TGTGATGCGCTCTCGAAGAGTCGAGTTGTTTGGGAATGCAGCTCAAAATGGGTGGTA
AATTCCATCTAAAGCTAAATATTGGCGAGAGACCGATAGCGAACAAGTACCGTGAGGGAAAGATGAAAAG
AACTTTGGAAAGAGAGTTAAACAGTACGTGAAATTGTTGAAAGGGAAACGCTTGAAGTCAGTCGTGTCGT
-TCAGGGATCAACCTTGCAT---------TTTTTGCTGGGCGTACTTCCTGT--TCGACGGGTCAGCATC
AATTTTGACCGTCGGATAAAGGCTTGGGGAATGTGGCATC---TTCGGATGTG-----TTATAGCC-CTG
GGTCGCATACGACGGTTGGGATTGAGGAACTCAGCACGCCGC--AAGGCCGGGTG----TTCGCA---CC
ACG-T-ACGTGCTTAGGATGCTGGCATAATGGCTTTAATCGACCCGTCTTGAAACACGGACCAAGGAGTC
TAACATGCCCGCGAGTGTTTGGGTGG-TAAACCCGAGCGCGTAATGAAAGTGAA---AGTTGAGATCTCT
GTCGTGGAGAGCATCGACGCCCGGACCAGAACTTTT--GTGACGGATCTGCGGTAGAGCGTGTATGTTGG
GACCCGAAAGATGGTGAACTATGCCTGAATAGGGTGAAGCCAGAGGAAACTCTGGTGGAGGCTCGTAGCG
ATTCTGACGTGCAAATCGA--TCGTCGAATTTGGGTATAGGGGCGAAAGACTAATCGAAAAGTGAAGAAG
ATCTTGGAGTCTATATGTGTAAATTGCGGAAAGCTAAAAGCCGACATCGTGAGTGGTCGTCTCCCCCCTT
TTTTCC-TCTACTCGTTTCGCA-CCCCACCATCCCAATTTTCTGGGGGCTCTCYCCACATCCCATGGAGA
ACCCCAAACCCGCACCACGTTCGTTCCTTGACAATCGA-GGCGTTCTTCCG---------ACCCGCG-GC
GTGCAACRGTC-CTCTCGCGCGT---TTTCGGTCGCTTGATCGCCGCGTTGGGACTC-GYTGCATTG---
----CACACGCCCGGTGTTTTCGGTTGGACACGAGGTTTGCGTGGYGAAATGGGGGGCTGAACGTAGGAG
TGAAAAAAAMAM-------------ACACACCACATTC---------TCACATCGGAAG--------TGT
GCCGTGAA-------------AAGCCA-CCCGTGTGGAATGTAAAATG----TC----GTGCTTGGTCTG
T---GCACG-ATGTC-TGTCGATG--------GCCCCCTATGTTGCGTTGCGTTACTACCTATTTCATGT
TC--AGAATCTTT--TGTTGTTGT--------TGCTCCTTTCTTTK-------AATGGGTAGAC-ACA--
-----CACGCTGACGTTTTTATC-CTCATGTCAT-TGATCTTGTCGTCCCCG------------------
-------------TCGTCTCTGCCTTTYTAAAACGAACTTTGTTTCAAAATGT--AAGTCGGACCCAAAC
TTCGCGGACAAGATCCGTCACATCCGTGACCCMAAAAATCGAATGGCCGTYGTCTGGGCCCAYTGCAAGA
CAAAGATGGTTTGCGATCCTGATGACCCGAARGAAGAGGGCGAAGGAGGGGCGGATAACGAAGAACCTAA
GAAAGGTCAYGGCGGTTGCGGGCACGTGCAGCCGCAGATCAGGAAGGAAGGATTAAAGCTTTTTGTCCAG
TACAAGAAGACCAAGGACGACGATGAGGAGGTCAAGTCATTGCAGCCCGATAAGCGTCTGA--TCACGGC
GCTAGAAGTCTACACGACGTTCAAGAAGATGTCGGACGCTGATCTTCATCTACTTGGTCTTTCGGACGAG
TACGCTCGTCYGGAATGGATGATCTTGACTGTTCTGCCTGTTCCTCCCCCACCTGTCCGTCCAAGTATCA
GAAACGCCCGAAGGTCAAGCTTGTGGTCTCGTCAAAAATTTGGCACTTATGGCGTGTATATCCGTTGGTT
CGTACTCCGCACCGGTCATCGAGTTTTTGGAAGAGTGGGGTTTGGAGTCGTTGGAAGAAAACGCACATTC
GTCTA-CTCCTTGTACGAAGGTCTTCGTCAACGGTGTGTGGATGGGTGTTCATCRCGATCCTGCAAATTT
GGTGAAGACCATCAAGAAGCTTCGAAGGAAGGACGACATCAGTCCTGAAGTATCGGTTGTGCGGGATATC
CGAGAGAAGGAGCTTCGACTGTACACGGATGCTGGCAGAGTTTGTCGGCCGTTGTTTATCGTCGAGAACC
AGCAGCTCGCTCTCCAGAAGAAGCATGTCAAATGGCTCAACGAAGGCTCT---CGAGATGAC---GGGGA
AGAGTTTAAATGGGAGCAGTTGGTGAAGGGYGGTATCATTGAGTTGCTGGATGCGGAGGAAGAGGAAACT
GTGATGATATCGATGACACCAGAGGATCTAGAGAATTCGCGACTTCAACAAAGTGGTGTCGATACATTGA
CACATGATGGAGRGTTCGACCCGGCGGCGCGGTTGAAGGCCGGTGTTAATGCTCACACCTGGACGCATTG
TGAGATTCACCCAAGCATGGTCCTCGGTGTTTGTGCTAGTATCATTCCRTTCCCCGATCATAACCAGTCT
CCTCGTAAT-ACTTACCAATCAGCCATGGATTGCCGCTGGTACCGGTGAATTCGAAGCCGGTATCTCCAA
GGATGGTCAGACTCGCGAGCACGCTCTTCTCGCCTTTACTCTCGGTGTCCGTCAACTCATCGTCGCTGTC
AACAAGATGGACACGA-CCAAGTGGAGGGAGGACCATTTCATCGAAGTAATCAAGGAGGATTCTCCCTTC
TTCATCAAGGATGGAGACAACCCCAAAGCTGTTGCCTCTGTTCGCATCTCTGGCTGGCACGGCGACAACA
TGTTGGAGGAGTCCACCAACATGCCATGGCACAAGGGCTGGACCAAGGAGACCAAGGCCGGTGTGGTCAA
GGGAAAGACTCTCCTCGATGCTATTGACGCTATCGAGCCCCCTGTCCGTCCCTCTGACAAGCCCGTCCGG
ATCCCTCTCCAGGATGTCTACAAGATCGGTGGTATTGGTACGCACGTGGTCGGTCGTGTTGGACCGGTTA
TCATCGAGGCTGGGATGGTCGTCAACTTCGCCCCCTCTAACGTCACTACTGAAGTCAAGTCCGTCGAGAT
GCATCACGAGCAGCTCGAGCAGGGTAACCCCGGTGACAACGTCGGCTTCAACGTCAAGAACGTGTCGGTT
AAGGATATTCGACGTGGAAACGTCGCTTCCGACTCCAAGAACGACCCCGCCAAGGAGGCTGCTTCCTTCA
ACGCTCAGGTCATTGTCCTCAACCACCCTGGTCAGATTGGTGCCGGTTACGCACCAGTCCTTGATTGTCA
CACCGCCCACATCGCCTGCAAGTTCGCCGAGCTCATCGAGAAGATCGATCGCCGAACTGGTAAGGTTATG
GAGGCCTCCCCCAAGTTTGTCAAGTCTGGTGATGCTTGCATCGTCAAGCTTA-TCCCAAGCAAGCCT---
----------------------------------------------------------------------
----------------------------------------------------------------------
----------------------------------------------------------------------
----------------------------------------------------------------------
----------------------------------------------------------------------
----------------------------------------------------------------------
---------------
>AFTOL_ID_537_Tricholomopsis_decora
---------------------------------------GTG----------------AATTGT------
----GAAGGCTGTTGCTGGCC---------ATAATGGCA-TGTGCACGCCTTTT----------------
-----GCTTTCTTTCCACCTGTGCACT-CTTTGTAGGCGC------------------------------
----------------------------------------------------------------------
----------------------------------------------------------------------
----------------------------------------------------------------------
----------------------------------------------------------------------
----------------------------------TAGTCTATGATTT-----------TACAAACAC---
AATGTATAATA------TGTTGGTTG-------------------------------------------G
CTCTAATACAATACAACTTTCAACAATGGATCTCTTGGTTCTCGCATCGATGAAGAACGCAGCGAAATGC
GATAAGTAATGTGAATTGCAGATCTCAGTGAATCATCGAATCTTTGAACGCACCTTGYGCTCTTTGGT--
ATTCCAAAGGGCATGCCTGTTTGAGTG-TCATTAAATTC--TCAAAGCA---------------------
---------------------TTGCTTTGGATATGAAGA-------TTGCTGGC----------------
--ATAGTCAGCTTCTTTG-AAATGCATTAGTGGGATCATG-----------------------CTGGTG-
---TGATAACT----------------ATTATCACCA---------------------------------
----------AATCAACATC------------------------------CTGCTTAGAACACTCCATTT
-----------GACAT------------------------------------------------------
----------------------------GGATTCCCT---ATAC-TGCGAGTG-AA-CGGGAAAAGCTCA
AATTTAAAATCTGGCAGTC------TT--TGACTG-TCCGAGTTGTAATTTAGAGAAGTGA-TGCCGGCG
-CTGGACTGTGTACAAG-TCTCCTGGAATGGAGCGTCATAGAGGGTGAGAATCCCGTATATGACACAG-T
TGCCAGGGC-AC-AGTGGTACGCTCTCAAAGAGTCGAGTTGTTTGGGAATGCAGCTCAAAATGGGTGGTA
AATTCCATCTAAAGCTAAATACAGGCGAGAGACCGATAGCGAACAAGTACCGTGAGGGAAAGATGAAAAG
AACTTTGGAAAGAGAGTTAAACAGTACGTGAAATTGTTGAAAGGGAAACGCTTGAAGTCAGTCATGTTG-
-CTGGAAATCACACTTGC----------TTTTTTGCTTGTGGCTCTTTCCTT-TGCAATGGGTCAGCATC
AGTTTTGGTTGTTGGATAAGAGTCAGAGGAAGGTGGCATC---CTTGGATGTG-----TTATAGCC-TCT
GATTGCATGCAATGACGGAGACTGAGGAACTCGGCAC---------------------------------
------TTGTGYCTAGGATGCTGGCATAATGGCTTTAATCGACCCGTCTTGAAACACGGACCAAGGAGTC
TAACATGCCTGCGAGTGTTTGGGTGG-AAAACCCTTGCGCGCAATGAAAGTGAA---GGTTGAGACCCTT
GTCATGAGGGGCATCGACGCCCGGACCAGATCTTCT--GTGACGGTTCTGCGGTAGAGCATGTATGTTGG
GACCCGAAAGATGGTGAACTATGCCTGAATAGGGTGAAGCCAGAGGAAACTCTGGTGGAAGCTCGTAGCG
ATTCTGACGTGCAAATCGA--TCGTCGAATTTGGGTATAGGGGCGAAAGACTAATCGAAAAGKAAAGAAG
ATTTTGGAGAGCATCTGCGTAAATTGTGGAAAGCTTAAAGCCGACATTGTGAGTCT-------GAGTCTT
TATTCC-TCTACTCGTTTTGCCACCCCACCATCCCAATTTTCTGGGGGCTCTCTCCGTA----ATGGAGA
ACCCCAAACCCACGCTGCGTTAG-TCCTCGTTTGTCGA-GGCGYTCTTCC----------ACTCGTG-GK
GAGG-----TC-AATTGCGGCMT---TTTCGATCGCTTGATCGCCGCAGTGA------------------
--CCTATAACACCCGTGCT---GGTTGGACACGGGG-CTGTGTGGTGAAATGGGGGGTTGAACGAGG-AG
TGCGAAAAAGTC-------------------------------------ATGGCAAAAC--------CAT
GATGATGTTGGAAAACGCGACCGTGCT--CCCTGTAAAGCAGTAAGAG----TG---TGAGTYGCGGTT-
T--GGCAC--TGTCGTCGCTCTTAATTGTT--GCCCCCTGGATG-----------------------TGC
TT-------------TTGGGTCG---------TGAACTTGCCCCAT-------GTGTGGTAGAC-ATA--
-----CATGCTGACGATTTGATCTTTCATATCTTGATTTGGCGTTCGCGTCTCG----------------
----------------------------TGTTGTGATTAATATTACGAATTGT--AAGTCGGATCCCAAC
TTTGCCGACAAGATTCGCCATGTTCGTGAACCCAAGAACCGGATGGCGATTGTCTGGAATCACTGTAAAA
CGAAAACGGTATGCGAACCTGATGAACCGAAAGAAGAGGGGGA---AGGAGCGGAGAACGAAGAACCCAA
GAAAGGTCACGGCGGATGCGGTCATGTCCAACCGCAAATTCGCAAGGAAGGACTAAAGCTCTTTGTCCAG
TACAAGAAAACGAAAGATGATGACGAGGAGATGAAGGCAATGGGTCCAGATAAACGAATAA--TTACGGC
TGAGGAAGTTTATAACACTTTCAAGAAAATGTCGGACATGGATTTGCATCTTCTTGGACTTTCAGACGAA
TATGCACGGCCTGAATGGATGATACTCACGGTATTGCCGGTGCCCCCGCCGCCTGTGCGTCCGAGTATCC
GAAACACCCGAGGGGCAAGCGTGTGGACTTGTTAAAAACCTGGCTTTGATGGCATGCATCTCTGTCGGCT
CCTATTCCGCTCCTGTCATTGAGTTTTTGGAGGAGTGGGGACTTGAGTCTTTGGAAGAGAATGCTCATTC
GTTAA-CTCCCTGCACAAAGGTTTTCGTGAATGGTGTCTGGATGGGCGTCCATCGCGATCCCGCAAATCT
AGTCAAGACGATTAAGAAGCTACGGAGAAAGGATGATATCAGTCCTGAAGTGTCYGTTGTCCGCGATATA
CGTGAGAGGGAGTTACGCCTCTATACTGACGCTGGTCGAGTGTGTCGGCCGCTCTTCATAGTCGAAAATC
AGCAGCTCGTTCTTCAAAAGAAACACATCAGGTGGCTCAACCAGGGTTATCGCGAAGGAGATGTAGAAGA
TGAATTCAAATGGGAGGAATTGGTCAAAAATGGCATAATCGAATTGTTGGATGCGGAGGAAGAGGAGACC
GTCATGATCTCGATGACTCCTGAAGACCTTGAAAACTCGCGCATGCAGCAAGCGGGGATAAATACACATG
CCAACGATGGTGATTTTGATCCTGCTGCGCGTCTTAAGGCGGGCACTCAGGCGCACACATGGACGCATTG
CGAGATTCACCCTAGCATGATACTCGGCGTCTGTGCAAGCATCATACCCT--------------------
--------------------------------------------------------GCTGGTATATCCAA
GGATGGCCAGCCTCGTGAACATGCTCTTTTGGCCTTCACTCTTGGTGTGCGTCAACTTATCGTGGCCGTC
AACAAAATGGACACAG-CAAAGTGGAGTGAGGATCGCTTCAATGAAATCGTGAAGGAGACGTCCACCTTT
ATCAAGAAGGTTGGTTATAATCCCAAGTCTGTTGCTTTTGTGCCGATCTCGGGCTGGCATGGTGACAACA
TGTTGGAGGAGTCGTCAAATATGACATGGTTCAAGGGCTGGACGAAGGAGATTAAAGGCGGTGTTGTTAA
GGGCAAGACCCTTCTCGATGCCATCGATGCCATCGAGCCACCTGTTCGACCCAGTGATAAGCCTTTGCGA
CTTCCCTTGCAGGATGTCTACAAGATTGGTGGTATTGGTACGGTGCCCGTTGGTCGTGTTGAGACCGGTG
TCATCAAGGCTGGAATGATTGTCACTTTTGCTCCCACGAACGTTACCACTGAAGTAAAATCGGTTGAAAT
GCATCACGAACAACTTGTGGAAGGTTTACCTGGTGACAATGTCGGTTTCAACATCAAGAACGTCTCCGTA
AAGGATATTCGTCGTGGTAACGTCGCTTCTGACTCCAAAAATGACCCTGCAAAGGAGGCTGCTTCCTTCA
ATGCTCAAGTCATCGTTCTTAACCACCCGGGTCAAATTGGTGCTGGATACGCTCCCGTGTTGGACTGTCA
TACTGCGCACATTGCATGCAAGTTCGCTGAATTGATCGAGAAGATTGATCGTCGAACTGGTAAATCGATC
GAAGCCAGCCCCAAGTTCGTTAAGAGCGGTGATGCTTGCATCGTGAAGTTGA-TTCCTAGCAAACCG---
----------------------------------------------------------------------
----------------------------------------------------------------------
----------------------------------------------------------------------
----------------------------------------------------------------------
----------------------------------------------------------------------
----------------------------------------------------------------------
---------------
>AFTOL_ID_773_Phyllotopsis_sp
------------------------------------------------------TTG-AAT-----TTTG
CAA-AGGTGCTGTCGCTGGCTCTTA--------GGAGCA-TGTGCACGCCCTTTCA--------------
-----ATTCTCTTACCACCTGTGCACC-TTTTGTAGACCTGGATATCTATCAACC---------------
----------------------------------------------------------------------
----------------------------------------------------------------------
------------------------------------------------------------AAGTTTCGAC
TTGGCTTGGATT------TGAAGACTGCCGTTGCTCTTG-------------------------------
-TAGA---GTCGGCTTTCTTCACA----TTTCT-TGGTCTATGTTTT-----------TATATACCC---
-CTTTATAAAG-----TTATAGAATG-TCTTATCAGTCAG------------------CCCTAAAAAGCA
GACTTTATTAATACAACTTTCAACAATGGATCTCTTGGTTCTCGCATCGATGAAGAACGCAGCGAAATGC
GATAAGTAATGTGAATTGCAGATCTCAGTGAATCATCGAATCTTTGAACGCACCTTGCGCCCTTTGGT--
ATTCCGAAGGGCATGCCTGTTTGAGTG-TCATTAAATTA--TCAACTACCACAGCTTTATTGAT------
---------------GTGT-CGTAGCTTGGATGTGAGGG------TTTGCGGGCTCTATTT---------
ATTGAGTCGGCTCCCTTT-AAATGCATTAGCAGAACCTCTAG----------TAGTCCGTCTTTTGGTG-
---TGATAATT----------------ATCTATGCCA----------TGGATGTGTCT------------
----------------------------GCGTGTT---------------CAGCTTCTAACTGTCTTTG-
-----------GACAA----------TCTTTGA--CAAC-------------------------------
---------------------------AGGATTCCCCTAGTAAC-TGCGAGTG-AAGCGGGAAAAGCTCA
AATTTAAAATCTGGCGGTC------TC--TGATCG-TCCGAGTTGTAATTTAGAGAAGTGT-TATCCGCG
-CTGGACCGTGTACAAG-TCTCCTGGAACGGAGCGTCATAGAGGGTGAGAATCCCGTATATGGCACGGAC
TACCAGGGC-TT-TGTGATGCGCTCTCGAAGAGTCGAGTTGTTTGGGAATGCAGCTCAAAATGGGTGGTA
AATTCCATCTAAAGCTAAATATAGGCGAGAAACCGATAGCGAACAAGTACCGTGAGGGAAAGATGAAAAG
AACTTTGGAAAGAGAGTTAAACAGTACGTGAAATTGTTGAAAGGGAAACGCTTGAAGTCAGTCGCGTCGG
-CCAAGGATCAACCTAGC--------------TTGCTGGGAGCACTTCTTGG--TTGATGGGTCAGCATC
AGTTTTGATTGTTGGATAAAGTTCAAGGGAATGTGGCATC---TTCGGATGTG-----TTATAGCC-TTT
GTTCGTATACAACAGTTGGGACTGAGGAACTCAGCATGCCGC--AAGGCCGGGTA----CTTGTA---CC
ACG-TAACATGCTTAGGATGCTGGCATAATGGCTTTAATCGACCCGTCTTGAAACACGGACCAAGGAGTC
TAACATGCCCGCGAGTGTTTGGGTGG-AAAACCCGAGCGCGTAATGAAAGTGAA---AGTTGAGATCTCT
GTCGTGGAGAGCATCGACGCCCGGACCAGACCTTTT--GTGACGGTTCCGCGGTAGAGCGTGTATGTTGG
GACCCGAAAGATGGTGAACTATGCCTGAATAGGGTGAAGCCAGAGGAAACTCTGGTGGAGGCTCGTAGCG
ATTCTGACGTGCAAATCGA--TCGTCGAATTTGGGTATAGGGGCGAAAGACTAATCGAAAAGTGAAGAAG
ATTTTGGAGTCCATTTGTGTAAATTGTGGAAAGCTGAAAGCCGATATCGTGAGTGG-------CATTTCC
ATCCTC------TCGTTTCGCCACCCC-ACATCCCAATTTTCTGGGGGCTCTCTCCACATCCCATGGAGA
ACCCCAAACCCACACCTCGTTCG-TCCTTGACAATCGA-GGCGTTCTTCC----------ACCCG-G-GC
GTGG--------TTGACGCGCGT---TTTCGATCGCTTGATCGCCGCGTTGA---------CCGTTA---
----CAAACGTCCGGTGTT---GGTTGGACACGAGG-TTGTGTGGTGAAATGGGGGGCCGAACGAGG-AG
TGCCAAAAGATC----------------------------------------AGCCA----------TGT
GCTGTGTTGGATTGGCTCCTCCACCCT--TGCTGTGACGCAGT-TAAG----CGGTGTGTGTAGGGCCT-
----ATAC--ATTTG-ACCCA-----TTCT--GCCCCCTATTTG-----------------------TGT
TC--CAGCGATGTGTTTCTGCTGGGGCCCGCACGCTTTTGTT-------------TTTGTAGAT-ATA--
-----CACGCTGACGATTTCACC-CCCATATGATGTTATCGTCCATCCCTCC------------------
-------------CTGCACGTCCGTTGTACTTGTGAAACTCGTTCTGTAATGT--AAGTCCGACCCCAAT
TTCGCGGACAAAATCCGCCATATTCGCGACCCGAAAGCGCGAATGGCCGTCGTTTGGGCGCATTGCAAGT
CGAAAACGGTTTGTGAAACTGATGATCCCAAGGACGAAGGCGA---GGGTGCAGAAAACGAGGAGCCCAA
GAAAGGTCATGGGGGATGTGGTCACATCCAGCCTCAGATCCGCAAGGAAGGGCTGAAGCTATTTGTGCAA
TACAAGAAGCAAAAGGATGACGACGAGGAGGTGAAATCGTTGCAACCAGACAAGCGACTGA--TCACCGC
CCAGGAGGTGTACACAGCATTTAAGAAGATATCTGATTCCGACCTTCACTTGCTGGGACTTTCTGAAGAA
TATGCGCGTCCTGAGTGGATGATCCTTACCGTCCTACCGGTCCCTCCCCCCGCCGTGCGCCCGAGTATCG
GAAACTCCTGAAGGCCAGGCCTGTGGCCTTGTGAAGAATCTGGCCCTCATGTCATGTATATCGGTCGGTT
CGTATTCGGCACCCGTCATCGAGTTCCTGGAAGAGTGGGGCTTAGAGTCTTTGGAGGAGAATGCACACTC
GTCTA-CACCTTGCACCAAGGTTTTCGTCAATGGAGTATGGATGGGTGTGCATCGCGACCCTGCAAACTT
GGTCAAGACGATCAAGAAGTTGCGGAGGAAGGACGACATCAGTCCGGAAGTGTCTGTTGTTCGGGATATT
CGCGAGAAGGAACTTCGACTCTATACCGATGCCGGTCGTGTTTGCCGGCCACTTTTCATTGTGGAGAACC
AACAGCTTGCTCTCCAGAAAAAACACGTCAAATGGCTCAACTCTGGTTTC---AATGATGAG---GGCGA
GGCGTTTAAATGGGAGCACCTTGTAAAGAACGGGATCATCGAGCTGTTGGACGCGGAAGAAGAAGAAACT
GTCATGATTTCCATGACGCCTGAAGACCTTGAGAATTCGCGACTGCAGCAAAGTGGCCTTGATCCTCATG
CGAATGATGGCGATTTCGACCCCGCTGCACGGCTCAAAGCTGGCATCAATGCGCATACTTGGACACATTG
CGAGATTCATCCCAGTATGATTTTGGGTATTTGTGCCAGCATTATTCCGTTCCCGGATCATAACCAGTCC
CCGCGTAAT-ACATACCAATCTGCTATGGATTGCTGGCGGAACTGGTGAATTTGAGGCTGGTATCTCCAA
GGATGGCCAGACCCGCGAGCACGCTCTGCTTGCCTTCACCCTCGGTGTCCGTCAGCTCATCGTTGCTGTC
AACAAGATGGACACCA-CCAAGTGGAGCGAGGACCGTTTCAACGAAATCATCAAGGAGACGTCCACCTTC
ATTAAGAAGGTCGGTTACAACCCCAAGTCTGTTGCCTTCGTCCCGATCTCTGGCTGGCACGGTGACAACA
TGTTGGAGGAGTCCACCAACATGCCGTGGTTCAAGGGCTGGACCAAGGAGACCAAGGCTGGTGTTGTCAA
GGGCAAGACCCTCCTTGATGCTATCGATGCCATCGAGCCGCCAGTTCGCCCTCACGACAAGCCCCTCCGC
CTTCCTCTCCAGGATGTGTACAAAATTGGTGGTATTGGGACGGTGCCCGTCGGTCGTGTTGAGACCGGTA
TCATCAAGGCCGGAATGGTCGTGAACTTCGCACCCTCGAACGTCACCACTGAAGTCAAGTCCGTCGAGAT
GCACCACGAGCAGCTCGAGCAGGGCAACCCCGGTGACAACGTCGGCTTCAACGTCAAGAACGTGTCGGTC
AAGGATATTCGCCGTGGCAACGTTGCATCCGACTCCAAGAACGACCCTGCTAAGGAGGCCGCGTCCTTCA
ATGCCCAGGTCATCGTCCTCAACCACCCCGGTCAGATCGGTGCCGGCTACGCCCCGGTGCTCGATTGCCA
CACTGCCCACATTGCTTGCAAGTTCGCCGAGCTCATCGAGAAGATCGATCGTCGGAGTGGAAAAGTCATG
GAGGCGTCCCCCAAGTTCGTCAAGTCTGGTGACGCGTGCATCGTCAAGCTCG-TCCCGAGCAAGCCG---
----------------------------------------------------------------------
----------------------------------------------------------------------
----------------------------------------------------------------------
----------------------------------------------------------------------
----------------------------------------------------------------------
----------------------------------------------------------------------
---------------
>CFMR_HHB_2808_Amylocorticium_cebennense
GGAAGTAAAAGTCGTAACAAGGTTTCCGTAGGTGAACCTGCGGAAGGATCATTATTG-AAT---CTCACA
GGA-GAAAGGTTGTGCTGGCCTTTC--------GAGGCA-TGTGCACACTTTGATCC-------------
-----AATTATTACACCCCTGTGCACA-CATTGTAGGAGGAGTGGATAACACT-----------------
----------------------------------------------------------------------
----------------------------------------------------------------------
----------------------------------------------------------------------
----------------------------------------------------------------------
----------------------------------TCTTCTATGTTT------------CACACACCCC--
-ATTGTATGTA------TGAAGACTG-TCCATTATTCGT-----------------------------AT
GAATAAAATAATACAACTTTCAACAACGGATCTCTTGGCTCTCGCATCGATGAAGAACGCAGCGAAATGC
GATAAGTAATGTGAATTGCAGAATTCAGTGAATCATCGAATCTTTGAACGCACCTTGCGCTTCTCAGT--
TATCTGAGGAGCATGCCTGTTTGAGTG-TCATTAAATTC--TCAACCCTTTGGCTTTTTGAAAA------
-------------GCTTTT-TGGGCTTGGAACCTGGGGG------TGTGCTGGT----------------
GAAAGCTGGCTCCCCTTT-AAATGCATTAGCGGAGAAGCATGA---------GTTCCTGCAAATAGGTG-
---TGATAATT----------------ATCTACGCCT----------CTTTGAGGACGG-----------
----------AGTGTG----------------------------------CCGCTGACAGCTGTCTTTC-
---------GAGACAA-------AAAGCATCAT--GATCTTGACCTCAAATCAGGTAGGACTACCCGCTG
AACTTAAGCATATCAA-----------AGGATTCCCCTAGTAAC-TGCGAGTG-AAGCGGGACAAGCTCA
AATTTAAAATCTGGCAATC------TT--TGGTTG-TCCGAGTTGTAATCTGGAGAAGTGC-TTTCCGCG
-CCAGACCGTGTAAAAGTTCCTTTGGAATGAGGCGTCATAGAGGGTGAGAATCCCGTCTTTGACACGGAC
AACTGGGGCTTT-TGTGATGCGCTCTCGAAGAGTCGAGTTGTTTGGGAATGCAGCTCAAAATGGGTGGTA
AATTCCATCTAAAGCTAAATATTGGCGAGAGACCGATAGCGAACAAGTACCGTGAGGGAAAGATGAAAAG
CACTTTGGAAAGAGAGTTAAACAGTACGTGAAATTGTTGAAAGGGAAACGCTTGAAGTCAGTCACATCTG
-CTAAGGATCAACCTTGC----------TTTTTTGCTTGGTGCATTTCTTAG-TTTGATGGGTCAGCATC
AATTTTGACTGCTGGATAAAGGGCAGAGGAATGTGGCATCCTTTTTGGGTGTG-----TTATAGCC-TTT
GCTCACATGCAGCGGTTGGGATTGAGGAGCTCAGCATGCCTT--TATGGTCGGGG----TTCTAC---CC
ACG-TAACATGCTTAGGATGCTGGCGTAATGGCTTTAAGCGACCCGTCTTGAAACACGGACCAAGGAGTC
TAACATGCCCGCGAGTATTTGGGTGG-AAAACCCAGATGCGCAATGAAAGTGAA---AGTTGAGACCTCT
GTCGTGGAGGGCATCGACGCCCGGACCAGACCTTCT--GTGACGGCTCCGCGGTAGAGCGTGTATGTTGG
GACCCGAAAGATGGTGAACTATGCCTGAATAGGGTGAAGCCAGAGGAAACTCTGGTGGAGGCTCGTAGCG
ATTCTGACGTGCAAATCGA--TCGTCAAATTTGGGTATAGGGGCGAAAGACTAATCGAAAAGTGAAAAAG
ATCCTGGAATCAATATGTGTCAATTGTGGGAAGCTCAAAGCTGACGTTGTGAGTCG-----------CTT
TATTCC-TCTACTCGTTTCGCA-CCCCACCATCCCAATTTTCTGGGGGCTCTCTCCATATGCCATGGAGA
ACCCCGAACCCGCACCACGTTATCCC-----AAATAAAGGGTGTTCTTCC----------AGCCGTG-GC
ATGG--------TTGACGCGCGT---TTTCGATCGCTTGATCGCCGCGTTGA---------CCGCTT---
--CCATAAAGCCCGGTATT---GGTTGGACGCGAGG-TTGCGCGGTGAAATGGGGGGCTGAACGAGG-AG
TGCGGAAACTCA--------CCCAGACACAGTACATCC---------TGACGGGA------------TGT
ACTGTGAT-GGGTGGCCTGGCTGTCCTCTCTCGATCATGGAGCAGGAT----CTGTCGGTGCCGAGCAC-
---TGCA---------GACTCATATCTGCC-GGCCCCTTATGTA--------CTTTCATCACATTTTTGT
CCCCCATTCGCTTG------------------TCTACCTATCGTGTCC--AATTCTCTGTAGAC-ACA--
-----CACGCTGAC-TGTCTATC-TCCATATGTTGTGATCTTGTCCTG----------------------
----------------------------GCGTGAATCCGCGGATTGATAACGT--AAGTTGGATCTCAAT
TTCGCGGACAAGATTCGACATGTGCGCGACCCCAAGAGGCGCATGGCTATCGTTTGGGCACATTGCAAAA
GCAGGATGATATGCGAACCCGATGATCCCAAGGAGGAAGGCGA---AGGTGCTGACCCCGAAGAGGCTAA
AAAGGGACATGGAGGCTGTGGACACATTCAGCCCCTCGTCAGGAAGGAAGGGTTGAAATTATTCGTCCAG
TACAAAAAGTCGAAGGATGATGATGAGGAGATCAAGTCGTTACAACCTGACAAGAGGCTTA--TCACAGC
CATGGAAGTGTATACAACGTTCAAAAAGATGTCAGATAAGGACCTCCAGCTCTTGGGATTATCTGAGGAA
TATGCTCGACCTGAGTGGATGATTCTCACTGTCATGCCCGTCCCCCCTCCTCCTGTACGACCGAGTATCA
GAGACACCGGAAGGGCAGGCTTGTGGTCTCGTCAAGAATTTGGCACTTATGGCGTGTATATCTGTCGGCT
CGATCTCTGCCCCGGTGATTGAATTTTTGGAAGAGTGGGGTCTGGAGTCGCTGGAAGAAAATGCTCATTC
GTCGA-CGCCGTGCACGAAGGTGTTCGTGAACGGCGTGTGGATGGGTGTTCATCGTGACCCGGGAAATCT
TGTGAAGACGATCAAGAAGCTTCGCCGGAAGGATGATATCAGTCCTGAGGTCTCCGTCGTGCGGGACATC
CGCGAGAAGGAGTTACGATTGTACACGGATGCGGGGCGTGTGTGCCGGCCATTGTTCATCGTCGAAAATC
AACAGCTTATATTGCAGAAGAAACATATCAGGTGGCTCGACCAAGGCTATACAGACGACGTG---GAGGA
GACTTTCAAGTGGGACGAGTTGGTCAAGCACGGCATCATTGAACTGCTTGACGCTGAAGAAGAGGAGACG
GTCATGATTGCAATGACACCGGAAGACCTGGATAACTCGCGATTGCAGCAAGGTGCACTTGACTTGCGGA
AACTCGACGAGGAGTTCGATCCGGCGGCGCGTCTCAAAGCCGGTGTTAATGCACACACTTGGACACACTG
TGAAATTCACCCCAGTATGATTCTTGGAATTTGCGCAAGCATCATTCCCTTCCCTGACCATAATCAGTCG
CCTCGAAAT-ACGTATCAATCTGCCATGGATTGCCGGTGGTACTGGTGAGTTCGAAGCTGGTATCTCCAA
GGACGGCCAGACTCGCGAGCACGCACTCCTTGCCTTCACTCTCGGTGTCCGCCAGCTAATTGTCGCTGTG
AACAAGATGGACACCA-CCAAGTGGAGTGAGGACCGTTTCAACGAAATCATTAAGGAGACGTCTACTTTC
ATCAAGAAGGTTGGTTACAATCCCAAGGCTGTCGCCTTCGTTCCCATTTCAGGCTGGCACGGCGACAACA
TGTTGGAGGAGTCTCCGAACATGCCATGGTACAAGGGCTGGACTAAGGAGACCAAGACTGGCGTCGTCAA
GGGCAAGACCCTTCTTGATGCCATTGACGCCATTGAACCGCCTTCTCGTCCTTCCGACAAGCCTCTTCGT
CTCCCCCTCCAGGACGTCTACAAGATTGGTGGTATTGGCACGGTGCCTGTTGGTCGTGTTGAGACTGGTA
TCATTAAGGCTGGAATGGTTGTGACTTTCGCGCCTTCAAACGTGACCACCGAAGTCAAGTCCGTCGAAAT
GCACCACGAGCAGCTTGTTGAGGGTACTCCAGGTGACAACGTCGGTTTCAACATAAAGAACGTTTCAGTC
AAGGATATTCGCCGTGGTAATGTCGCTTCCGACTCTAAGAATGACCCCGCGAAGGAGGCTGCGTCCTTTA
ATGCTCAGGTCATTGTTCTCAACCACCCTGGTCAAATTGGGGCTGGCTACGCACCCGTGCTCGATTGCCA
CACTGCTCACATCGCCTGCAAGTTCGCCGAACTGATCGAAAAGATTGATCGTCGGACTGGCAAGACCATG
GAAGCTTCCCCAAAATTTGTGAAGTCTGGTGACGCCGCCATCATTAAGCTTG-TACCGTCCAAGCCT---
----------------------------------------------------------------------
----------------------------------------------------------------------
----------------------------------------------------------------------
----------------------------------------------------------------------
----------------------------------------------------------------------
----------------------------------------------------------------------
---------------
>CFMR_L_8014_Serpulomyces_borealis
GGAAGTAAAAGTCGTAACAAGGTTTCCGTAGGTGAACCTGCGGAAGGATCATTATTG-AAT-----TTTT
ACT-AAGGATTGTTGCTGGCCCATGTA--TATGCGCACA-TGTGCACATCCTTATA--ATAC--------
-----ACTACACACACACCTGTGCACA-CTTTGTAGAGGGGGAAAA------------------------
----------------------------------------------------------------------
----------------------------------------------------------------------
----------------------------------------------------------------------
------------------AGGAAAATGTTGGCTCTATTACTTTC-----TTCATAGAAG------GGAAA
AAGCA---AGCGGATTCCTCTA------CTACT-CACTCTATGTTTTAA---------CACACACCC---
-CTTTAAAAAG-----TTTAAGAACA-TGTTGGTATAAAT--------------------CTTAATTGAT
TTGTATTTAAATACAACTTTCAACAACGGATCTCTTGGCTCTCGCATCGATGAAGAACGCAGCGAAATGC
GATAAGTAATGTGAATTGCAGAATTCAGTGAATCATCGAATCTTTGAACGCACCTTGCGCTCCTTGGT--
ATTCCGAGGAGCATGCCTGTTTGAGTA-TCATTAAATTC--TCAACTAGCCTTGACTTGATTGT------
-------------CAAGGA-TTTAGCTTGGACTTGAGAG-------TTGCTGGCAGT-------------
-CAATGTCAGCTCTCTTT-AAATGTATTAGCAGTGCTTTCTGTTCACAAAGTGCAATCATCTAATGGTA-
---TGATAATT--------------CTATCAGTGCCT----------TTATGTGAA--------------
----------TGCATG----------AACAAGATTGTCA-----------AGGCTTCTAATTCGTCGTA-
--------ACTGACAATTTA---------------TGAACTGATCTCAAA--------------------
---------------------------AGGATTCCCCTAGTAAC-TGCGAGTG-AAGCGGGAAAAGCTCA
AATTTAAAATCTGGCAGTC------TT-TTGGCTG-TCCGAGTTGTAATCTGGAGAAGTGT-TTTCCGCG
-CTGGACCGTGTACAAG-TCTCTTGGAACAGAGCGTCATAGAGGGTGAGAATCCCGTCTTTGACACGGAC
AACCAGTGC-TA-TGTGATGCGCTCTCGAAGAGTCGAGTTGTTTGGGAATGCAGCTCAAAATGGGTGGTA
AATTCCATCTAAAGCTAAATATTGGCGAGAGACCGATAGCGAACAAGTACCGTGAGGGAAAGATGAAAAG
CACTTTGGAAAGAGAGTTAAACAGTACGTGAAATTGTTGAAAGGGAAACACTTGAAGTCAGTCGTGTCTG
-CTGAGGATCAGCCTTGCGCA-------TTTTGTGCTGGGTGCACTTCTTAG-TTTGACGGGTCAACATC
AATTTTGATCATTGGATAAATGTTAGAGGAATGTGGCACC-TTTACGGGTGTG-----TTATAGCC-TTT
GATTGCATGCAATGGTTGGGATTGAGGAACTCAGCACACCTT--TTTGGTCGGGGG---CTTGCC---CT
ACG-TTGTGTGCTTAGGATGTTGGCATAATGGCTTTAAGTGACCCGTCTTGAAACACGGACCAAGGAGTC
TAACATGCCTGCGAGTGTTTGGGTGG-AAAACCCAGACGCGCAATGAAAGTGAA--CAGTTGAGACCTTT
GTCGTGAAGGGCATCGACGCCCAGACCAGACCTTTT--GTGATGGATCTGCGGTAGAGCATGTATGTTGG
GACCCGAAAGATGGTGAACTATGCCTGAATAGGGTGAAGCCAGAGGAAACTCTGGTGGAGGCTCGTAGCG
ATTCTGACGTGCAAATCGA--TCGTCAAATTTGGGTATAGGGGCGAAAGACTAATCGA------------
----------------------------------------------------------------------
----------------------------------------------------------------------
----------------------------------------------------------------------
----------------------------------------------------------------------
----------------------------------------------------------------------
----------------------------------------------------------------------
----------------------------------------------------------------------
----------------------------------------------------------------------
----------------------------------------------------------------------
----------------------------------------------------------------------
----------------------------------------------------------------------
----------------------------------------------------------------------
----------------------------------------------------------------------
----------------------------------------------------------------------
----------------------------------------------------------------------
----------------------------------------------------------------------
--------------------------------------------------------------------CA
GAAACACCCGAAGGGCAGGCTTGCGGTCTTGTCAAAAATTTGGCCCTCATGTCTTGCATTTCCGTCGGTT
CCTACTCAGCGCCAGTTATCGAATTTTTGGAAGAATGGGGTCTCGAGTCGTTGGAGGAAAATGCACATTC
TTCCA-CACCTTGTACAAAGGTGTTTGTGAATGGTGTGTGGATGGGAGTACATCGTGATCCGGCGAACCT
TGTAAAGACCATCAAGAAACTACGTCGAAAGGATGATATCAGCCCCGAAGTGTCAGTAGTGCGAGATATT
CGTGAAAAAGAACTTCGGCTCTACACTGATGCTGGACGTGTTTGCCGCCCATTGTTTATCGTCGAAAACC
AACAGCTAGTGCTCCAAAAGAAACACATCAAGTGGCTCAATCAGGGATATCGTGACGAGGAC---GGGGA
AGAATTCAAGTGGGAGCAGCTTATCAAAGGTGGAATAATAGAGTTGCTGGACGCCGAGGAGGAAGAAACT
GTCATGATTTCGATGACTCCAGAAGACTTGGAGAATTCACGGCTACAGCAGAGTGGCACTGATCCCCATG
CGAATGACGAAGAATTCGATCCGGCTGCACGCCTTAAAGCCGGTACCAATGCCCATACCTGGACCCATTG
CGAGATTCACCCCAGTATGATATTGGGTATTTGTGCAAGCATCATTCCCTTCCCCGATCACAACCAGTCA
CCTCGTAAC-ACGTACCAATCCGCTATGGATTGCTGGTGGTACTGGTGAATTTGAAGCCGGTATCTCCAA
GGATGGTCAGACTCGGGAGCATGCTCTCCTTGCTTTCACGCTCGGTGTCCGTCAGCTCATCGTCGCCGTC
AACAAGATGGACACTA-CCAAGTGGAGTGAAGACCGTTTCAACGAAATCATCAAGGAAACCTCCACCTTC
ATTAAGAAGGTTGGTTACAACCCCAAGGCCGTTGCCTTCGTCCCTATATCTGGATGGCACGGTGATAACA
TGTTGGAGGAGTCCGCCAACATGCCATGGTATAAGGGCTGGACCAAGGAGAACAAGGCTGGTGTCGTCAA
GGGTAAGACCCTTCTCGATGCTATCGATGCTATCGAACCCCCAGTACGGCCTTCCGACAAACCTCTCCGT
CTTCCTCTCCAGGATGTCTACAAAATTGGTGGTATCGGTACGGTGCCCGTCGGTCGTGTTGAGACTGGTG
TCATCAAGGCTGGCATGGTCGTCACCTTTGCTCCTTCAAACGTGACCACTGAAGTCAAGTCCGTCGAAAT
GCACCACGAGCAGCTCGTCGAAGGTCTTCCTGGAGACAACGTCGGCTTCAACGTCAAGAACGTGTCGGTC
AAGGATATTCGCCGTGGTAACGTTGCCTCTGACTCCAAGAACGACCCCGCCAAGGAGGCCGCTTCCTTCA
ACGCTCAGGTCATCGTTCTAAACCATCCTGGTCAGATTGGTGCTGGTTACGCTCCAGTACTCGATTGCCA
CACTGCCCATATAGCCTGCAAGTTCGCTGAACTCATTGAGAAGATCGATCGTCGGAGTGGCAAGTCCATC
GAACAAGCCCCCAAGTTCGTTAAATCTGGTGATGCTTGTATTGTCAAACTTG-TTCCTTCCAAGCCT---
----------------------------------------------------------------------
----------------------------------------------------------------------
----------------------------------------------------------------------
----------------------------------------------------------------------
----------------------------------------------------------------------
----------------------------------------------------------------------
---------------
>CFMR_PR_6601_Cuphophyllus_aurantius
GGAAGTAAAAGTCGTAACAAGGTTTCCGTAGGTGAACCTGCGGAAGGATCATTATTG-AAC------AAG
TTG-GAGGGTTGTAGCTGGCTCTTT--------GGAGCATTGTGCACACCTTTCAA---ACTCTTT----
-----TGCCTTCAATCACCTGTGCACA-CTCTGTAGACATTGGGTTTCCCTTGAGAGG------------
----------------------------------------------------------------------
----------------------------------------------------------------------
----------------------------------------------------------G----------G
GAAGAGGAATAT------ATGAGGGTCTGCTGGCTTCAT-------------------------------
-TGGA---GTCGGCTTCCCTTTCATTC-CCCCC-ATGTCTATGTTTT-----------TATATAAAC---
-CCTATGGAAT-----GTCATCAGTA-TGTTATTAATGGG-------------------CTTAGGCCTTT
ACAAAATTTAATACAACTTTCAACAACGGATCTCTTGGCTCTCGCATCGATGAAGAACGCAGCGAAATGC
GATAAGTAATGTGAATTGCAGAATTCAGTGAATCATCGAATCTTTGAACGCACCTTGCGCTCCTTGGT--
ATTCCGAGGAGCATGCCTGTTTGAGTG-TCATTAAATTC--TCAACTGCACCTCACTTTTTTTT------
-----------GTGTTAGG-GGCAGCTTGGATTGTGGGGG-----TTTGTAGGCTTCATCT-------TT
TTGAAGCCCACTCCTCTT-AAATAGATCAGTGGGACCTCT-----------ATGGGAACTGCTTTGGTG-
---TGATAACT----------------ATCGACGCCA----------TGCTTGTGACC------------
----------ATGAAA------------TTGGGTC---------------TTGCTTTCAAATAGTCCCA-
--------TCGGACAAAATC---TGTATATGAT--CAATTTGACCTCAAATCAGGTAGGACTACCCGCTG
AACTTAAGCATATCAATAAGCGGAGGAAGGATTCCCCTAGTAAC-TGCGAGTG-AAGCGGGAAAAGCTCA
AATTTAAAATCTGGCAGTT-----CACCAAGGCTG-TCCGAGTTGTAATCTAGAGAAGTGC-TATCCGCG
-CTGGACCGTGTACAAG-TCTCCTGGAATGGAGCGTCATAGAGGGTGAGAATCCCGTCCTTGACACGGAC
TACCAGGGCTTT-TGTGATGTGCTCTCAAAGAGTCGAGTTGTTTGGGAATGCAGCTCAAAATGGGTGGTA
AATTCCATCTAAAGCTAAATATTGGCGAGAGACCGATAGCGAACAAGTACCGTGAGGGAAAGATGAAAAG
AACTTTGGAAAGAGAGTTAAACAGTACGTGAAATTGTTGAAAGGGAAACGCTTGAAGTCAGTCATGTTGG
CCCAGTGATCAACCTCACAT--------TCACTTGTGGGGTGCATTTTCTGG--CAGACAGGTCAGCATC
AATTTTGACCATTGGATAAAGTCTAAGGGAATGTAGCATCTTTTTTGCATGTG-----TTATAGCC-CTT
GGTCGCATACAATGGTTGGGATTGAGGAACTCAGCCCGGCCAA-------------------------CT
AGG-TCGGAAGCTTAGGATGCTGGCATAATGGCTTTAATCGACCCGTCTTGAAACACGGACCAAGGAGTC
TAACATGCCTGCGAGTGTTTGGGTGG-AAAACCCGAGCGCGCAATGAAAGTGAA--AAGTTGAGACCTCT
GTTGTGGAGGGCATCGACGCCCGGACCAGAGCTTTT--GTGACGGATCCGCGGTGGAGCATGTATGTTGG
GACCCGAAAGATGGTGAACTATGCCTGAATAGGGTGAAGCCAGAGGAAACTCTGGTGGAGGCTCGTAGCG
ATTCTGACGTGCAAATCGA--TCGTCGAATTTGGGTATAGGGGCGAAAGACTAATCGA------------
----------------------------------------------------------------------
----------------------------------------------------------------------
----------------------------------------------------------------------
----------------------------------------------------------------------
----------------------------------------------------------------------
----------------------------------------------------------------------
----------------------------------------------------------------------
----------------------------------------------------------------------
----------------------------------------------------------------------
----------------------------------------------------------------------
----------------------------------------------------------------------
----------------------------------------------------------------------
----------------------------------------------------------------------
----------------------------------------------------------------------
----------------------------------------------------------------------
----------------------------------------------------------------------
--------------------------------------------------------------------CA
GAGACACCAGAAGGCCAAGCATGTGGTCTCGTTAAGAATCTTGCCCTTATGGCATGTATATCTGTGGGCT
CATATTCTGCACCTGTGATCGAGTTCTTGGAAGAGTGGGGTCTAGAGACCCTTGAAGAAAACGCGCATTC
TTCAA-CACCTTGCACAAAGGTCTTCGTGAATGGCGTGTGGATGGGCGTGCACCGTGATCCTGCGAATTT
GGTCAAAACAATTAAAAAACTACGGAGAAAGGATGATATCAGTCCTGAGGTGTCCGTTGTACGAGATATT
CGGGAGAAGGAGTTACGGTTGTATACGGATGCTGGGCGGGTGTGTCGACCGTTGTTCATAGTCGAGAACC
AACAACTCGCGTTACAGAAGAAACATATCAAATGGCTTAACCAAGGCTTC---CAGGACAAT---GGTGA
AGACTTCAAGTGGGAACAACTAGTGAAGGGAGGTATTATCGAACTTTTGGACGCAGAAGAGGAAGAGACA
GTCATGATTTCGATGACGCCGGAAGATCTCGAGAACTCCCGACTCCAGCAAAGTGGTATAGACCCCCATG
CGAACGATGGAGAGTTCGATCCAGCAGCACGACTGAAGTCTGGGATCAATGCACACACATGGACACACTG
TGAAATCCATCCAAGCATGATTTTGGGCATTTGTGCTAGCATTATTCCCTTCCCTGATCATAACCAGTCC
CCCTCGTAT-ACGTATCAATCCGCTATGG-----------------------------------------
----------------------------------------------------------------------
----------------------------------------------------------------------
----------------------------------------------------------------------
----------------------------------------------------------------------
----------------------------------------------------------------------
----------------------------------------------------------------------
----------------------------------------------------------------------
----------------------------------------------------------------------
----------------------------------------------------------------------
----------------------------------------------------------------------
----------------------------------------------------------------------
----------------------------------------------------------------------
----------------------------------------------------------------------
----------------------------------------------------------------------
----------------------------------------------------------------------
----------------------------------------------------------------------
----------------------------------------------------------------------
----------------------------------------------------------------------
---------------
>DAOM_226047_Aphroditeola_olida
----------------ACAAGGTTTCCGTAGGTGAACCTGCGGAAGGATCATTATCG-AAG------ATG
GGG-AGTGGTTGTTGCTGGCTCTCC--------GGAGCA-TGTGCACACCCTGCCT---AAC--------
-----AACTTCTACCCACCTGTGCACT--CTTGTAGATTCGGATACCTCTCGGTTCG-------------
----------------------------------------------------------------------
----------------------------------------------------------------------
-----------------------------------------------------------TCGCTCGCGCG
TTGGATCGGATA------TGAGGGTCGCTCTAG-------------------------------------
-----------GGCTTCCCTCTCA----TTTCC-GGGTCTATGTATTT----------GACACACAC---
-TTTCAAAAAAA--AATATCAGAATG-TCATTGGCCTGT------CTTGAAA---------AAGCAAGCT
TTAAAAATTAATACAACTTTCAACAACGGATCTCTTGGCTCTCGCATCGATGAAGAACGCAGCGAAATGC
GATAAGTAATGTGAATTGCAGATTTCAGTGAATCATCGAATCTTTGAACGCACCTTGCGCTCCTTGGT--
ATTCCGAGGAGCATGCCTGTTTGAGTG-TCATTAAATTC--TCAACCTCGCCCGGCTTCTGTCG------
-----------------TG-TGCGGCTTGGATGTGAGGG-------TTGCGGGCTCT-----------TT
CGAGAGTCGGCTCCCTTT-AAATGCATTAGCGGTCAAACCTCTG--------CCGACCGTCCTCCGGTG-
---TGATAATT----------------ATCTACGCCA----------CGGACGAGA--------------
----------AGCGGGGCAGTTCCTCACGGGGCTTCCCTTTGATGATTGATGGCTTCTAACCGTCCTCG-
-----------GACAAAAT-----GAACCCTTT--TGACTTGACCTCAAATCAGGTAGGACT--------
---------------------------AGGATTCCCCTAGTAAC-TGCGAGTG-AAGCGGGAAAAGCTCA
AATTTAAAATCTGGCGGTC------CTTGTGGCCG-TCCGAGTTGTAATTTAGAGAAGCGT-TATCCGTG
-CTGGACCGTGTACAAG-TCTCCTGGAACGGAGCGTCGTAGAGGGTGAGAATCCCGTATATGACACGGAC
TACCAGGGC-TT-TGTGATGCGCTCTCGAAGAGTCGAGTTGTTTGGGAATGCAGCTCAAAATGGGTGGTA
AATTCCATCTAAAGCTAAATATAGGCGAGAGACCGATAGCGAACAAGTACCGTGAGGGAAAGATGAAAAG
AACTTTGGAAAGAGAGTTAAACAGTACGTGAAATTGTTGAAAGGGAAACGCTTGAAGTCAGTCGCGTCGC
-CCGGGAATCAACCTCGCA----------TATTTGCGTGGAGCACTTCCCGG--TTGACGGGTCAGCATC
AATTTTGACCGTCGGAAAAAGGTTGTGGGAATGTGGCATC---TTCGGATGTG-----TTATAGCC-CGC
GACTGCATACGACGGATGGGATTGAGGAACTCAGCACGCCGC--AAGGCCGGGTG----TTCGCA---CC
ACG-T-ACGTGCTTAGGATGCTGGCATAATGGCTTTAATCGACCCGTCTTGAAACACGGACCAAGGAGTC
TAACATGCCCGCGAGTGTTTGGGTGG-TAAACCCGAGCGCGCAATGAAAGTGAA---AGTTGAGACCTCT
GTCGTGGAGGGCATCGACGCCCGGACCAGACCTTTT--GTGACGGATCCGCGGTAGAGCGTGTATGTTGG
GACCCGAAAGATGGTGAACTATGCCTGAATAGGGTGAAGCCAGAGGAAACTCTGGTGGAGGCTCGTAGCG
ATTCTGACGTGCAAATCGA--TCGTCGAATTTGGGTATAGGGGCGAAAGACTAATCGA------------
----------------------------------------------------------------------
----------------------------------------------------------------------
----------------------------------------------------------------------
----------------------------------------------------------------------
----------------------------------------------------------------------
----------------------------------------------------------------------
----------------------------------------------------------------------
----------------------------------------------------------------------
----------------------------------------------------------------------
----------------------------------------------------------------------
----------------------------------------------------------------------
----------------------------------------------------------------------
----------------------------------------------------------------------
----------------------------------------------------------------------
----------------------------------------------------------------------
----------------------------------------------------------------------
----------------------------------------------------------------------
----------------------------------------------------------------------
----------------------------------------------------------------------
----------------------------------------------------------------------
----------------------------------------------------------------------
----------------------------------------------------------------------
----------------------------------------------------------------------
----------------------------------------------------------------------
----------------------------------------------------------------------
----------------------------------------------------------------------
----------------------------------------------------------------------
----------------------------------------------------------------------
----------------------------------------------------------------------
----------------------------------------------------------------------
----------------------------------------------------------------------
----------------------------------------------------------------------
----------------------------------------------------------------------
----------------------------------------------------------------------
----------------------------------------------------------------------
----------------------------------------------------------------------
----------------------------------------------------------------------
----------------------------------------------------------------------
----------------------------------------------------------------------
----------------------------------------------------------------------
----------------------------------------------------------------------
----------------------------------------------------------------------
----------------------------------------------------------------------
----------------------------------------------------------------------
----------------------------------------------------------------------
----------------------------------------------------------------------
---------------
>DJL_BZ_1883_Cantharocybe_brunneovelutina
-------------------------------------------AAGGATCATTACTG-AAG---TTCTAC
TCT-TGAAGCTGTCGCTGGCCTCTA--------GAGGCG-TGTGCACGCTTCATAGA--GTTCTTCAAC-
----ACCTATTTCATCACCCGTGCACC-ATGTGTAGGCTTTAAGGAATCTTGTCA---------------
----------------------------------------------------------------------
----------------------------------------------------------------------
-----------------------------------------------------------AGAATACTTGG
ACGGGTGGACTT------TGCAAAGTTCGCCCCCTCCTCCCCCCCTATTTTCATATAGGGGTTAGGGGTT
AGGGGCTCTCTAGCTCTGTCCCACAAT-TTTCT-TTGCCTATGTTTTCTG--------TACACACACAC-
-TTGTTGCATG------TTCAGAATG-TATTGTTGG----------------------------ATAATG
ATATTAACTTGTACAACTTTCAACAACGGATCTCTTGGCTCTCGCATCGATGAAGAACGCAGCGAAATGC
GATAAGTAATGTGAATTGCAGAATTCAGTGAATCATCGAATCTTTGAACGCACCTTGCGCCACTTGGT--
ATTCCGAGGGGCATGCCTGTTTGAGTG-TCATTAAAATCAATCAACCCCCCTTCAACATGTTCA------
----------GATGTTGAA-GTGGGCTTGGATTTTTGGGGGCTTTTGTGCCGGCTTCTC----------T
CTGCAGCCAGCTCCCCTT-AAATGCATTAGCAGAACCGCTCATGGT-----GGCTGACAAGACACGGCG-
---TGATAAAG--------------TTATCAGTGCCTAGGTCAACTGTAACTATGG--------------
--------------------------GGGTGGGTT---------------CAGCTTCCAACAAGGTCCCA
--------TAGGACAA---------CTTGCTGA--CGATTTGACCTCAAATCAGGTAGGACTACCCGCTG
AACTTAAGCATATCAATAAGCGGAGGA--------------------------------GAAAAAGCTCA
AATTTGTAATCTGGCAGTC------ATATTGACTGCTCCGAGTTGTAAGCTAGAGAAGTGCCTATCCGCG
CCTGGACCGTGTACAAG-TCTCCTGGAATGGAGCGTCATAGAGGGTGAGAATCCCGTCTTCGACACGGAC
TACCAGGGC-TT-TGTGATGCGCTCTCAAAGAGTCGAGTTGTTTGGGAATGCAGCTCAAAATGGGTGGTA
AATTCCATCTAAAGCTAAATATTGGCGAGAGACCGATAGCGAACAAGTACCGTGAGGGAAAGATGAAAAG
AACTTTGGAAAGAGAGTTAAACAGTACGTGAAATTGTTGAAAGGGAAACGCTTGAAGTCAGTCACGTCGG
-CCAGGGATCAACCTTGCTA--------TCCTTTGCAGGGTGCACTTCCTGGCTTTGACGGGTCAGCATC
AATTTTGACCGTCAGATAAAGGTCAGGGGAATGTGGCATC---TTCGGATGTG----TTTATAGCC-TCT
GATCGCATATGGCGGTTGGGATTGAGGAACTCAGCATGCCGA--AAGGCCGGGGTC---ATTGAC---CC
ACGTAAACATGCTTAGGATGCTGGCGAAATGGCTTCAATCGACCCGTCTTGAAACACGGACCAAGGAGTC
TAACATGCCTGCGAGTGTTTGGGTGG-AAAACCCGAGCGCGTAATGAAAGTGAA---AGTTGAGACCTCT
GTCGTGGAGGGCATCGACGCCCGGACCTGACCTTCT--GTGACGGATCCGCGGTAGAGCATGTATGTTGG
GACCCGAAAGATGGTGAACTATGCCTGAATAGGGTGAAGCCAGAGGAAACTCTGGTGGAGGCTCGTAGCG
ATTCTGACGTGCAAATCGA--TCGTCGAATTTGGGTATAGGGGCGAAAGACTAATCGA------------
----------------------------------------------------------------------
----------------------------------------------------------------------
----------------------------------------------------------------------
----------------------------------------------------------------------
----------------------------------------------------------------------
----------------------------------------------------------------------
----------------------------------------------------------------------
----------------------------------------------------------------------
----------------------------------------------------------------------
----------------------------------------------------------------------
----------------------------------------------------------------------
----------------------------------------------------------------------
----------------------------------------------------------------------
----------------------------------------------------------------------
----------------------------------------------------------------------
----------------------------------------------------------------------
----------------------------------------------------------------------
----------------------------------------------------------------------
----------------------------------------------------------------------
----------------------------------------------------------------------
----------------------------------------------------------------------
----------------------------------------------------------------------
----------------------------------------------------------------------
----------------------------------------------------------------------
----------------------------------------------------------------------
----------------------------------------------------------------------
----------------------------------------------------------------------
----------------------------------------------------------------------
----------------------------------------------------------------------
----------------------------------------------------------------------
----------------------------------------------------------------------
----------------------------------------------------------------------
----------------------------------------------------------------------
----------------------------------------------------------------------
----------------------------------------------------------------------
----------------------------------------------------------------------
----------------------------------------------------------------------
----------------------------------------------------------------------
----------------------------------------------------------------------
----------------------------------------------------------------------
----------------------------------------------------------------------
----------------------------------------------------------------------
----------------------------------------------------------------------
----------------------------------------------------------------------
----------------------------------------------------------------------
----------------------------------------------------------------------
---------------
>DJL_Scot_8_Cuphophyllus_pratensis
GGAAGTAAAAGTCGTAACAAGGTTTCCGTAGGTGAACCTGCGGAAGGATCATTATTG-AATAAATATAAT
TTG-GGAGGTTGTAGCTGACTCTCC--------GAGTAA-TGTGCACACCTTTCAA---ACTATTT----
-----ATCTCCAACCCACCTGTGCACT-CCTTGTAGATGCTGGATAAC----------------------
----------------------------------------------------------------------
----------------------------------------------------------------------
-------------------------------------------------------------AACTCTCCT
TTGGATTGTTGTGTTCTTTTGAGGGTTTTGCCGT------------------------------------
--------CAAGGCTGCCTTTGCTT---GTCCA-GCATCTATGTATTTTA-------TAACACACCCC--
-ATTTTATAGT------TTTTGAATG-TTTTATCAAAAGG-------------CAGCAATGTCTTTTGTT
ATAAATATTAATACAACTTTCAACAACGGATCTCTTGGCTCTCGCATCGATGAAGAACGCAGCGAAATGC
GATAAGTAATGTGAATTGCAGAATTCAGTGAATCATCGAATCTTTGAACGCACCTTGCGCTCCTTGGT--
ATTCCGAGGAGCATGCCTGTTTGAGTG-TCATTAAATTC--TCAACCCCTCTTCAGTTTTCTGA------
----------------AGG-GGTGGCTTGGATGGTGGAGGTG----TTGCAGGCTTGA------------
TCAAAGTCGGCTCCTCTT-AAAAGCATTAGCAGAACCTTTGTAT--------TGACTTGGTTTCTGGTG-
---TGATAAAT---------------TATCTACGCCA----------TTCCAGTCA--------------
----------GTCAAAA--------AACCATGGTT---------------CAGCTTCTAATCTGTTTACT
ATCCTTTCAAGGATGAAAA-----AACACTTTT--TAACTTGACCTCAAATCAGGTAGGACTACCCGCTG
AACTTAAGCATATCAATAAGCGGAGGAAGGATTCCCCTAGTAAC-TGCGAGTG-AAGCGGGAAAAGCTCA
AATTTAAAATCTGGCAGTGCATT-TTTGCTTGCTG-TCCGAGTTGTAATCTAGAGAAGTGC-TATCCGCG
-CTGGACCGTGTACAAG-TCTCCTGGAATGGAGCCTCATAGAGGGTGAGAATCCCGTCTCTGACATGGAC
TACCAGGGCTTT-TGTGATGCGCTCTCGAAGAGTCGAGTTGTTTGGGAATGCAGCTCAAAATGGGTGGTA
AATTCCATCTAAAGCTAAATATTGGCGAGAGACCGATAGCGAACAAGTACCGTGAGGGAAAGATGAAAAG
AACTTTGAAAAGAGAGTTAAACAGTACGTGAAATTGTTGAAAGGGAAACGCTTGAAGTCAGTCACGTTGG
-CCGGGGATCAACCTTGCAT--------TTACTTGCTGGGCGCACTTTCCGG-TTTGACGGGTCAGCATC
AATTTTGACTGCTGGACAAAGGTAAAGGGAATGTGGCATC---TTCGGATGTG-----TTATAGCC-CTT
GATCGCATACAGCAGTTGGGATTGAGGAACTCAGCACGCCTTTAATGGCCGGGTTT---GTAAAA---CC
ACG-TTACGTGCTTAGGATGCTGGCATAATGGCTTTAATCGACCCGTCTTGAAACACGGACCAAGGAGTC
TAACATGCCTGCGAGTGTTTGGGTGG-AAAACCCAAGCGCGCAATGAAAGTGAA---AGTTGAGACCTCT
GTCGTGGAGGGCATCGACGCCCGGACCAGATCTTTT-AGTGACGGATCCGCGGTAGAGCATGTATGTTGG
GACCCGAAAGATGGTGAACTATGCCTGAATAGGGTGAAGTCAGAGGAAACTCTGATGGAGGCTCGTAGCG
ATTCTGACGTGCAAATCGA--TCGTCGAATTTGGGTATAGGGGCGAAAGACTAATCGA------------
----------------------------------------------------------------------
----------------------------------------------------------------------
----------------------------------------------------------------------
----------------------------------------------------------------------
----------------------------------------------------------------------
----------------------------------------------------------------------
----------------------------------------------------------------------
----------------------------------------------------------------------
----------------------------------------------------------------------
----------------------------------------------------------------------
----------------------------------------------------------------------
----------------------------------------------------------------------
----------------------------------------------------------------------
----------------------------------------------------------------------
----------------------------------------------------------------------
----------------------------------------------------------------------
----------------------------------------------------------------------
----------------------------------------------------------------------
----------------------------------------------------------------------
----------------------------------------------------------------------
----------------------------------------------------------------------
----------------------------------------------------------------------
----------------------------------------------------------------------
----------------------------------------------------------------------
----------------------------------------------------------------------
----------------------------------------------------------------------
----------------------------------------------------------------------
----------------------------------------------------------------------
----------------------------------------------------------------------
----------------------------------------------------------------------
----------------------------------------------------------------------
----------------------------------------------------------------------
----------------------------------------------------------------------
----------------------------------------------------------------------
----------------------------------------------------------------------
----------------------------------------------------------------------
----------------------------------------------------------------------
----------------------------------------------------------------------
----------------------------------------------------------------------
----------------------------------------------------------------------
----------------------------------------------------------------------
----------------------------------------------------------------------
----------------------------------------------------------------------
----------------------------------------------------------------------
----------------------------------------------------------------------
----------------------------------------------------------------------
---------------
>GDGM70059_US97_138_Hygrophorus_eburneus
--------------------------------------------------ATTATTG-AAT------TTT
GAA-AGAGGTTGTAGCTGATC-------AAAACAAGATA-TGTGCACACCTCATTTC-------------
-----CAAATTTTACACCATGTGCACT-CTTTGTAGGCCGACTTTGTT----------------------
----------------------------------------------------------------------
----------------------------------------------------------------------
----------------------------------------------------------------------
----------------------------------------------------------------------
----------------------------------TGGTCTATGTCTTTT---------TAAATACAC---
---CCAAAAAG-----TTTCAGAATG-TTAAATCATAAGC----------------TTGTTTTGCAAGCT
GAAAAAATTAATACAACTTTCAACAACGGATCTCTTGGCTCTCGCATCGATGAAGAACGCAGCGAAATGC
GATAAGTAATGTGAATTGCAGAATTCAGTGAATCATCGAATCTTTGAACGCACCTTGCGCTCCTTGGT--
ATTCCGAGGAGCATGCCTGTTTGAGTG-TCATTAAATTC--TCAATCTTCTTCAAACTTGCTTT------
---------------GTAA-GAGGCTTTGGATTTGGAGTG------TTGCTGGCCTT-------------
-----GTCGGCTCCTCTT-AAATGTATTAGCTTGGATCTTTTT---------GCAGATAAGCTTTAGTT-
---TGATAAAT----------------ATCTATGCTAAT--------TGCTTTTGA--------------
----------AACAAA---------------ATGC---------------CAGCTTCCAATTGTTGTTGT
--------TCATACAA--------CTCTCTTTG--ACATTTGACCTCAAA--------------------
---------------------------AGGATTCCCCTAGTAAC-TGCGAGTG-AAGCGGGAAAAGCTCA
AATTTAAAATCTGGCAGTC------TT--TGATTG-TCCGAGTTGTAATCTAGAGAAGTGC-TTTCCGCG
-TTGGACCGTGTACAAG-TCTCTTGGAACAGAGCGTCATAGAGGGTGAGAATCCCGTCTTTGACACGGAC
TACCAGTGCTTT-TGTGATGCGCTCTCAAAGAGTCGAGTTGTTTGGGAATGCAGCTCAAAATGGGTGGTA
AATTCCATCTAAAGCTAAATATTGGCGAGAGACCGATAGCGAACAAGTACCGTGAGGGAAAGATGAAAAG
AACTTTGGAAAGAGAGTTAAACAGTACGTGAAATTGTTGAAAGGGAAACGCTTGAAGTCAGTCACGTTGA
-CTGGGAATCAACCCTTC----------TTTTTTGAAGGGTGTACTTCCTGG-TTTAACGGGTCAGCATC
AATTTTGATTGTTGGATAAAAGTCAAT--ATTTATGCRTC---TTCGGATGTA--------TAGCC-TTT
GGTTGCATACAACAGTTGGGATTGAGGAACTCAGCACGCCGC--AAGGCCGGGTCT---CTAAGA---CC
ACG-T-ACGTGCTTAGGATGCTGGCATAATGGCTTTAATCGACCCGTCTTGAAACACGGACCAAGGAGTC
TAACATGCCTGCGAGTGTTTGGGTGG-TAAACCCGAGCGCGTAATGAAAGTGAA--AAGTTGA-------
----------------------------------------------------------------------
----------------------------------------------------------------------
----------------------------------------------------------------------
----------------------------------------------------------------------
----------------------------------------------------------------------
----------------------------------------------------------------------
----------------------------------------------------------------------
----------------------------------------------------------------------
----------------------------------------------------------------------
----------------------------------------------------------------------
----------------------------------------------------------------------
----------------------------------------------------------------------
----------------------------------------------------------------------
----------------------------------------------------------------------
----------------------------------------------------------------------
----------------------------------------------------------------------
----------------------------------------------------------------------
----------------------------------------------------------------------
----------------------------------------------------------------------
----------------------------------------------------------------------
----------------------------------------------------------------------
----------------------------------------------------------------------
----------------------------------------------------------------------
----------------------------------------------------------------------
----------------------------------------------------------------------
----------------------------------------------------------------------
----------------------------------------------------------------------
----------------------------------------------------------------------
----------------------------------------------------------------------
----------------------------------------------------------------------
----------------------------------------------------------------------
----------------------------------------------------------------------
----------------------------------------------------------------------
----------------------------------------------------------------------
----------------------------------------------------------------------
----------------------------------------------------------------------
----------------------------------------------------------------------
----------------------------------------------------------------------
----------------------------------------------------------------------
----------------------------------------------------------------------
----------------------------------------------------------------------
----------------------------------------------------------------------
----------------------------------------------------------------------
----------------------------------------------------------------------
----------------------------------------------------------------------
----------------------------------------------------------------------
----------------------------------------------------------------------
----------------------------------------------------------------------
----------------------------------------------------------------------
---------------
>KUN_HKAS_112560_Spodocybe_sp__1
---------------------------------------------------TTATCG-AATCTTGACTTG
GTG-AAGCTGTTTTGCTGGCCCCTCCT-----GGGGGCA-TGTGCACGCTTTCCAA-TCAGT--------
-----TTTCTCTACCCACCTGTGCACC-CTCTGTAGGTACCGGATT------------------------
----------------------------------------------------------------------
----------------------------------------------------------------------
----------------------------------------------------------------------
------------------TGGAGGCTGCTGGGTTAAT---------------------------------
--------CCTGGCTGCCTCTTGTATC-TTTTC-GGGCCTGCGTGCTTTA--------CACACACACCT-
TTTTATCAATGAATGTTCTTTGAATGCCCCTTGATG------------------------AATAATCAAG
AAAAACCTTTGTACAACTTTCAACAACGGATCTCTTGGCTCTCGCATCGATGAAGAACGCAGCGAAATGC
GATAAGTAATGTGAATTGCAGAATTCAGTGAATCATCGAATCTTTGAACGCACCTTGCGCCCTCTGGT--
ATTCCGGAGGGCATGCCTGTTTGAGTG-TCATTTAATTC--TCAACCCACAACCGGCTTTTTCT------
----------AGCTGGGGA-CGGGCTTTGGATTGTTGGAG----GTGTGCCGGCCTT-------------
-TCTGGTCGGCTCCTCTC-AAATGCATTAGCGAGGACCCTCTC---------CTTATTTGCCTCTGGCG-
---TGATAAACA----------TC-TTGTTTACGCCG----------TCGTTTGCG--------------
----------ATTAGG----------AAAGGGGTCGCC------------TGGCTTCT------------
---------AAAACAAAAA-------TTATTGAC-ACATCTGACCTCAAATCA-----------------
---------------------------AGGATTCCCCTAGTAAC-TGCGAGTG-AAGCGGGAAGAGCTCA
AATTTAAAATCTGGCGGTC------CCCGTGGCCG-TCCGAGTTGTAACCTAGAGAAGTGC-TATCCGCG
-CTGGACCGTGTACAAG-TCTCCTGGAACGGAGCGTCACAGAGGGTGAGAATCCCGTCTTTGACACGGAC
TACCAGGGCTTT-TGTGATGCGCTCTCGAAGAGTCGAGTTGTTTGGGAATGCAGCTCAAAATGGGTGGTA
AATTCCATCTAAAGCTAAATATTGGCGAGAGACCGATAGCGAACAAGTACCGTGAGGGAAAGATGAAAAG
AACTTTGGAAAGAGAGTTAAACAGTACGTGAAATTGTTGAAAGGGAAACGCTTGAAGTCAGTCGCGTCGG
-CCAGGGATCAACCTTGCAT--------TTATTTGCTGGGAGTACTTCCTGG--TCGACGGGTCAGCATC
AATTTTGATCGTCGGATAAAGGCTTAGGGAATGTGGCATC---CTCGGATGTG-----TTATAGCC-CTT
GGTCGCATGCGACGGTCGGGATTGAGGAACTCAGCACGCCGC--AAGGCCGGGGTA---TTCGTAC--CC
ACG-T-TCGTGCTTAGGATGCTGGCATAATGGCTTTAATCGACCCGTCTTGAAACACGGACCAAGGAGTC
TAACATGCCCGCGAGTGTTTGGGTGG-AAAACCCGAGCGCGTAATGAAAGTGAA---AGTTGAGACCTCT
GTCGTGGAGGGCATCGACGCCCGGACCAGACCTTCT--GTGACGGATCCGCGGTAGAGCGTGCATGTTGG
GACCCGAAAGATGGTGAACTATGCCTGAATAGGGTGAAGCCAGAGGAAACTCTGGTGGAGGCTCGTAGCG
ATTCTGACGTGCAAATCGA--TCGTCGAATTTGGGTATAGGGGCGAAAGACTAATCGAAAAGTGAAGAAA
ATTTTGGAGTGTATATGTGTAAATTGTGGCAAGCTAAAGGCTGACATCGTGAGTCG-------CATCTCC
C------TTTACTCGTTTCGCACCCCCACCATCCCAATTTTCTGGGGGCTCTCTCCACATCCCATGGAGA
ACCCCAAACCCGCACCACGTTTGTTCCTTGACAATCGA-GGCGTTCTTCT----------ACCCGTG-GC
GTGG--------GCTTCGCGCGT---TTTCGATCGCTTGATCGCCGCGTTG----------CCCTGA---
----CATACGCCCGGTGTT---GGTTGGACACGAGG-TTGCGTGGTGAAATGGGGGGCTGAACGAGG-AG
TGCGGAAAAGAT-------------------------------------CCAACATC----------TGT
AATGTGAT-GGATGGCTCCACCGCTCT--CACTGTAACGCAGTTCGAG----TAGCGTGTGTTGCGCCT-
---TGCACT-TTTTA---ACTATGTCGCCA--GCCCCTTGTGA------------------------TGG
TC--AATCGATTT----------------------------------------TGTTTTGGTAG-ACA--
-----GACACTGACGCTTTTATC-CGCATATTTGAATATTCACCTCCCATCTC-----------------
-----------GTCTTTGCGTGTTCTCTTTACGTCCATACCTCTCAAAAATAT--AAGTCGGATCCCAAT
TTTGCAGACAAGATTCGCCATATTCGGGATCCCAAAACCCGAATGGCCGTGGTTTGGGCTCATTGCAAGA
CCAAAATGATATGCGAACCGGATGAACCGAAG---GAAGCCGA---AGCGGGAGAGACCGAGGAACTGAA
AAAGGGGCATGGCGGTTGTGGACATACTCAACCACAGATTCGGAAGGAGGGTCTCAAGTTATTTGTGCAA
TACAAGAAACTCAAGGATGATGATGAGGAAATCAAGTCGTTGCAGCCAGATAAACGACCAA--TCACCGC
TTCTGAAGTTTATACTGCTTTCAAGAAGATGTCGGATTCGGATCTCCATCTGCTTGGCCTTTCAGACGAA
TACGCGAGACCAGAGTGGATGATCTTGACCGTTATGCCTGTTCCGCCTCCGCCTGTTCGTCCGAGTATCA
GAGACACCTGAAGGCCAGGCTTGTGGTCTCGTCAAGAACTTGGCACTCATGGCGTGCATTTCAGTTGGTT
CCTACTCTGCTCCAGTTATAGAGTTTTTAGAAGAGTGGGGTTTAGAATCTCTCGAAGAAAACGCACACTC
TTCAA-TCCCTTGCACGAAAGTGTTTGTTAACGGCGTGTGGATGGGTGTCCATCGTGATCCCGCAAATCT
GGTTAAGACAATCAAGAAGCTGCGGAGAAAGGACGACATCAGTCCGGAGGTGTCCGTCGTTCGGGATATT
CGTGAAAAAGAGTTGCGGCTGTATACTGATGCCGGGAGGGTTTGTCGGCCGTTGTTCATTGTTGAAAACC
AGCAGTTGGCTCTACAGAAGAAGCACATCAAATGGCTTAATCAAGGGCTC---AATGACACA---GATGA
GGAGTTTAAGTGGGAGCAATTGGTTAAAAGCGGGATTATCGAACTTCTCGATGCTGAAGAAGAGGAAACC
GTGATGATATCCATGACCCCAGAGGACCTGGAGAATTCGCGATTGCAGCAAAGTGGTGTTGATCCTCATG
CGAATGATGGAGATTTTGACCCTGCTGCTCGCTTGAAGGCGGGTACCCACGCACACACCTGGACGCATTG
TGAGATTCATCCTAGCATGATCCTGGGCATTTGTGCCAGTATTATCCCCTTCCCCGATCATAATCAGTCT
CCCCGTAAT-ACTTATCAATCCGCCATGGATTGCTGGTGGTACCGGTGAATTTGAAGCCGGTATCTCCAA
GGATGGTCAGACTCGCGAGCACGCTCTCCTTGCTTTCACTCTTGGTGTCCGGCAACTCATCGTCGCCGTC
AACAAGATGGACACCA-CCAAGTGGAGTGAGGACCGTTTCAACGAAATTATCAAGGAAACCTCCACCTTC
ATCAAGAAGGTCGGCTACAACCCCAAGGCTGTTGCTTTCGTCCCCATCTCTGGCTGGCACGGTGACAACA
TGTTGGAGGAATCACCCAACATGCCATGGTTCAAGGGCTGGACAAAGGAAATCAAGGGTGGTTCCGCCAA
GGGCAAGACCCTCCTCGATGCTATCGATGCTATCGAACCCCCAACGAGGCCTAATGACAAACCCCTCCGT
CTCCCCCTCCAGGATGTCTACAAAATCGGTGGTATCGGAACGGTGCCCGTCGGTCGTGTTGAGACCGGTA
TCATCAAGGCTGGAATGGTCGTCACCTTTGCTCCCACAAACGTCACCACTGAAGTCAAGTCGGTCGAAAT
GCATCACGAACAGCTCGAGAGTGGTCAACCTGGTGACAACGTCGGCTTCAACGTCAAGAACGTCTCGGTC
AAGGATATTCGTCGTGGAAACGTTGCTTCTGACTCCAAGAACGACCCAGCGAAGGAAGCCGCATCTTTCA
ACGCCCAGGTCATCGTCCTCAACCACCCCGGTCAAATTGGTGCTGGTTACGCCCCCGTCCTTGATTGTCA
CACCGCCCACATCGCCTGTAAATTCGCCGAGCTCATTGAGAAGATTGATCGTCGAAGTGGTAAATCACTC
GAAATGGCACCCAAGTTTGTTAAGTCGGGTGATGCATGCATTGTCAAGCTTG-TTCCAAGCAAGCCCGAA
GTTTTACCTTTTCTTTCTACTTGGGTTTCTATTTTTGGGTTACATCATTTTTCTATTACAAATATTTCTA
TTTATAGTTCTTTAATTTTAATTATTGTTATAGGATTACATTTTTTAGGGGATAATAAAAGAAAATTAAT
ACCTTCTAAATGGTCTATTTTATTAGAAAGCTCTTTTGAAAGTTTAAAAAATATGGTGAGAGAACAAATA
GGTAATTTAAATGAATTATATTTACCTTTTATTTATTCTTTATTCTTTTTTGTTTTAATAGCTAATTTAA
TTTCTAATGTTCCTTACTCATTTGCTGTTACATCAAGTGCAATAGTTTGTTTAGGTTTAAGTTTTACTAT
TTTTATAGGTGTAACTATTTTAGCTTTATCTATAAATGGTATTAAATTT-TTCTCTTTCTTTATTCCTGA
AGGAACTCCATTAGC
>KUN_HKAS_82501_Hygrophorus_chrysodon
GGAAGTAAAAGTCGTAACAAGGTTTCCGTAGGTGAACCTGCGGAAGGATCATTATTG-AAT-------TT
TGA-AGAGGTTGTTGCTGATCTTTT---------AGATA-TGTGCACGCCTTGTTCC-------------
-----AAATTTCTACACCTTGTGCACA-TTTTGTAGACCGGTTTCATT----AGAAAT------------
----------------------------------------------------------------------
----------------------------------------------------------------------
----------------------------------------------------------------------
----------------------------------------------------------------------
----------------------------------TGGTTTATGTTTTAT---------TATACATAC---
-AC--------T--TGTTTTAGAACG-TCATATATATAAG---------------CTTGTTAGCAAGCTT
AACAAATTTAATACAACTTTCAACAACGGATCTCTTGGCTCTCGCATCGATGAAGAACGCAGCGAAATGC
GATAAGTAATGTGAATTGCAGAATTCAGTGAATCATCGAATCTTTGAACGCACCTTGCGCTCCTTGGT--
ATTCCGAGGAGCATGCCTGTTTGAGTG-TCATTAAATTC--TCAACTTCAATAATTTTTATTAT------
--------------------TGAAGTTTGGATTTTGGGGGTA---TTTGCTGGCTGT-------------
-CAAAGTCGGCTCCTCTT-AAATATATTAGCTATCATTT-------------GCGGATAGGCTTTGGTT-
---TGATAA-----------------TATCTATGCCA----------TTGCCGTGA--------------
----------AGCAAA---------------AGGA---------------TAGCTTCCAACGGTCATTA-
--------TTTGACAA----------CTCTTTT--AATTTTGACCTCAAATCAGGTAGGACTACCCGCTG
AACTTAAGCATATCAATAAGCGGAGGAAGGATTCCCCTAGTAAC-TGCGAGTG-AAGCGGGAAAAGCTCA
AATTTAAAATCTGATGGTC------TT-ATGGCTG-TCCGAGTTGTAATCTAGAGAAGTGT-TTTCCGCG
-CTGGACCGTGTACAAG-TCTCTTGGAACAGAGCATCATAGAGGGTGAGAATCCCGTCTTTGACACAGAC
TACCAGTGCTTA-TGTGATTCGCTCTCAAAGAGTCGAGTTGTTTGGGAATGCAGCTCAAAATGGGTGGTA
AATTCCATCTAAAGCTAAATATTGGCGAGAGACCGATAGCGAACAAGTACCGTGAGGGAAAGATGAAAAG
AACTTTGGAAAGAGAGTTAAACAGTACGTGAAATTGTTGAAAGGGAAACGCTTGAAGTCAGTCATGTTGG
-CCAGAAATCAACCTTGTC---------CTTTTTGCTGGGTGTACTTTCTGGTTTTTACGGGTCAGCATC
AATTTCGACTGTTGGATAAAAGTTAAT--ATTTATTCATC---TTCGGATGTG--------TAGCC-TTT
GGCTGTATACAACAGTTGGGATTGAGGAACTCAGCACGCCGT--AAAGGCCGGGTC---CTTGGA---CC
ACG-T-ACGTGCTTAGGATGCTGGCATAATGGCTTTAATCGACCCGTCTTGAAACACGGACCAAGGAGTC
TAACATGCCCGCGAGTGTTTGGGTGG-AAAACCCGAGCGCGTAATGAAAGTGAA--AAGTTGAGATCTTC
GTCATGGAGAGCATCGACGCCCGGACCAGATCTTTT--GTGACGGTTCCGCGGTAGAGCGTGTATGTTGG
GACCCGAAAGATGGTGAACTATGCCTGAATAGGGTGAAGCCAGAGGAAACTCTGGTGGAGGCTCGTAGCG
ATTCTGACGTGCAAATCGA--TCGTCGAATTTGGGTATAGGGGCGAAAGACTAATCGA------------
----------------------------------------------------------------------
----------------------------------------------------------------------
----------------------------------------------------------------------
----------------------------------------------------------------------
----------------------------------------------------------------------
----------------------------------------------------------------------
----------------------------------------------------------------------
----------------------------------------------------------------------
----------------------------------------------------------------------
----------------------------------------------------------------------
----------------------------------------------------------------------
----------------------------------------------------------------------
----------------------------------------------------------------------
----------------------------------------------------------------------
----------------------------------------------------------------------
----------------------------------------------------------------------
--------------------------------------------------------------------CA
GAGACGCCCGAAGGACAAGCTTGCGGTCTTGTCAAAAATTTAGCGCTCATGGCATGCATATCCGTGGGTT
CCTATTCAGCACCTGTGATCGAGTTCTTGGAGGAGTGGGGTCTGGAATCTCTGGAAGAGAATGCACATTC
TCAGA-CCCCTTGCACGAAGGTTTTCGTCAACGGAGTCTGGATGGGTGTTCATCGTGATCCTGCAAACTT
GGTCAAGACGATCAAGAAATTGCGCAGGAAGGATGACATTAGTCCAGAGGTGTCGGTCGTACGGGATATC
CGTGAGAAAGAATTGCGACTGTATACTGATGCAGGTCGTGTGTGTCGGCCGCTTTTCATCGTGGAGAATC
AGCAACTCGCGTTGCAGAAAAAGCATGTCAAGTGGTTAAACCAAGGGTACCGAGATGATGAC---GGTGA
GGAGTACAAGTGGGAACAACTGGTCAAGGGTGGCATAATCGAGTTATTGGATGCTGAAGAAGAAGAAACT
GTCATGATTTCCATGACGCCAGAGGATCTGGAGAATTCACGACTTCAGCAGAGTGGTCAAGACCCCCACG
AAAATGACGGAGATTTCGACCCAGCTGTACGGCTGAAGGCAGGGATCAATGCTCACACTTGGACACATTG
TGAAATTCACCCGAGCATGATATTGGGTATCTGCGCCAGTATCATTCCCTTCCCCGATCATAATCAGTCC
CCTCGTAAC-ACTTACCAATCTGCCATGG-----------------------------------------
----------------------------------------------------------------------
-----GATGGACACGA-CTAAGTGGAGTGAGGACCGTTTCAACGAAATCATCAAAGAAACTTCCACCTTC
ATCAAGAAGGTCGGATACAACCCCAAGGCGGTGGCTTTCGTCCCGATCTCTGGCTGGCACGGTGACAACA
TGTTGGAGGAGTCCCCCAACATGCCATGGTTCAAGGGCTGGACCAAGGAGACCAAGGCCGGTGTTGTCAA
GGGCAAGACTCTCCTCGATGCCATTGACGCCATCGAGCCCCCTGTCCGACCTCACGACAGGCCTCTGCGT
CTGCCCCTCCAGGATGTCTACAAAATCGGCGGTATCGGCACAGTACCTGTGGGCCGTGTTGAGACTGGTA
TCATCAAGGCTGGAATGGTTGTCTCCTTCGCCCCGTCAAACGTCACCACTGAAGTCAAGTCCGTCGAGAT
GCACCACGAGCAACTTGAGCAGGGTAATCCAGGTGACAACGTCGGTTTCAACGTCAAGAACGTCTCGGTT
AAGGATATTCGTCGCGGAAACGTCTGCTCGGACTCCAAGAACGACCCTGCGAAGGAGGCTGCTTCCTTCA
ACGCTCAGGTCATCGTTCTTAACCATCCTGGTCAGATCGGCGCTGGTTATGCTCC---------------
----------------------------------------------------------------------
-------------------------------------------------------------------GAA
GTAACTAGTCTATTAGGTTTAAATGCTCCTATATTAGGTTATTTAAATATTACTATAACAAATTTAGCAT
TATATTCTATATTAATTTTATTCTTAGTTGTAGGATTACAATTTATGGGGAATAATGAAACTAAATTATT
ACCTTCAAAATGGTCTATTTCTTTAGAAAGTTTATTTGCAAGTATAAATACTATGGTTAGAGAACAAATA
GGT------AAAGAAATTTATTTACCATTTATTTATTCATTATTTGTATTCATTTTAATTGCTAATTTAA
CTGGTAATGTACCTTATTCTTTCACAATTACATCTTCTATAATAGTTTCAATTGGTCTAAGTTTTACTAT
CTTTATTGGAGTAACAATACTTGGTTTAAGTATACATAA-ATTACATTTCTTTGCATACTTTATACCTTC
AGGGACACCTTTAGC
>KUN_HKAS_81981_Spodocybe_rugosiceps
---------------------------------------------GGATCATTATCG-AATCTTGACTTG
GTG-AAGCTGTTTTGCTGGCCTCCCCT----GGGGGGCA-TGTGCACGCTTCCCAA-TCAGT--------
-----TTTCTCTACCCACCTGTGCACC-CTCTGTAGGTACCGGATT------------------------
----------------------------------------------------------------------
----------------------------------------------------------------------
----------------------------------------------------------------------
------------------TGGAGGCTGCTTGGGTTTT---------------------------------
--------CCTGGCCGCCTCTTGTATC-TTTTC-GGGCCTGCGTGCTTTA--------CACACACAC---
-TTTATCAACGAATGTTCTTTGAATG-CCCTTGATG------------------------AATAATCAAG
AAAAACCTTTGTACAACTTTCAACAACGGATCTCTTGGCTCTCGCATCGATGAAGAACGCAGCGAAATGC
GATAAGTAATGTGAATTGCAGAATTCAGTGAATCATCGAATCTTTGAACGCACCTTGCGCCCTCTGGT--
ATTCCGGAGGGCATGCCTGTTTGAGTG-TCATTTAATTC--TCAACCCACAACTGGCTTTTTTC------
---------TAGCTGGGGACTGGGCTTTGGATTGTTGGAG----GTGTGCCGGCCTT------------T
ATCTGGTCGGCTCCTCTC-AAATGCATTAGCGAGGACCCTCTC---------CTTCTTTGCCTCTGGCG-
---TGATAAACA----------TC-TTGTTTACGCCG----------TCGTTTGTG--------------
----------AGTAGG----------AAAGGGGTCGCC------------TGGCTTCTA-----------
---------AAAACAAAAA-------TTATTGACAAC---------------------------------
---------------------------AGGATTCCCCTAGTAAC-TGCGAGTG-AAGCGGGAAGAGCTCA
AATTTAAAATCTGGCGGTC------CCCGTGGCCG-TCCGAGTTGTAACCTAGAGAAGTGC-TATCCGCG
-CTGGACCGTGTACAAG-TCTCCTGGAACGGAGCGTCACAGAGGGTGAGAATCCCGTCTTTGACACGGAC
TACCAGGGCTTT-TGTGATGCGCTCTCGAAGAGTCGAGTTGTTTGGGAATGCAGCTCAAAATGGGTGGTA
AATTCCATCTAAAGCTAAATATTGGCGAGAGACCGATAGCGAACAAGTACCGTGAGGGAAAGATGAAAAG
AACTTTGGAAAGAGAGTTAAACAGTACGTGAAATTGTTGAAAGGGAAACGCTTGAAGTCAGTCGCGTCGG
-CCAGGGATCAACCTTGCAT--------TTATTTGCTGGGAGTACTTCCTGG--TCGACGGGTCAGCATC
AATTTTGATCGTCGGATAAAGGCCTAGGGAATGTGGCATC---CTCGGATGTG-----TTATAGCC-CTT
GGTCGCATGCGACGGTCGGGATTGAGGAACTCAGCACGCCGC--AAGGCCGGGGTA---TTCGTAC--CC
ACG-T-TCGTGCTTAGGATGCTGGCATAATGGCTTTAATCGACCCGTCTTGAAACACGGACCAAGGAGTC
TAACATGCCCGCGAGTGTTTGGGTGG-AAAACCCGAGCGCGTAATGAAAGTGAA---AGTTGAGACCTCT
GTCGTGGAGGGCATCGACGCCCGGACCAGACCTTCT--GTGACGGATCCGCGGTAGAGCGTGCATGTTGG
GACCCGAAAGATGGTGAACTATGCCTGAATAGGGTGAAGCCAGAGGAAACTCTGGTGGAGGCTCGTAGCG
ATTCTGACGTGCAAATCGA--TCGTCGAATTTGGGTATAGGGGCGAAAGACTAATCGA------------
----------------------------------------------------------------------
----------------------------------------------------------------------
----------------------------------------------------------------------
----------------------------------------------------------------------
-----------------------------------------------AAATGGGGGGCTGAACGAGG-AG
TGCGGAAAAGAT-------------------------------------CCAACATC----------TGT
AATGTGAT-GGATGGCTCCACCGCTCT--CACTGTAACGCAGTTCGAG----TAGCGTGTGTTGCGAAT-
---TGCACT-TTTTA---ATTATATCTCCA--GCCCCTTGTGA------------------------TGG
TC--AAACGATTT----------------------------------------TGTTGTGGTAG-ACA--
-----GACACTGACGCTTTTATC-CGCATATTTGAATATTCACCTCCCATCTC-----------------
-----------GTCTTTGCGTGTTCTCTTTACGTCCATATCTCTCAAAAATAT--AAGTCGGATCCCAAT
TTTGCAGACAAGATTCGCCATATTCGGGATCCCAAAACCCGGATGGCCGTAGTCTGGGCTCATTGCAAGA
CCAAAATGATATGCGAACCGGATGAACCGAAG---GAAGCCGA---AGCGGGGGAGACCGAGGAACCAAA
GAAGGGGCATGGCGGTTGTGGGCATACTCAACCACAGATTCGGAAGGAGGGTCTCAAGTTATTTGTGCAA
TACAAGAAACTCAAGGACGATGATGAGGAAATCAAATCGTTGCAGCCAGATAAACGACCAA--TTACCGC
TTCTGAAGTTTATACTGCTTTCAAGAAGATGTCAGATTCGGACCTCCATCTGCTTGGCCTTTCAGACGAA
TACGCCAGACCAGAGTGGATGATCTTGACCGTC-----------------------------------CA
GAGACACCTGAAGGCCAGGCTTGTGGCCTCGTCAAGAACTTGGCACTCATGGCGTGCATTTCAGTCGGTT
CCTACTCAGCTCCAGTTATAGAGTTTTTAGAAGAGTGGGGTTTAGAATCCCTCGAAGAAAACGCGCACTC
TTCAA-TCCCTTGCACGAAAGTGTTCGTTAACGGCGTGTGGATGGGTGTCCAYCGTGATCCCGCAAATCT
GGTTAAGACGATCAAAAARTTGCGGRGAAAGGACGATATCAGTCCGGARGTGTCCGTCGTTCGGGATATT
CGTGAAAAAGAGTTGCGGTTGTATACCGATGCCGGGAGGGTTTGTCGGCCGTTGTTCATTGTTGAAAACC
AGCAGTTGGCTCTACAGAAGAAGCATATCAAATGGCTCAATCAAGGGTGC---AACGACACG---GARGA
GGATTTTAAGTGGGAGCAATTGGTTAAAAGTGGGATTATCGAACTTCTTGATGCGGAAGAAGAAGAAACC
GTAATGATATCTATGACCCCAGAGGATCTGGAAAATTCACGGTTGCAACAAAGTGGTGTTGATCCTCATG
CGAATGATGGAGATTTTGATCCTGCYGCTCGCTTGAAGGCGGGTACCCATGCCCACACCTGGACGCATTG
TGAGATTCATCCTAGCATGATCTTGGGTATTTGTGCTAGTATCATCCCCTTCCCYGATCATAACC-----
----------------------------------------------------------------------
----------------------------------------------------------------------
----------------------------------------------------------------------
----------------------------------------------------------------------
----------------------------------------------------------------------
----------------------------------------------------------------------
----------------------------------------------------------------------
----------------------------------------------------------------------
----------------------------------------------------------------------
----------------------------------------------------------------------
----------------------------------------------------------------------
----------------------------------------------------------------------
-------------------------------------------------------------------GAA
GTGTTACCTTTTCTTTCTACTTGGGTTTCTATTTTTGGGTTACATCATTTTTCTATTACAAATATTTCTA
TTTATAGTTCTTTAATTTTAATTATTGTTATAGGATTACATTTTTTAGGGGATAATAAAAGAAAATTAAT
ACCTTCTAAATGGTCTATTTTACTAGAAAGCTCTTTTGAAAGTTTGAAAAATATGGTGAGAGAACAAATA
GGTAATTTAAATGAATTGTATTTACCTTTTATTTATTCTTTATTTTTTTTTGTTTTAATAGCTAATTTAA
TCTCTAATGTTCCTTACTCATTTGCTGTTACATCAAGTGCAATAGTTTGTTTAGGTTTAAGTTTTACTAT
TTTTATAGGTGTAACTATTTTAGCTTTATCTATAAATGGTATTAAATTT-TTCTCTTTTTTTATTCCTGA
AGGAACTCCTTTAGC
>KUN_HKAS_68013_Hygrophorus_flavodiscus
---------------------------------------------GGATCATTGTTG-GATTATTTATTT
TGA-AGGGGTTGTAGCTGGTCTTTAAA--AAAAAAGACA-TGTGCACACCTCTATCG-------------
-----AAACAATCACACCCTGTGCACA-TTTTGTAGACCTTT----------------------------
----------------------------------------------------------------------
----------------------------------------------------------------------
----------------------------------------------------------------------
----------------------------------------------------------------------
----------------------------------TGGTCTATGTTTTTC----------ATACACAC---
-CTTGTAAAAG-----TTTTAGAATG-TTTGTT---------------------------------GGCA
TTAATAAATAATACAACTTTCAACAACGGATCTCTTGGCTCTCGCATCGATGAAGAACGCAGCGAAACGC
GATAAGTAATGTGAATTGCAGAATTCAGTGAATCATCGAATCTTTGAACGCACCTTGCGCACCTTGGT--
ATTCCAAAGTGCATGCCTGTTTGAGTG-TCATTAAAAATCATCAATCACTTGGTCTTTTT----------
-----------GAAGAAAA-AGTGAATTGGACTTGGAGA-------TTGCTGGCTAT-------------
-CAAAGTCAGCTTCTCTT-AAATGCATTAGCGTGTACACTTT----------GTGGATAGGCTTTGGTT-
---TGATAAAT---------------AATCTATGCCA----------TCGCTGTGA--------------
----------AGCAAG---------------AAGT---------------CAGCTGCCAATACGTTCTT-
--------TTTTTTGA----------ACATTTT--GACTTTGACCTCAAATCA-----------------
---------------------------AGGATTCCCCTAGTAAC-TGCGAGTG-AAGAGGGAAAAGCTCA
AATTTAAAATCTGTCAGCC------TTTACGGTTG-TCCGAGTTGTAATCTAGAGAAGTGC-TTTCCGTG
-CTGGACCGTGTACAAG-TCTCTTGGAACAGAGCATCATAGAGGGTGAAAATCCCGTCTTTGACACGGAC
TACTGGTGCTTA-TGTGATGCGCTCTCAAAGAGTCGAGTTGTTTGGGAATGCAGCTCAAAATGGGTGGTA
AATTCCATCTAAAGCTAAATATTGGCGAGAGACCGATAGCGAACAAGTACCGTGAGGGAAAGATGAAAAG
AACTTTGGAAAGAGAGTTAAACAGTACGTGAAATTGTTGAAAGGAAAACGCTTGAAGTCAGTCACGTTGG
-CCAAAAATCAACCT----------------TTAACAGGGTGTAATTTTTGG-CTTTACGGGTCAGCATC
AATTTTGATCATTGGATAAAAGCTAATATTATAT-GCGTT---TTCGGACGTG--------TAGTCTTTT
GGTTGAATGCAATGGTTGGGATTGAGGAACTCAGCATGCCGA--AAGGCCGGGTCT--TTATTGA---CC
ACG-T-ACGTGCTTAGGATGCTGGCATAATGGCTTTAATCGACCCGTCTTGAAACACGGACCAAGGAGTC
TAACATGCACGCGAGTGTTTGAGTGG-AAAACCCGAGCGCGTAATGAAAGTGAA--AAGTTGAGATCTTT
GTTATGAAGAGCATCGACGCCCGGACCAGAACTTTT--GTGACGGTTCCGCGGTATAGCGTGTATGTTGG
GACCCGAAAGATGGTGAACTATGCCTGAATAGGGTGAAGCCAGAGGAAACTCTGGTGAAGGCTCGTAGCG
ATTCTGACGTGCAAATCGA--TCGTCGAATTTGGGTATAGGGGCGAAAGACTAATCGA------------
-----------------------------AAAGCTAAAAGCCGACATCGTGAGTCG-------CGTCTCC
CTTTCC-TCTACTCGTTTCGCA-CCCCACCATCCCAATTTTCTGGGGGCTCTCTCCACATCCCATGGAGA
ACCCCAAACCCGCACCACGTCAGTTCCTTGACAATCGA-GGCGTTCTTCT----------ACCTGTG-GT
GTGG--------TCGGCGCGCGT---TTTCGGTCGCTTGATCGCCGCGCTGA---------CCATT----
-----ATACACCCGGTGTT---GGTTGGACACGAGG-TTGCGCGGTGAAATGGGGGGCTGAACGAGG-AG
TGCGAAAAGATA-------CCAGAAATGCAGTTCGTGT----------GACCATACA------------C
ACTGCGAT-GGATGGCTGCACCGCTCT-CCTCTGTGACGCAGAGGGAG----TTGCGTGTGTTAGGCCT-
----GCAC---TTTG-ACTCGATGTCTTGTCCGCCCCCTGTTGA-----------------------TGA
T---AATGAATTT--TCCTGTTG---------TTGGCCTGTCATG--------TTTCGGTAGAC-ACA--
-----CATGCTGACTCTTTTACC-CTCATATCTGATGAACTCGTCCCT----------------------
-------------------------------CTCGAATGAAAATT-ACTTTGT--AAGTCGGACCCCAAT
TTCGCGGAGAAAATTCGGCATGTCCGCGATCCCAAAAGACGAATGGCCGTCGTTTGGGCCCATTGCAAGA
CGAAAATGGTGTGCGAGCCTGATGAACCCAAGGAAGAAGGTGA---TGGCGCCGAAAACGAGGAGCCCAA
GAAGGGTCATGGCGGATGTGGTCACATCCAGCCCCAAATCAGGAAAGAAGGACTGAAGCTCTTTGTGCAA
TACAAGAAGCCAAAGGATGACGATGAGGAGATCAAGTCGTTGCAACCCGATAAAAGGCTTA--TCACAGC
ACAGGAAGTGTACATCGTTTTCAAAAAGATGTTAGATTCGGATCTTCACCTCCTTGGCCTTTCGGACGAG
TATGCTCGTCCGGAGTGGATGATTTTGACCGTTATGCCCGTCCCTCCCCCTCCTGTTCGTCCGAGTAT--
----CTCCTGAGGGGCAAGCCTGTGGTCTTGTAAAAAATTTGGCGCTCATGGCGTGCATATCCGTGGGTT
CCTATTCGGCACCCGTGATCGAGTTCCTGGAGGAGTGGGGTTTGGAATCTCTGGAAGAGAATGCGCACTC
TCAGA-CCCCCTGTACGAAGGTTTTCGTCAACGGGGTTTGGATGGGTGTCCATCGTGATCCCGCGAACTT
GGTCAAGACGATCAAGAAATTGCGTAGGAAGGATGATATCAGTCCTGAAGTGTCGGTCGTGCGGGACATC
CGTGAGAAGGAATTGCGACTGTATACCGACGCGGGTCGAGTGTGCCGACCGCTTTTCATTGTCGAGAATC
AACAACTCGCGTTGCAGAAAAAGCATATCAAGTGGTTGAACCAAGGGTACCGAGATGATGAT---GGCGA
AGAGTTTAAGTACGAGCAACTGATCAAAGGCGGCATAATCGAGTTATTGGATGCTGAAGAGGAGGAAACT
GTCATGATTTCCATGACGCCGGAGGATCTGGAAAATTCACGGTTACAGCAGAGTGGCCAAGACCCCCATG
AAAACGATGGAGAGTTTGACCCAGCCGTTCGGTTGAAGGCGGGGATCAATGCTCACACTTGGACTCATTG
TGAAATTCACCCTAGTATGATATTGGGTATCTGTGCTAGTATTATTCCGTTCCCCGATCACAATCAGTCT
CCTCGTAAC-CTTTATCAATCTGCCATGGATTGCTGGTGGTACCGGTGAATTCGAAGCCGGTATCTCCAA
GGATGGCCAGACTCGCGAGCACGCTCTTCTTGCCTTTACTCTTGGTGTCCGGCAGCTCATTGTCGCCGTC
AACAAAATGGACACGA-CCAAGTGGAGCGAGGACCGTTTCAACGAAATCATCAAGGAGACGTCCACCTTC
ATCAAGAAAGTCGGCTACAACCCCAAGGCCGTGGCTTTCGTCCCGATCTCTGGCTGGCACGGTGACAACA
TGTTGGAGGAATCCCCCAACATGCCATGGTTCAAGGGCTGGACCAAAGAAACCAAGGGTGGTGTTGTCAA
GGGCAAGACCCTCCTTGATGCCATCGATGCCATCGAACCTCCCGTCCGACCTCACGACAAGCCGCTCCGT
CTTCCCCTCCAGGATGTCTACAAAATTGGTGGTATCGGCACAGTACCCGTGGGCCGTGTTGAAACTGGTA
TCATCAAGGCTGGAATGGTCGTCTCCTTCGCCCCATCAAACGTCACCACTGAAGTCAAGTCCGTCGAAAT
GCACCACGAGCAACTTGAACAGGGCAACCCAGGTGACAATGTCGGTTTCAACGTGAAGAACGTGTCGGTT
AAGGATATTCGTCGTGGAAACGTCGCTTCGGACTCTAAGAACGACCCCGCCAAGGAGGCTGCATCTTTCA
ACGCCCAGGTCATCGTTCTTAATCACCCCGGTCAGATTGGCGCTGGTTATGCTCCCGTCCTCGATTGCCA
CACGGCCCACATTGCCTGCAAGTTCGCTGAGCTCATTGAGAAGATCGATCGTCGGACTGGTAAATCCATG
GAAGCTTCCCCGAAATTCGTCAAATCCGGTGATGCCTGTATCGTCAAGCTGA-TCCCAAGCAAGCCCGAA
GTAACTAATTTATTAGGTTTAAATGCACCTATTTTTGGTTATTTAAATATAACTTTAACTAATTTAGCTT
TATATTCTACATTAATAATATTGTTAATTGTAGGATTACATTTTATGGGAAATAATGATACTAAATTATT
ACCTTCAAAATGGTCTATTGCATTAGAAAGTTTATTTGCTAGTATAAATTCTATGGTTAGAGAACAAATA
GGT------AAAGAAATTTATTTACCTTTTATTTATTCATTATTTTTCTTTATTTTAATTGCTAATTTAA
CAGGTAATGTTCCTTATTCTTTTACAATTACTTCTTCAATTATAGTTTCAATAGGTCTAAGTTTCACTAT
TTTTATTGGAGTAACAATACTAGGATTAAGTATACATAG-ATTACATTTCTTTTCATACTTTATACCATC
CGGTACACCTTTAGC
>KUN_HKAS_105671_Cuphophyllus_sp
---------------------------------------------GGATCATTATCG-AATAAATATAAT
TTG-GGAGGTTGTAGCTGGCTCTCTGTTGGGGGGAGCAA-TGTGCACACCTTTCAA---ACTATTTAT--
-----CCCTCCAACCCACCTGTGCACT-TTTTGTAGATGCTGGATATTTTTC------------------
----------------------------------------------------------------------
----------------------------------------------------------------------
----------------------------------------------------------------------
------------------TTGAGGGTTTGCTGTTTT----------------------------------
--------ATAGGCTGCCTTTGCTT---GTTCA-GCATCTATGTATTTTA-------CAATACACCCTAC
TTTTTTACAAG------TCTTGAATG-TGTTATCAAAAGG-------------CAGCAATGCCTTTTGTT
AT-AATATCAATACAACTTTCAACAACGGATCTCTTGGCTCTCGCATCGATGAAGAACGCAGCGAAATGC
GATAAGTAATGTGAATTGCAGAATTCAGTGAATCATCGAATCTTTGAACGCACCTTGCGCTCCTTGGTTG
ATTCCGAGGAGCATGCCTGTTTGAGTG-TCATTAAATTC--TCAAAACCCCTCTTTAGTTTTTC------
-----------TGAAGGGG-TGGATTTTGGATGGTGGAGGTG---TTTGCAGGCTTGATCC---------
ACAAAGTCGGCTCCTCTC-AAATGCATTAGCAGAATCCCTTTGCAT------TGACTTGGTTTCTGGTG-
---TGATAAAC---------------TATCTGCGCCA----------TTCCAGTCG--------------
----------ATCCAAAAA------GTTCATGGTT---------------CAGCTTCTAATCTGTTTTT-
----------------------------------------------------------------------
---------ATATCG------------AGGATTCCCCTAGTAACTTGCGAGTGAAAGCCGGAAAAGCTCA
AATTTAAAATCTGGCAGCTCTTT-TTTCGTGGCTG-TCCGAGTTGTAATCTAGAGAAGTGC-TATCCGCG
-CTGGACCGTGTACAAG-TCTCCTGGAATGGAGCGTCGTAGAGGGTGAGAATCCCGTCTTTGACACGGAC
TGCCAGGGCTTT-TGTGATGTGCTCTCGAAGAGTCGAGTTGTTTGGGAATGCAGCTCAAAATGGGTGGTA
AATTCCATCTAAAGCTAAATATTGGCGAGAGACCGATAGCGAACAAGTACCGTGAGGGAAAGATGAAAAG
AACTTTGAAAAGAGAGTTAAACAGTACGTGAAATTGTTGAAAGGGAAACGCTTGAAGTCAGTCGCGTTGG
-CTGGGAATCAACCTTGCAT-----TTCACTTTTGCTGGGTGGACTTTCCGG-TTTGACGGGTCAGCATC
AATTTTGGCTGCTGGACAAAGGTAAAGGGAATGTGGCATC---CTTGGATGTG----TTTATAGCC-CTC
GATCGCATACAGCAGCTGGGATTGAGGAACTCAGCATGCCATTAATGGCCGGGATT---TGCAAAAATCC
ACG-CAACGTGCTTAGGATGCTGGCATAATGGCTTTAATCGACCCGTCTTGAAACACGGACCAAGGAGTC
TAACATGCCTGCGAGTGTTTGGGTGG-AAAACCCAAGCGCGCAATGAAAGTGAA---AGTTGAGACCTCT
GTCGTGGAGGGCATCGACGCCCGGACCAGATCTTTTTAGTGACGGACCCGCGGTAGAGCATGCATGTTGG
GACCCGAAAGATGGTGAACTATGCCTGAATAGGGTGAAGTCAGAGGAAACTCTGATGGAGGCTCGTAGCG
ATTCTGACGTGCAAACGAAATCCGTCGAATTTGGGTATAGGGGCGAAAGACTAATCGAAAAGTAAAGAAG
ATCTTGGAGTCTATTTGTGTAAACTGCGGAAAACTGAAAGCTGATATCGTGAGTCG-------CATCTCC
CTTTCCGCTTACTCGTTTCGCA-CCCCACCATCCCAATTTTCTGGGGGCTCTCTCCATATCCCATGGAGA
ACCCCAAACCCGCACCACGTTTGTTCCTTGAAAATCGA-GGCGTTCTTCT----------ACCCGTG-GT
GTGG--------TCTTCGCGCGT---TTTCGGTCGCTTGATCGCCGCGTTGA---------CCATTG---
----TATACACCCGGTGTT---GGTTGGACACGAGGTTTGCGTGGTGAAATGGGGGGCTGAATGAGG-AG
TGCGAAAAGATCGAAATTCCGACATGCAGATCGTGTGC---------TGTCAAAGGC----------CAC
TCTGCGATGGAATGACTCATCCGCCCT--CACTGTAACGCAGTACGAG----TGATGCGCGTTGGGTCT-
----GCAC--TTGTG-ACTCGCTGTCTATT--GCCCCCTTTGTG-----------TTTTGTTCTATATAT
TG--TGTTGTTTTTTTCATGATTGGGTTCGGATTCGTGTGTTTGA--------TGTTTTGGTAG-ACA--
-----CACGCTGACGCTTTTATC-CGCATATTTTAATATTCTGGACCTGTCTTG----------------
-------------------CCCATTTGTTTCATGAAATCGTCATTATCAATAT--AAGTCGGATCCCGGT
TTCGCAGACAAGATCCGTCATATTCGCGATCCTAAAAATCGGATGGCCATCGTTTGGGCACACTGCAAGA
CGAAAATGGTCTGCGAACCTGATGACCCGAAGGATGAAGGCGA---TGGCGCGGAAAACGAGGAGCCCAA
GAAAGGTCACGGAGGCTGCGGCCATGTCCAGCCTCAGATCAGGAAGGAAGGTTTGAAACTTTTTGTGCAA
TATAAAAAGCCGAAGGACGATGAAGAGGAGGTCAAGTCAATGCAGCCTGACAAGCGGTTGA--TGACCCC
TTCGGAAGTCTACACAACGTTCAAAAAGATGTCGGATTCTGATCTCCACCTGCTCGGCCTCTCGGATGAG
TATGCGCGTCCGGAATGGATGATCTTGACTGTTATGCCCGTTCCTCCACCCCCCGTTCGTCCAAGTATCA
GAGACACCCGAAGGCCAGGCGTGTGGCCTTGTTAAAAATCTTGCCCTGATGGCATGTATATCTGTGGGAT
CGTACTCTGCACCGGTGATCGAGTTTTTGGAGGAGTGGGGGCTAGAGTCGCTTGAAGAAAATGCACACTC
TTCAA-CACCTTGCACGAAAGTGTTCGTGAATGGAGTATGGATGGGCGTGCATCGTGATCCGGCGAATTT
GGTCAAGACAATAAAGAAACTCCGAAGAAAGGACGATATCAGTCCTGAAGTATCTGTTGTGCGGGATATC
CGGGAGAAGGAACTGCGGTTGTACACTGATGCAGGGCGGGTTTGTCGACCTTTGTTCATTGTCGAGAACC
AGCAGCTTGCGTTGCAAAAGAAGCATATCAAATGGCTCAATCAGGGATTT---CAGGAAAAT---GGTGA
TGACTTCAAGTGGGAGCAGTTGGTAAAGGGGGGTATCATCGAACTTTTGGATGCGGAAGAGGAAGAGACG
GTTATGATCTCCATGACCCCGGAGGATCTGGAGAACTCGCGGCTCCAGCAGAGTGGTGTGGACCCTCACG
CGAATGATGGAGAGTTCGATCCAGCTGCACGATTAAAGGCAGGAATTAATGCACACACATGGACCCACTG
CGAAATCCATCCAAGCATGATTCTGGGTATCTGTGCCAGCATTATTCCCTTCCCTGATCATAATCAGTCT
CCTCGTAAC-ACTTATCAGTCTGCCATGG-----------------------------------------
----------------------------------------------------------------------
----------------------------------------------------------------------
----------------------------------------------------------------------
----------------------------------------------------------------------
----------------------------------------------------------------------
----------------------------------------------------------------------
----------------------------------------------------------------------
----------------------------------------------------------------------
----------------------------------------------------------------------
----------------------------------------------------------------------
----------------------------------------------------------------------
----------------------------------------------------------------------
----------------------------------------------------------------------
----------------------------------------------------------------------
----------------------------------------------------------------------
----------------------------------------------------------------------
----------------------------------------------------------------------
----------------------------------------------------------------------
---------------
>KUN_HKAS_79929_Hygrophorus_gliocyclus
GGAAGTAAAAGTCGTAACAAGGTTTCCGTAGGTGAACCTGCGGAAGGATCATTGTTG-GATTATTTATTT
TGA-GGGGGTTGTAGCTGGTCTTTG----AAAAATGACA-TGTGCACACTTCCATCA-------------
-----AAACATCACACCCCTGTGCACA-TTTTGTAGACTTTC----------------------------
----------------------------------------------------------------------
----------------------------------------------------------------------
----------------------------------------------------------------------
----------------------------------------------------------------------
----------------------------------TTGTCTATGTTTTTC---------AATACACAC---
-CTTATAAAAG-----TTTTAGAATG-TT-------------------------------------GGCA
ATAATAAATAATATAACTTTCAACAACGGATCTCTTGGCTCTCGCATCGATGAAGAACGCAGCGAAACGC
GATAAGTAATGTGAATTGCAGAATTCAGTGAATCATCGAATCTTTGAACGCACCTTGCGCACTTTGGT--
ATTCCAAAGTGCATGCCTGTTTGAGTG-TCATTAAATCA--TCAATCACTTATCTTTT------------
--------------AGAAA-GGTGAATTGGACTTGGAGTC------TTGCTGGCTAT-------------
-CAAAGTCAGCTTCTCTT-AAATGCATTAGCGTGTACACTTT----------GTGGATAGGCTTTGGTT-
---TGATAAAT----------------ATCTATGCCA----------TTGCTGTGA--------------
----------AGCAAG---------------AAGT---------------CAGCTACCAATAAGTTCAT-
--------TTTTTGAA----------CATTTTG--ACCTTTGACCTCAAATCAGGTAGGACTACCCGCTG
AACTTAAGCATATCAATAAGCGGAGGAAGGATTCCCCTAGTAAC-TGCGAGTG-AAGAGGGAAAAGCTCA
AATTTAAAATCTGTCAGCC------TTTATGGTTG-TCCGAGTTGTAATCTAGAGAAGTGC-TTTCCGTG
-CTGAACCGTGTACAAG-TCTCTTGGAACAGAGTATCATAGAGGGTGAAAATCCCGTCTTTGACACGGAT
TACCAGTGCTTT-TGTGATGTGCTCTCGAAGAGTCGAGTTGTTTGGGATTGCAGCTCAAAATGGGTGGTA
AATTCCATCTAAAGCTAAATATTGGCGAGAGACCGATAGCGAACAAGTACCGTGAGGGAAAGATGAAAAG
AACTTTGGAAAGAGAGTTAAACAGTACGTGAAATTGTTGAAAGGAAAACGCTTGAAGTCAGTCACGTTGG
-TCAAAAGTCAACCT----------------TTAACAGGGTGTAATTTTTGG-CTTTACGGGTCAGCATC
AATTTTGATCATTGGATAAAAGCTAATATTATAT-GCGTT---TTCGGACGTG--------TAGTC-TTT
GGTTGAATGCAATGGTTGGGATTGAGGAACTCAGCATGCCGA--AAGGCCGGGTCT-----TTGA---CC
ACG-T-ACATGCTTAGGATGCTGGCATAATGGCTTTAATCGACCCGTCTTGAAACACGGACCAAGGAGTC
TAACATGCACGCGAGTGTTTGAGTGG-AAAACCCGAGCGCGTAATGAAAGTGAA--AAGTTGAGATCTTT
GTTATGAAGAGCATCGACGCCCGGACCAGAACTTTT--GTGACGGTTCCGCGGTATAGCGTGTATGTTGG
GACCCGAAAGATGGTGAACTATGCCTGAATAGGGTGAAGCCAGAGGAAACTCTGGTGAAGGCTCGTAGCG
ATTCTGACGTGCAAATCGA--TCGTCGAATTTGGGTATAGGGGCGAAAGACTAATCGA------------
----------------------------------------------------------------------
----------------------------------------------------------------------
----------------------------------------------------------------------
----------------------------------------------------------------------
----------------------------------------------------------------------
----------------------------------------------------------------------
----------------------------------------------------------------------
----------------------------------------------------------------------
----------------------------------------------------------------------
----------------------------------------------------------------------
----------------------------------------------------------------------
----------------------------------------------------------------------
----------------------------------------------------------------------
----------------------------------------------------------------------
----------------------------------------------------------------------
----------------------------------------------------------------------
--------------------------------------------------------------------CG
GAGACTCCTGAGGGACAAGCTTGTGGTCTTGTAAAAAATTTGGCGCTCATGGCATGCATATCCGTGGGTT
CCTACTCGGCACCCGTGATCGAGTTCCTGGAGGAGTGGGGTTTGGAATCTTTGGAAGAGAATGCACACTC
TCAGA-CTCCCTGTACGAAGGTTTTCGTCAACGGGGTTTGGATGGGTGTCCATCGTGATCCCGCAAACTT
GGTCAAGACGATCAAGAAACTGCGTAGGAAGGATGATATAAGTCCTGAAGTGTCGGTCGTGCGGGACATC
CGTGAGAAAGAACTGCGACTGTATACCGACGCGGGTCGAGTGTGCCGACCGCTTTTCATTGTTGAGAATC
AACAACTCGCGCTGCAGAAAAAGCATATCAAGTGGTTGAACCAAGGGTACCGAGATGAGGAT---GGCGA
AGAGTTTAAGTACGAGCAACTAATCAAGGGCGGCATAATCGAGTTGTTGGATGCTGAAGAGGAGGAAACC
GTCATGATTTCTATGACGCCAGAGGATCTGGAAAATTCACGGTTACAGCAGAGTGGCCAAGACCCCCATG
AAAACGATGGAGAGTTTGACCCAGCCGTACGGTTGAAGGCGGGGATCAATGCTCACACTTGGACTCATTG
TGAAATTCACCCCAGTATGATATTGGGTATCTGTGCTAGTATTATTCCGTTCCCTGATCACAATC-----
----------------------------------------------------------------------
----------------------------------------------------------------------
-----GATGGACACGACCCAAGTGGAGCGAGGACCGTTTCAACGAAATCATCAAGGAGACGTCCACCTTC
ATCAAGAAGGTCGGCTACAACCCCAAGTCTGTGGCTTTCGTTCCGATATCTGGCTGGCACGGTGACAACA
TGTTGGAGGAATCTCCCAACATGCCATGGTTCAAGGGCTGGACCAAAGAAACCAAGGGCGGTGTTGTCAA
GGGCAAGACGCTCCTGGATGCCATCGATGCCATCGAACCTCCCGTCCGACCTCACGACAAGCCGCTCCGT
CTTCCCCTCCAGGATGTCTACAAAATTGGTGGTATCGGCACAGTACCCGTGGGCCGTGTTGAAACTGGTA
TTATCAAGGCTGGAATGGTCGTCTCCTTCGCCCCATCAAACGTCACCACTGAAGTCAAGTCCGTCGAAAT
GCACCACGAGCAACTTGATCAGGGCAACCCAGGCGACAATGTCGGTTTCAACGTGAAGAACGTATCGGTC
AAGGATATTCGTCGTGGAAACGTCGCTTCGGACTCCAAGAACGACCCCGCCAAGGAAGCTGCATCCTTCA
ACGCCCAGGTCATCGTTCTTAACCACCCCGGTCAGATTGGCGCTGGTTATGCTCCCGTCCTCGA------
----------------------------------------------------------------------
-------------------------------------------------------------------GAA
GTAACTAATTTATTAGGTTTAAATGCACCTATTTTTGGTTATTTAAATATAACTTTAACTAATTTAGCTT
TATATTCTACATTAATAGTATTGTTAATTGTAGGATTACAATTTATGGGAAATAATGATACTAAATTATT
ACCTTCAAAATGGTCTATTGTATTAGAAAGTTTATTTGCTAGTATAAATACTATGGTTAGAGAACAAATA
GGT------AAAGAAATTTATTTACCTTTTATTTATTCATTATTTTTATTTATTTTAATTGCTAATTTAA
CAGGTAATGTTCCTTATTCTTTTACAATTACTTCTTCAATTATAGTTTCAATAGGTCTAAGTTTCACTAT
TTTTATTGGAGTAACAATACTAGGATTAAGTATACATAG-ATTACATTTCTTTTCATACTTTATACCATC
TGGTACACCTTTAGC
>KUN_HKAS_87261_Hygrophorus_sp_2
GGAAGTAAAAGTCGTAACAAGGTTTCCGTAGGTGAACCTGCGGAAGGATCATTAATT-AAT------TAA
TTT-ATTGGTTGTAGCTGGTCTTCG----TGAGATGACA-TGTGCACGCCTTTAAA--------------
-----ACTCAATTACCCCCTGTGCACA--TTTGTAGGCTT------------------------------
----------------------------------------------------------------------
----------------------------------------------------------------------
----------------------------------------------------------------------
----------------------------------------------------------------------
----------------------------------TTGTCTACGTTTTCT---------TACACACAC---
---TATAAAAG------TTTAGAATG-TTTGGTT----------------------------------TT
GGCAATATTTATACAACTTTCAACAATGGATCTCTTGGTTCTCGCATCGATGAAGAACGCAGCGAAACGC
GATAAGTAATGTGAATTGCAGAATTCAGTGAATCATCGAATCTTTGAACGCACCTTGCGCACCTTGGT--
ATTCCAAGGGGCATGCCTGTTTGAGTG-TCATTAAATTA--TCAATCACTTTTTTCTTTTTTTCAA----
--------AAGAAAAAAAA-GATGATTTGGATGTGGAGTG------TTGCTGGCTGT-------------
-CAAAGTCAGCTCCTCTT-GAATGCATTAGCGTGTACACTTT----------GTGAATAGGCTTTGGGT-
---TGGAGAGTGAGTAAAATCATATCTCTCTATGCCA----------TCGCTGTGA--------------
----------AGCAAA---------------AAGT---------------CAGCTGCAAATAC-------
--------AAAAACAT---------AATAATAA--ACACTTGGCCTCAAATCAGGTAGGACTACCCGCTG
AACTTAAGCATATCAATAAGCGGAGGAAGGATTCCCCTAGTAAC-TGCGAGTG-AAGAGGGAAAAGCTCA
AATTTAAAATCTGGCAGCCTAAG-TTTAACGGTTG-TCCGAGTTGTAATCTAGAGAAGTGC-TTTCCGTG
-CTGGACCGTGTACAAG-TCTCTTGGAATAGAACATCATAGAGGGTGAGAATCCCGTCTTTGACACGGAC
TACCAGTGCTTA-TGTGATGCGCTCTCAAAGAGTCGAGTTGTTTGGGAATGCAGCTCAAAATGGGTGGTA
AATTCCATCTAAAGCTAAATATTGGCGAGAGACCGATAGCGAACAAGTACCGTGAGGGAAAGATGAAAAG
GACTTTGGAAAGAGAGTTAAACAGTACGTGAAATTGTTGAAAGGGAAACGCTTGAAGTCAGTCACGTTGA
-TCGGAAGTCAAACCCGTA---------------ACAGGGCGAAATTTCAGGTTTTAACGGGTCAACATC
AATTTTGATTGTTGGATAAAAGTTTTG--GGTCACATATC---TTTGGACGTG--------TAGCC-TTT
GATTGCATACAATGATTGGGATTGAGGAACTCAGCACGCCGC--AAGGCCGGGTCG--TCATTGA---CC
ACG-T-ACGTGCTTAGGATGTTGGCATAATGGCTTTAATCGACCCGTCTTGAAACACGGACCAAGGAGTC
TAACATGCACGCGAGTGTTTGAGTGG-AAAACCCGAGCGCGTAATGAAAGTGAA--AAGTTGAGATCTTT
GTAATGGAGAGCATCGACGCCCGGACCAGACCTTTT--GTGACGGTTCCGCGGTAGAGCGTGTATGTTGG
GACCCGAAAGATGGTGAACTATGCCTGAATAGGGTGAAGCCAGAGGAAACTCTGGTGAAGGCTCGTAGCG
ATTCTGACGTGCAAATCGA--TCGTCGAATTTGGGTATAGGGGCGAAAGACTAATCGA------------
----------------------------------------------------------------------
----------------------------------------------------------------------
----------------------------------------------------------------------
----------------------------------------------------------------------
----------------------------------------------------------------------
----------------------------------------------------------------------
----------------------------------------------------------------------
----------------------------------------------------------------------
----------------------------------------------------------------------
----------------------------------------------------------------------
----------------------------------------------------------------------
----------------------------------------------------------------------
----------------------------------------------------------------------
----------------------------------------------------------------------
----------------------------------------------------------------------
----------------------------------------------------------------------
--------------------------------------------------------------------CG
GAAACACCTGAGGGTCAAGCTTGTGGTCTTGTAAAAAATTTGGCGCTCATGGCGTGCATATCCGTGGGTT
CCTACTCGGCGCCCGTGATCGAGTTCTTGGAGGAGTGGGGTTTGGAATCTCTGGAAGAGAATGCACACTC
CCAGA-CGCCCTGTACGAAGGTTTTCGTCAACGGGGTTTGGATGGGTGTCCACCGTGATCCCGCAAACTT
GGTCAAGACGATCAAGAAATTGCGTAGGAAGGATGATATTAGTCCAGAAGTGTCGGTCGTGCGGGACATC
CGTGAGAAAGAGCTGCGACTGTATACCGACGCAGGTCGCGTGTGCCGACCGCTTTTCATTGTCGAGAATC
AGCAACTCGCGTTGCAGAAAAAGCATATCAAGTGGTTGAACCAAGGATATCGAGATGACGAT---GGCGA
GGAGTTCAAGTATGAGCAGCTGATCAAGGGCGGCATAATTGAGTTATTGGATGCTGAGGAGGAGGAAACT
GTCATGATTTCCATGACGCCGGAAGATCTGGAAAATTCACGGCTACAGCAGAGTGGTCAAGACCCCCATG
AAAACGATGGAGAGTTTGACCCGGCCGTCCGGCTGAAGGCAGGAATAAATGCTCATACTTGGACGCATTG
TGAAATTCACCCCAGCATGATATTGGGTATCTGCGCTAGCATCATTCCATTCCCCGATCACAATCAGTCC
CCTCGTAAC-ACCTACCAATCTGCCATGG-----------------------------------------
----------------------------------------------------------------------
----AGATGGACACGA-CCAAGTGGAGTGAGGACCGTTTCAACGAAATCATCAAGGAGACGTCCACCTTC
ATCAAGAAGGTTGGTTACAACCCCAAGGCCGTGGCTTTCGTCCCGATCTCTGGCTGGCACGGTGACAACA
TGTTGGAGGAATCTCCCAACATGCCATGGTTCAAGGGCTGGACCAAAGAAACCAAGGCGGGTGTTGTCAA
GGGCAAGACCCTCCTTGATGCTATCGATGCCATCGAACCTCCCGTCCGACCTCACGACAAGCCACTCCGT
CTCCCCCTCCAGGATGTCTACAAGATCGGTGGTATCGGCACAGTACCCGTGGGCCGTGTTGAAACTGGAA
TCATCAAGGCTGGAATGGTCGTCGCCTTCGCCCCGTCAAACGTCACCACTGAAGTCAAGTCCGTCGAAAT
GCACCACGAGCAACTTGAGCAGGGCAACCCGGGTGACAACGTCGGTTTCAACGTCAAGAACGTCTCGGTC
AAGGATATTCGTCGTGGAAACGTCGCTTCGGACTCCAAGAACGACCCCGCCAAGGAGGCTGCATCTTTCA
ACGCCCAGGTCATCGTTCTCAACCACCCTGGTCAGATCGGCGCTGGT-----------------------
----------------------------------------------------------------------
-------------------------------------------------------------------GAA
GTAACTAGTTTATTAGGTTTAAATGCACCTATTTTTGGTTATTTAAATATAACTTTAACTAATTTAGGTT
TATATTCTACATTAATAATATTGTTAATTGTAGGATTACATTTTATGGGAAATAATGATACTAAATTATT
ACCTTCAAAATGGTCTATTGCATTAGAAAGTTTATTTGCTAGTATAAATACTATGGTTAGAGAACAAATA
GGT------AAAGAAATTTATTTACCTTTTATTTATTCATTATTTTTCTTTATTTTAATTGCTAATTTAA
CAGGTAATGTTCCTTATTCTTTCACAATAACTTCTTCAATTATAGTTTCAATTGGTCTAAGTTTCACTAT
TTTTATTGGAGTAACAATACTAGGATTAAGTATACATAG-ATTACATTTCTTTTCATACTTTATACCATC
AGGTACACCTTTAGC
>KUN_HKAS_73310_Spodocybe_bispora
GGAAGTAAAAGTCGTAACAAGGTTTCCGTAGGTGAACCTGCGGAAGGATCATTATCG-AATCTTGACTTG
GTG-AAGCTGTTTTGCTGGCCCCCTGC----TGAGGGCA-TGTGCACGCTTCCCCAATCAGT--------
-----TTTCTCTACCCACCTGTGCACT-CTCTGTAGGTACCGGATT------------------------
----------------------------------------------------------------------
----------------------------------------------------------------------
----------------------------------------------------------------------
------------------TGGAGGCTGCT-GGGTTTT---------------------------------
--------CCTGGCCACCTCTTGTGTC-TTTTC-GGACCTGCGTGCTTTA--------CACACACAC---
CTTTATCAATGAATGTTCTTTGAATG-CCCTTGATTGAAA-------------------AATCAAGAAAA
AAAAACCTTTGTACAACTTTCAACAACGGATCTCTTGGCTCTCGCATCGATGAAGAACGCAGCGAAATGC
GATAAGTAATGTGAATTGCAGAATTCAGTGAATCATCGAATCTTTGAACGCACCTTGCGCCCTCTGGT--
ATTCCGGAGGGCATGCCTGTTTGAGTG-TCATTTAATTC--TCAACCCACAACTGGCTTTTTCT------
---------TGGCTGGGGG-TGGGCTTTGGATTGTTGGAG----GTGTGCCGGCCTT-------------
-TCTGGTCGGCTCCTCTC-AAATGCATTAGCGAGGACCCTCTC---------CTTATTTGCCTCTGGCG-
---TGATAAACA----------TC-ATGTTTACGCCG----------TCGTTTGCG--------------
----------AGTAGG----------AAAGGAGCTTTCC-----------TGGCTTCT------------
---------AGAACAAAAATACCCCTTTATTGAC-ACATCTGACCTCAAATCAGGTAGGACTACCCGCTG
AACTTAAGCATATCAATAAGCGGAGGAAGGATTCCCCTAGTAAC-TGCGAGTG-AAGCGGGAAAAGCTCA
AATTTGAAATCTGGCGGTC------CCTGTGGCCG-TCCGAGTTGTAACCTAGAGAAGTGC-TATCCGCG
-CTGGACCGTGTACAAG-TCTCCTGGAACGGAGCGTCACAGAGGGTGAGAATCCCGTCTTTGACACGGAC
TACCAGGGCTTT-TGTGATGCGCTCTCGAAGAGTCGAGTTGTTTGGGAATGCAGCTCAAAATGGGTGGTA
AATTCCATCTAAAGCTAAATATTGGCGAGAGACCGATAGCGAACAAGTACCGTGAGGGAAAGATGAAAAG
AACTTTGGAAAGAGAGTTAAACAGTACGTGAAATTGTTGAAAGGGAAACGCTTGAAGTCAGTCGCGTCGG
-CCAGGGATCAACCTTGCAT--------TTCTTTGCTGGGAGTACTTCCTGG--TCGACGGGTCAGCATC
AATTTTGATCGTCGGATAAAGGCCTAGGGAATGTGGCATC---CTCGGATGTG-----TTATAGCC-CTG
GGTCGCATGCGACGGTCGGGATTGAGGAACTCAGCACGCCGC--AAGGCCGGGGTA---TTCGTAC--CC
ACG-T-TCGTGCTTAGGATGCTGGCATAATGGCTTTAATCGACCCGTCTTGAAACACGGACCAAGGAGTC
TAACATGCCCGCGAGTGTTTGGGTGG-AAAACCCGAGCGCGTAATGAAAGTGAA---AGTTGAGACCTCT
GTCGTGGAGGGCATCGACGCCCGGACCAGACCTTCT--GTGACGGATCCGCGGTAGAGCGTGTATGTTGG
GACCCGAAAGATGGTGAACTATGCCTGAATAGGGTGAAGCCAGAGGAAACTCTGGTGGAGGCTCGTAGCG
ATTCTGACGTGCAAATCGA--TCGTCGAATTTGGGTATAGGGGCGAAAGACTAATCGAAAAGTGAAGAAA
ATTTTGGAGTGTATATGTGTAAATTGTGGCAAGCTAAAGGCTGACATCGTGAGTCG-------CATCTCC
C------TTTACTCGTTTCGCACCCCCACCATCCCAATTTTCTGGGGGCTCTCTCCACATCCCATGGAGA
ACCCCAAACCCGCACCACGTTTGTTCCTTGACAATCGA-GGCGTTCTTCT----------ACCCGTG-AC
GTGG--------GCTTCGCGCGT---TTTCGATCGCTTGATCGCCGCGTTG----------CCCTGG---
----CATACGCCCGGTGTT---GGTTGGACACGAGG-TTGCGTGGTGAAATGGGGGGCTGAACGAGG-AG
TGCGGAAAAGAT-------------------------------------CCAACATC----------TGT
AATCTGAT-GGATGGCTCCACCGCGCT--CACTGTAACGCAGTTCGAG----TAGCGTGTGTTGCGCCT-
---TGCACT-TTTTA---ATTATATCTCCA--GCCCCTTGTGA------------------------TGG
TCAAAAATGGTTT----------------------------------------TGTTTTGGTAG-ACA--
-----GACGCTGACGCTTTTATC-CGCATATTTGAATATTCACCTCCCATCTC-----------------
-----------GTCTTTGCGTGTTCTCTTTACGTCCATATCTCTCAAAAATAT--AAGTCGGATCCCAAT
TTTGCAGACAAGATTCGCCATATTCGGGATCCCAAGACCCGGATGGCCGTAGTTTGGGCTCATTGCAAGA
CCAAAATGATATGCGAACCGGATGAACCGAAG---GAAGCCGA---AACAGGAGAGGGCGAGGAGCTAAA
AAAGGGGCATGGCGGTTGTGGACATAATCAACCACAGATTCGGAAGGAGGGTCTAAAATTATTTGTGCAA
TACAAGAAACCCAAGGACGATGATGAGGAAATCAAATCATTGCAGCCAGATAAACGGCCAA--TCACCGC
TTCTGAAGTTTATACTGCTTTCAAGAAGATGTCGGATTCGGATCTTCATCTTCTTGGCCTATCAGATGAA
TACGCGAGACCAGAGTGGATGATCTTGACCGTCATGCCTGTTCCGCCCCCGCCTGTTCGTCCGAGCATCA
GAGACACCTGAAGGCCAGGCTTGTGGTCTCGTCAAGAACTTGGCACTCATGGCATGCATATCAGTCGGTT
CCTACTCTGCTCCAGTTATAGAGTTTCTAGAGGAGTGGGGTTTAGAATCTCTCGAAGAAAACGCACATTC
TTCAA-TCCCTTGCACAAAAGTGTTCGTTAACGGGGTGTGGATGGGTGTCCATCGCGATCCCGCAAATTT
GGTTAAAACGATCAAAAAGTTGCGGAGAAAGGACGACATCAGTCCAGAGGTGTCCGTCGTTCGAGATATT
CGTGAAAAAGAGTTGCGACTGTATACTGATGCCGGGAGGGTTTGTCGGCCGTTGTTCATTGTCGAAAACC
AGCAGTTAGCTCTACAGAAGAAGCACATTAAATGGCTTAACCAAGGGTAC---AATGACACG---GAAGA
GGAGTTCAAGTGGGAGCAATTGATTAAAAGCGGGATTATCGAACTTCTCGATGCCGAAGAAGAAGAGACC
GTAATGATATCCATGACCCCAGAGGATCTGGAGAATTCACGATTGCAACAAAGTGGTGTTGATCCTCATG
CGAATGATGGAGATTTTGACCCTGCTGCTCGCTTGAAGGCAGGTACCCATGCGCACACCTGGACGCATTG
TGAGATTCATCCTAGCATGATCCTGGGTATTTGTGCCAGTATCATCCCCTTCCCCGATCATAACCAGTCT
CCCCGTAAT-ACATATCAATCCGCCATGGATTGCTGGCGGTACCGGTGAATTTGAAGCCGGTATCTCCAA
GGATGGTCAGACCCGCGAGCACGCTCTCCTTGCTTTCACTCTCGGTGTCCGACAACTTATTGTTGCCGTC
AACAAGATGGACACCA-CCAAGTGGAGTGAGGACCGTTTCAATGAAATTATCAAGGAAACCTCTACCTTC
ATCAAGAAGGTCGGGTACAACCCCAAGGCTGTTGCTTTTGTCCCCATCTCTGGCTGGCACGGTGACAACA
TGTTGGAGGCGTCACCCAATATGGAATGGTTCAAGGGCTGGACAAAGGAAATCAAGGGTGGTGTTGCCAA
GGGTAAGACCCTCCTCGAGGCTATCGATGCTATCGAACCCCCAGCGAGGCCTACCGACAAACCTCTCCGC
CTCCCTCTTCAGGATGTCTACAAAATTGGTGGTATTGGAACGGTGCCCGTCGGTCGTGTCGAGACCGGTA
TCATCAAGGCCGGAATGATCGTCACCTTTGCCCCCACAAACGTCACCACTGAAGTCAAGTCGGTCGAAAT
GCATCACGAGCAACTCGAGAGTGGTCAGCCCGGTGACAACGTCGGCTTCAACGTCAAGAACGTCTCGGTC
AAGGATATTCGTCGTGGAAACGTTGCTTCCGACTCTAAGAACGACCCAGCAAAAGAAGCTGCATCATTCA
ACGCCCAGGTCATTGTTCTCAACCACCCCGGTCAAATTGGTGCCGGTTACGCCCCCGTCCTCGATTGTCA
CACCGCCCACATTGCATGTAAATTCGCCGAGCTCATTGAGAAGATTGATCGCCGGACTGGTAAAACAATG
GAAGCGGCACCCAAGTTCGTCAAGTCAGGTGATGCGTGCATTGTCAAGCTTG-TTCCCAGTAAGCCCGAA
GTGTTACCTTTTCTTTCTACTTGGATTTCTATTTTTGGGTTACATCATTTTTCTATTACAAATATTTCTA
TTTATAGTTCTTTAATTTTAATTATAGTAATAGGATTACATTTTTTAGGGGATAATAAAAGAAAATTAAT
ACCTTCTAAATGGTCTATTTTATTAGAGAGCTCTTTTGAAAGTTTGAAAAATATGGTAAGAGAGCAAATA
GGTAATTTAAATGAATTATATTTACCTTTTATATATTCTTTATTTTTTTTTGTTTTAATAGCTAATTTAA
TTTCTAATGTTCCTTACTCATTTGCTGTTACATCTAGTGCAATAGTTTGTTTAGGTTTAAGTTTTACTAT
TTTTATAGGTGTAACTATTTTAGCTTTATCTATAAATGGTATTAAATTT-TTCTCTTTCTTTATTCCTGA
AGGAACTCCTTTAGC
>KUN_HKAS_73332_Spodocybe_bispora
GGAAGTAAAAGTCGTAACAAGGTTTCCGTAGGTGAACCTGCGGAAGGATCATTATCG-AATCTTGACTTG
GTG-AAGCTGTTTTGCTGGCCCCCTGC----TGAGGGCA-TGTGCACGCTTCCCCAATCAGT--------
-----TTTCTCTACCCACCTGTGCACT-CTCTGTAGGTACCGGATT------------------------
----------------------------------------------------------------------
----------------------------------------------------------------------
----------------------------------------------------------------------
------------------TGGAGGCTGCT-GGGTTTT---------------------------------
--------CCTGGCCACCTCTTGTGTCTTTTTC-GGACCTGCGTGCTTTA--------CACACACAC---
CTTTATCAATGAATGTTCTTTGAATG-CCCTTGATTGAAA-------------------AATCAAG-AAA
AAAAACCTTTGTACAACTTTCAACAACGGATCTCTTGGCTCTCGCATCGATGAAGAACGCAGCGAAATGC
GATAAGTAATGTGAATTGCAGAATTCAGTGAATCATCGAATCTTTGAACGCACCTTGCGCCCTCTGGT--
ATTCCGGAGGGCATGCCTGTTTGAGTG-TCATTTAATTC--TCAACCCACAACTGGCTTTTTCT------
---------TGGCTGGGGG-TGGGCTTTGGATTGTTGGAG----GTGTGCCGGCCTT-------------
-TCTGGTCGGCTCCTCTC-AAATGCATTAGCGAGGACCCTCTC---------CTTATTTGCCTCTGGCG-
---TGATAAACA----------TC-ATGTTTACGCCG----------TCGTTTGCG--------------
----------AGTAGG----------AAAGGAGCTTTCC-----------TGGCTTCT------------
---------AAAACAAAAGTACCCCTTTATTGAC-ACATCTGACCTCAAATCAGGTAGGACTACCCGCTG
AACTTAAGCATATCAATAAGCGGAGGAAGGATTCCCCTAGTAAC-TGCGAGTG-AAGCGGGAAAAGCTCA
AATTTGAAATCTGGCGGTC------CCTGTGGCCG-TCCGAGTTGTAACCTAGAGAAGTGC-TATCCGCG
-CTGGACCGTGTACAAG-TCTCCTGGAACGGAGCGTCACAGAGGGTGAGAATCCCGTCTTTGACACGGAC
TACCAGGGCTTT-TGTGATGCGCTCTCGAAGAGTCGAGTTGTTTGGGAATGCAGCTCAAAATGGGTGGTA
AATTCCATCTAAAGCTAAATATTGGCGAGAGACCGATAGCGAACAAGTACCGTGAGGGAAAGATGAAAAG
AACTTTGGAAAGAGAGTTAAACAGTACGTGAAATTGTTGAAAGGGAAACGCTTGAAGTCAGTCGCGTCGG
-CCAGGGATCAACCTTGCAT--------TTCTTTGCTGGGAGTACTTCCTGG--TCGACGGGTCAGCATC
AATTTTGATCGTCGGATAAAGGCCTAGGGAATGTGGCATC---CTCGGATGTG-----TTATAGCC-CTG
GGTCGCATGCGACGGTCGGGATTGAGGAACTCAGCACGCCGC--AAGGCCGGGGTA---TTCGTAC--CC
ACG-T-TCGTGCTTAGGATGCTGGCATAATGGCTTTAATCGACCCGTCTTGAAACACGGACCAAGGAGTC
TAACATGCCCGCGAGTGTTTGGGTGG-AAAACCCGAGCGCGTAATGAAAGTGAA---AGTTGAGACCTCT
GTCGTGGAGGGCATCGACGCCCGGACCAGACCTTCT--GTGACGGATCCGCGGTAGAGCGTGTATGTTGG
GACCCGAAAGATGGTGAACTATGCCTGAATAGGGTGAAGCCAGAGGAAACTCTGGTGGAGGCTCGTAGCG
ATTCTGACGTGCAAATCGA--TCGTCGAATTTGGGTATAGGGGCGAAAGACTAATCGAAAAGTGAAGAAA
ATTTTGGAGTGTATATGTGTAAATTGTGGCAAGCTAAAGGCTGACATCGTGAGTCG-------CATCTCC
C------TTTACTCGTTTCGCACCCCCACCATCCCAATTTTCTGGGGGCTCTCTCCACATCCCATGGAGA
ACCCCAAACCCGCACCACGTTTGTTCCTTGACAATCGA-GGCGTTCTTCT----------ACCCGTG-GC
GTGG--------GCTTCGCGCGT---TTTCGATCGCTTGATCGCCGCGTTG----------CCCTGG---
----CATACGCCCGGTGTT---GGTTGGACACGAGG-TTGCGTGGTGAAATGGGGGGCTGAACGAGG-AG
TGCGGAAAAGAT-------------------------------------CCAACATC----------TGT
AATCTGAT-GGATGGCTCCACCGCGCT--CACTGTAACGCAGTTCGAG----TAGCGTGTGTTGCGCCT-
---TGCACT-TTTTA---ATTATATCTCCA--GCCCCTTGTGA------------------------TGG
TCAAAAATGGTTT----------------------------------------TGTTTTGGTAG-ACA--
-----GACGCTGACGCTTTTATC-CGCATATTTGAATATTCACCTCCCATCTC-----------------
-----------GTCTTTGCGTGTTCTCTTTACGTCCATATCTCTCAAAAATAT--AAGTCGGATCCCAAT
TTTGCAGACAAGATTCGCCATATTCGGGATCCCAAGACCCGGATGGCCGTAGTTTGGGCTCATTGCAAGA
CCAAAATGATATGCGAACCGGATGAACCGAAG---GAAGCCGA---AACAGGAGAGGGCGAGGAGCTAAA
AAAGGGGCATGGCGGTTGTGGACATAATCAACCACAGATTCGGAAGGAGGGTCTAAAATTATTTGTGCAA
TACAAGAAACCCAAGGACGATGATGAGGAAATCAAATCATTGCAGCCAGATAAACGGCCAA--TCACCGC
TTCTGAAGTTTATACTGCTTTCAAGAAGATGTCGGATTCGGATCTTCATCTTCTTGGCCTATCAGATGAA
TACGCGAGACCAGAGTGGATGATCTTGACCGTCATGCCTGTTCCGCCCCCGCCTGTTCGTCCGAGCATCA
GAGACACCTGAAGGCCAGGCTTGTGGTCTCGTCAAGAACTTGGCACTCATGGCATGCATATCAGTCGGTT
CCTACTCTGCTCCAGTTATAGAGTTTCTAGAGGAGTGGGGTTTAGAATCTCTCGAAGAAAACGCACATTC
TTCAA-TCCCTTGCACAAAAGTGTTCGTTAACGGGGTGTGGATGGGTGTCCATCGCGATCCCGCAAATTT
GGTTAAAACGATCAAAAAGTTGCGGAGAAAGGACGACATCAGTCCAGAGGTGTCCGTCGTTCGAGATATT
CGTGAAAAAGAGTTGCGACTGTATACTGATGCCGGGAGGGTTTGTCGGCCGTTGTTCATTGTCGAAAACC
AGCAGTTAGCTCTACAGAAGAAGCACATTAAATGGCTTAACCAAGGGTAC---AATGACACG---GAAGA
GGAGTTCAAGTGGGAGCAATTGATTAAAAGCGGGATTATCGAACTTCTCGATGCCGAAGAAGAAGAGACC
GTAATGATATCCATGACCCCAGAGGATCTGGAGAATTCACGATTGCAACAAAGTGGTGTTGATCCTCATG
CGAATGATGGAGATTTTGACCCTGCTGCTCGCTTGAAGGCAGGTACCCATGCGCACACCTGGACGCATTG
TGAGATTCATCCTAGCATGATCCTGGGTATTTGTGCCAGTATCATCCCCTTCCCCGATCATAACCAGTCT
CCCCGTAAT-ACATATCAATCCGCCATGGATTGCTGGCGGTACCGGTGAATTTGAAGCCGGTATCTCCAA
GGATGGTCAGACCCGCGAGCACGCTCTCCTTGCTTTCACTCTCGGTGTCCGACAACTCATTGTTGCCGTC
AACAAGATGGACACCA-CCAAGTGGAGTGAGGACCGTTTCAATGAAATTATCAAGGAAACCTCTACCTTC
ATCAAGAAGGTCGGGTACAACCCCAAGGCTGTTGCTTTTGTCCCCATCTCTGGCTGGCACGGTGACAACA
TGTTGGAGGCGTCACCCAATATGGAATGGTTCAAGGGCTGGACAAAGGAAATCAAGGGTGGTGTTGCCAA
GGGTAAGACCCTCCTCGAGGCTATCGATGCTATCGAACCCCCAGCGAGGCCTACCGACAAACCTCTCCGC
CTCCCTCTTCAGGATGTCTACAAAATTGGTGGTATTGGAACGGTGCCCGTCGGTCGTGTCGAGACCGGTA
TCATCAAGGCCGGAATGATCGTCACCTTTGCCCCCACAAACGTCACCACTGAAGTCAAGTCGGTCGAAAT
GCATCACGAGCAACTCGAGAGTGGTCAGCCCGGTGACAACGTCGGCTTCAACGTCAAGAACGTCTCGGTC
AAGGATATTCGTCGTGGAAACGTTGCTTCCGACTCTAAGAACGACCCAGCAAAAGAAGCTGCATCATTCA
ACGCCCAGGTCATTGTTCTCAACCACCCCGGTCAAATTGGTGCCGGTTACGCCCCCGTCCTCGATTGTCA
CACCGCCCACATTGCATGTAAATTCGCCGAGCTCATTGAGAAGATTGATCGCCGGACTGGTAAAACAATG
GAAGCGGCACCCAAGTTCGTCAAGTCAGGTGATGCGTGCATTGTCAAGCTTG-TTCCCAGTAAGCCCGAA
GTGTTACCTTTTCTTTCTACTTGGATTTCTATTTTTGGGTTACATCATTTTTCTATTACAAATATTTCTA
TTTATAGTTCTTTAATTTTAATTATAGTAATAGGATTACATTTTTTAGGGGATAATAAAAGAAAATTAAT
ACCTTCTAAATGGTCTATTTTATTAGAGAGCTCTTTTGAAAGTTTGAAAAATATGGTAAGAGAGCAAATA
GGTAATTTAAATGAATTATATTTACCTTTTATATATTCTTTATTTTTTTTTGTTTTAATAGCTAATTTAA
TTTCTAATGTTCCTTACTCATTTGCTGTTACATCTAGTGCAATAGTTTGTTTAGGTTTAAGTTTTACTAT
TTTTATAGGTGTAACTATTTTAGCTTTATCTATAAATGGTATTAAATTT-TTCTCTTTCTTTATTCCTGA
AGGAACTCCTTTAGC
>KUN_HKAS_112565_Spodocybe_sp__2
GGAAGTAAAAGTCGTAACAAGGTTTCCGTAGGTGAACCTGCGGAAGGATCATTATCG-AATCTTGACTTG
GTGAAAGCTGTTTTGCTGGCCCCTCCT----GGCGGGCA-TGTGCACGCTTTCCCAATCAGT--------
-----TTTCTCTACCCACCTGTGCACC-CTCTGTAGGTACCGGATT------------------------
----------------------------------------------------------------------
----------------------------------------------------------------------
----------------------------------------------------------------------
------------------TGGAGGCTTGCTGGGTTTTTAT------------------------------
--------CCTGGCTGCCTTTTGTATC-TTTTCGGGGCCTGCGTGCTTTT------TACACACACACCT-
TTTTATCAACGAATGTTCTTTGAATG-CACTTGATG------------------------AACAATCAAG
AAAAACCTTTGTACAACTTTCAACAACGGATCTCTTGGCTCTCGCATCGATGAAGAACGCAGCGAAATGC
GATAAGTAATGTGAATTGCAGAATTCAGTGAATCATCGAATCTTTGAACGCACCTTGCGCCCTCTGGT--
ATTCCGGAGGGCATGCCTGTTTGAGTG-TCATTTAATTC--TCAACCCACGACCGGCTTTTTCT------
----------AGTTGGGCA-TGGGCTTTGGATTGTTGGAG----GTGTGCTGGCCAA------------T
TTCTGGTCGGCTCCTCTC-AAATGCATTAGCGAGGACCCTCTC---------CTTCTTTGCCTCTGGCG-
---TGATAAACA----------TCTTTGTTTACGCCG----------TCGTTTGCG--------------
----------AGTAGGAAAT-----AAAAGGGGTCAACC-----------TGGCTTCT------------
---------AAAACAAAAA-------ACGTTGACAACATCTGACCTCAAATCAGGTAGGACTACCCGCTG
AACTTAAGCATATCAATAAGCGGAGGAAGGATTCCCCTAGTAAC-TGCGAGTG-AAGCGGGAAGAGCTCA
AATTTGAAATCTGGCGGTC------CTCGTGGCCG-TCCGAGTTGTAACCTAGAGAAGTGC-TATCCGCG
-CTGGACCGTGTACAAG-TCTCCTGGAACGGAGCGTCACAGAGGGTGAGAATCCCGTCTTTGACACGGAC
TACCAGGGCTTT-TGTGATGCGCTCTCGAAGAGTCGAGTTGTTTGGGAATGCAGCTCAAAATGGGTGGTA
AATTCCATCTAAAGCTAAATATTGGCGAGAGACCGATAGCGAACAAGTACCGTGAGGGAAAGATGAAAAG
AACTTTGGAAAGAGAGTTAAACAGTACGTGAAATTGTTGAAAGGGAAACGCTTGAAGTCAGTCGCGTCGG
-CCAGGGATCAACCTTGCAT--------TTGTTTGCTGGGAGTACTTCCTGG--TCGACGGGTCAGCATC
AATTTTGATCGTCGGATAAAGGCTTAGGGAATGTGGCATC---CTCGGATGTG-----TTATAGCC-CTT
GGTCGCATGCGACGGTCGGGATTGAGGAACTCAGCACGCCGC--AAGGCCGGGGTA---TTCGTAC--CC
ACG-T-TCGTGCTTAGGATGCTGGCATAATGGCTTTAATCGACCCGTCTTGAAACACGGACCAAGGAGTC
TAACATGCCCGCGAGTGTTTGGGTGG-AAAACCCGAGCGCGTAATGAAAGTGAA---AGTTGAGACCTCT
GTCGTGGAGGGCATCGACGCCCGGACCAGACCTTCT--GTGACGGATCCGCGGTAGAGCGTGCATGTTGG
GACCCGAAAGATGGTGAACTATGCCTGAATAGGGTGAAGCCAGAGGAAACTCTGGTGGAGGCTCGTAGCG
ATTCTGACGTGCAAATCGA--TCGTCGAATTTGGGTATAGGGGCGAAAGACTAATCGAAAAGTGAAGAAA
ATTTTGGAGTGTATATGTGTAAATTGTGGCAAGCTAAAGGCTGATATCGTGAGTCG-------CATTTCC
C------TTTACTCGTTTCGCACCCCCACCATCCCAATTTTCTGGGGGCTCTCTCCACATCCCATGGAGA
ACCCCAAACCCGCACCACGTTTGTTCCTTGACAATCGA-GGCGTTCTTCT----------ACCCGTG-GC
GTGG--------GCTTCGCGCGT---TTTCGATCGCTTGATCGCCGCGTTG----------CCCTTA---
----CATACGCCCGGTGTT---GGTTGGACACGAGG-TTGCGTGGTGAAATGGGGGGCTGAACGAGG-AG
TGCGGAAAAGAT-------------------------------------CCAACATA----------TGT
AATGTGAT-GGATGGCTCCACCGCTCT--CACTGTAACGCAGTTCGAG----TAGCGTGTGTTGCGCCT-
---TGCACT-TTTTA---ACTATGTCGGCA--GCCCCTTGTGA------------------------TGG
TC--AAACGATTT----------------------------------------TGTTCTGGTAG-ACA--
-----GACACTGACGCTTTTATC-CGCATATTTGAATATTCACCTCCCATCTC-----------------
-----------GTCTTTGCGTGTGCTCTTTACGTC---------CGAAAATAT--AAGTCGGATCCCAAT
TTTGCAGACAAGATTCGCCATATTCGGGATCCCAAAACCCGGATGGCCGTAGTTTGGGCTCATTGCAAGA
CCAAAATGATATGCGAGCCGGATGAACCGAAG---GAAGCTGA---AGCGGGAGAGACCGAGGAACTAAA
GAAGGGGCATGGCGGTTGTGGGCATACTCAACCACAGATTCGGAAGGAGGGTCTCAAGTTATTTGTGCAA
TACAAGAAACTCAAGGACGATGATGAGGAGATCAAATCCTTGCAGCCAGATAAACGACCAA--TCACCGC
TTCTGAAGTCTATACTGCTTTCAAGAAGATGTCAGATTCGGATCTTCATCTGCTTGGTCTTTCAGACGAA
TACGCGAGACCAGAGTGGATGATCTTGACTGTCATGCCTGTTCCGCCTCCGCCTGTTCGTCCGAGTATCA
GAGACACCTGAAGGCCAGGCTTGTGGTCTCGTCAAGAACCTGGCACTCATGGCGTGCATTTCAGTTGGTT
CCTACTCTGCTCCAGTCATAGAGTTTTTAGAGGAGTGGGGTTTAGAATCTCTCGAAGAAAACGCACACTC
TTCAA-TACCTTGCACAAAAGTGTTTGTTAACGGCGTGTGGATGGGTGTCCATCGTGATCCCGCAAATCT
GGTCAAGACAATCAAAAAGTTGCGAAGAAAGGACGATATCAGTCCGGAGGTGTCCGTCGTTCGGGATATT
CGTGAAAAAGAGTTGCGGCTGTATACTGATGCCGGGAGGGTTTGTCGGCCGTTGTTCATTGTTGAAAACC
AGCAGTTGGCTCTACAGAAAAAGCACATCAAATGGCTTAATTCAGGGTAC---AATGACACG---GAGGA
GGAGTTTAAGTGGGAGCAATTGATTAAAAGCGGGATCATCGAACTTCTCGATGCGGAAGAAGAAGAAACC
GTAATGATATCCATGACCCCAGAGGATCTGGAGAGTTCGCGATTGCAACAAAGTGGTGTTGATCCTCATG
CAAATGATGGAGATTTTGACCCTGCTGCTCGCTTGAAGGCAGGTACCCATGCGCACACTTGGACGCATTG
CGAGATCCATCCCAGCATGATCCTGGGCATTTGTGCTAGTATCATCCCCTTCCCCGATCATAACCAGTCT
CCCCGTAAT-ACTTATCAATCCGCCATGGATTGCTGGTGGTACCGGTGAATTTGAAGCCGGTATCTCCAA
GGATGGTCAGACTCGCGAGCACGCTCTCCTTGCTTTCACTCTCGGTGTCCGGCAACTCATTGTCGCCGTC
AACAAGATGGACACCA-CCAAGTGGAGTGAGGATCGTTTCAACGAAATTATCAAGGAAACCTCTACCTTC
ATCAAAAAGGTCGGCTACAACCCCAAGGCTGTTGCTTTCGTCCCCATCTCTGGCTGGCACGGTGACAACA
TGTTGGAGGAATCACCCAATATGCCATGGTTCAAGGGCTGGACAAAGGAAATCAAGGGTGGTTCCGCCAA
GGGCAAGACCCTCCTCGATGCTATTGATGCTATCGAACCCCCAACGAGGCCTAATGACAAACCCCTCCGT
CTCCCTCTCCAGGATGTCTACAAAATCGGTGGTATTGGAACGGTGCCCGTCGGTCGTGTCGAGACCGGTA
TCATCAAGGCTGGAATGGTCGTCACCTTCGCCCCCACAAATGTCACCACTGAAGTCAAGTCCGTCGAAAT
GCATCACGAGCAGCTCGAGAGTGGTCAACCCGGTGACAACGTCGGCTTCAACGTCAAGAACGTCTCGGTT
AAAGATATTCGTCGTGGAAACGTTGCCTCCGACTCTAAGAACGACCCAGCGAAGGAAGCCGCCTCTTTCA
ACGCCCAGGTCATTGTCCTCAACCACCCCGGTCAAATTGGTGCCGGTTACGCCCCCGTCCTTGATTGTCA
TACCGCCCACATCGCCTGCAAATTCGCCGAGCTCATTGAGAAGATTGATCGTCGGAGTGGTAAAACAATG
GAAATGGCACCCAAGTTCGTCAAGTCAGGTGATGCGTGCATTGTCAAGCTTG-TTCCAAGCAAGCCCGAA
GTGTTACCTTTTCTTTCTACTTGGGTATCTATTTTTGGCTTACATCATTTTTCTATTACAAATATTTCTA
TTTATAGTTCTTTAATTTTAATTATTGTTATAGGATTACATTTTTTAGGGGATAATAAAAGAAAATTAAT
ACCTTCTAAATGGTCTGTTTTACTAGAAAGCTCTTTTGAAAGTTTGAAAAATATGGTGAGAGAACAAATA
GGTAATTTAAATGAATTATATTTACCTTTTATTTATTCTTTATTTTTTTTTGTTTTAATAGCTAATTTAA
TTTCTAATGTTCCTTACTCATTTGCTGTTACATCAAGTGCAATAGTTTGTTTAGGTTTAAGTTTTACTAT
TTTTATAGGTGTAACTATTTTAGCTTTATCTATAAATGGTATTAAATTT-TTCTCTTTCTTTATTCCTGA
AGGAACTCCTTTAGC
>KUN_HKAS_69830_Spodocybe_rugosiceps
GGAAGTAAAAGTCGTAACAAGGTTTCCGTAGGTGAACCTGCGGAAGGATCATTATCG-AATCTTGACTTG
GTG-AAGCTGTTTTGCTGGCCTCCCCT----GGGGGGCA-TGTGCACGCTTCCCAA-TCAGT--------
-----TTTCTCTACCCACCTGTGCACC-CTCTGTAGGTACCGGATT------------------------
----------------------------------------------------------------------
----------------------------------------------------------------------
----------------------------------------------------------------------
------------------TGGAGGCTGCTTGGGTTTT---------------------------------
--------CCTGGCCGCCTCTTGTATC-TTTTC-GGGCCTGCGTGCTTTA--------CACACACAC---
-TTTATCAACGAATGTTCTTTGAATG-CCCTTGATG------------------------AATAATCAAG
AAAAACCTTTGTACAACTTTCAACAACGGATCTCTTGGCTCTCGCATCGATGAAGAACGCAGCGAAATGC
GATAAGTAATGTGAATTGCAGAATTCAGTGAATCATCGAATCTTTGAACGCACCTTGCGCCCTCTGGT--
ATTCCGGAGGGCATGCCTGTTTGAGTG-TCATTTAATTC--TCAACCCACAACTGGCTTTTTTC------
---------TAGCTGGGGACTGGGCTTTGGATTGTTGGAG----GTGTGCCGGCCTT------------T
ATCTGGTCGGCTCCTCTC-AAATGCATTAGCGAGGACCCTCTC---------CTTCTTTGCCTCTGGCG-
---TGATAAACA----------TC-TTGTTTACGCCG----------TCGTTTGTG--------------
----------AGTAGG----------AAAGGGGTCGCC------------TGGCTTCTA-----------
---------AAAACAAAAA-------TTATTGACAACATCTGACCTCAAATCAGGTAGGACTACCCGCTG
AACTTAAGCATATCAATAAGCGGAGGAAGGATTCCCCTAGTAAC-TGCGAGTG-AAGCGGGAAGAGCTCA
AATTTAAAATCTGGCGGTC------CCCGTGGCCG-TCCGAGTTGTAACCTAGAGAAGTGC-TATCCGCG
-CTGGACCGTGTACAAG-TCTCCTGGAACGGAGCGTCACAGAGGGTGAGAATCCCGTCTTTGACACGGAC
TACCAGGGCTTT-TGTGATGCGCTCTCGAAGAGTCGAGTTGTTTGGGAATGCAGCTCAAAATGGGTGGTA
AATTCCATCTAAAGCTAAATATTGGCGAGAGACCGATAGCGAACAAGTACCGTGAGGGAAAGATGAAAAG
AACTTTGGAAAGAGAGTTAAACAGTACGTGAAATTGTTGAAAGGGAAACGCTTGAAGTCAGTCGCGTCGG
-CCAGGGATCAACCTTGCAT--------TTATTTGCTGGGAGTACTTCCTGG--TCGACGGGTCAGCATC
AATTTTGATCGTCGGATAAAGGCCTAGGGAATGTGGCATC---CTCGGATGTG-----TTATAGCC-CTT
GGTCGCATGCGACGGTCGGGATTGAGGAACTCAGCACGCCGC--AAGGCCGGGGTA---TTCGTAC--CC
ACG-T-TCGTGCTTAGGATGCTGGCATAATGGCTTTAATCGACCCGTCTTGAAACACGGACCAAGGAGTC
TAACATGCCCGCGAGTGTTTGGGTGG-AAAACCCGAGCGCGTAATGAAAGTGAA---AGTTGAGACCTCT
GTCGTGGAGGGCATCGACGCCCGGACCAGACCTTCT--GTGACGGATCCGCGGTAGAGCGTGCATGTTGG
GACCCGAAAGATGGTGAACTATGCCTGAATAGGGTGAAGCCAGAGGAAACTCTGGTGGAGGCTCGTAGCG
ATTCTGACGTGCAAATCGA--TCGTCGAATTTGGGTATAGGGGCGAAAGACTAATCGAAAAGTGAAGAAA
ATTCTGGAATGTATATGTGTAAATTGTGGCAAGCTAAAGGCTGACATCGTGAGTCG-------CATCTCC
C------TTTACTCGTTTCGCACCCCCACCATCCCAATTTTCTGGGGGCTCTCTCCACATCCCATGGAGA
ACCCCAAACCCGCACCACGTTTGTTCCTTGACAATCGA-GGCGTTCTTCT----------ACCCGTG-GC
GTGG--------GCTTCGCGCGT---TTTCGATCGCTTGATCGCCGCGTTG----------CCCTGA---
----CATACGCCCGGTGTT---GGTTGGACACGAGG-TTGCGTGGTGAAATGGGGGGCTGAACGAGG-AG
TGCGGAAAAGAT-------------------------------------CCAACATC----------TGT
AATGTGAT-GGATGGCTCCACCGCTCT--CACTGTAACGCAGTTCGAG----TAGCGTGTGTTGCGAAT-
---TGCACT-TTTTA---ATTATATCTCCA--GCCCCTTGTGA------------------------TGG
TC--AAACGATTT----------------------------------------TGTTGTGGTAG-ACA--
-----GACACTGACGCTTTTATC-CGCATATTTGAATATTCACCTCCCATCTC-----------------
-----------GTCTTTGCGTGTTCTCTTTACGTCCATATCTCTCAAAAATAT--AAGTCGGATCCCAAT
TTTGCAGACAAGATTCGCCATATTCGGGATCCCAAAACCCGGATGGCCGTAGTCTGGGCTCATTGCAAGA
CCAAAATGATATGCGAACCGGATGAACCGAAG---GAAGCCGA---AGCGGGGGAGACCGAGGAACCAAA
GAAGGGGCATGGCGGTTGTGGGCATACTCAACCACAGATTCGGAAGGAGGGTCTCAAGTTATTTGTGCAA
TACAAGAAACTCAAGGACGATGATGAGGAAATCAAATCGTTGCAGCCAGATAAACGACCAA--TTACCGC
TTCTGAAGTTTATACTGCTTTCAAGAAGATGTCAGATTCGGACCTCCATCTGCTTGGCCTTTCAGACGAA
TACGCCAGACCAGAGTGGATGATCTTGACCGTCATGCCTGTCCCGCCTCCGCCCGTTCGTCCGAGCATCA
GAGACACCTGAAGGCCAGGCTTGTGGCCTCGTCAAGAACTTGGCACTCATGGCGTGCATTTCAGTCGGTT
CCTAYTCAGCTCCAGTKATAGAGTTTTTAGAAGAGTGGGGTTTAGAATCCCTCGARGAAAACGCGCACTC
TTCAA-TCCCTTGCACGAAAGTGTTCGTTAACGGCGTGTGGATGGGTGTYCAYCGTGATCCCGCAAATCT
GGTTAAGACGATCAAAAARTTGCGGMGAAAGGACGATATCAGTCCGGAGGTGTCCGTCGTTCGGGATATT
CGTGAAAAAGARTTGCGGYTGTATACCGATGCCGGGAGGGTTTGTCGGCCGTTGTTCATTGTTGAAAACC
AGCAGTTGGCTCTACAGAAGAAGCATATCAAATGGCTCAATCAAGGGTGC---AACGACACG---GAGGA
GGATTTTAAGTGGGAGCAATTGGTTAAAAGTGGGATTATCGAACTTCTTGATGCGGAAGAAGAAGAAACC
GTAATGATATCTATGACCCCAGAGGAYCTGGAAAATTCACGGTTGCAACAAAGTGGTGTTGATCCTCATG
CGAATGATGGAGATTTTGATCCTGCTGCTCGCTTGAAGGCGGGTACCCATGCCCACACCTGGACGCATTG
TGAGATTCATCCTAGCATGATCTTGGGTATTTGTGCTAGTATCATCCCCTTCCCCGATCATAACCAGTCT
CCCCGTAAT-ACTTATCAATCCGCCATGGATTGCTGGTGGTACCGGTGAATTTGAAGCCGGTATCTCCAA
GGATGGTCAGACTCGCGAGCACGCTCTCCTTGCTTTCACTCTCGGTGTCCGGCAACTCATCGTCGCCGTC
AACAAGATGGACACCA-CCAAGTGGAGTGAGGATCGTTTCAATGAAATTATCAAGGAAACCTCCACCTTC
ATCAAGAAGGTCGGCTACAACCCCAAAGCTGTTGCTTTCGTCCCCATCTCTGGCTGGCACGGTGACAACA
TGTTGGAAGAATCAGTCAACATGCCATGGTTCAAGGGCTGGACAAAGGAAATCAAGGGTGGTTCCGCCAA
GGGCAAGACCCTCCTCGATGCTATTGATGCTATCGAACCCCCAACAAGGCCTAATGACAAACCCCTCCGC
CTCCCTCTCCAGGATGTCTACAAAATCGGTGGTATTGGAACGGTGCCCGTCGGTCGTGTCGAGACCGGTA
TCATCAAGGCCGGAATGGTCGTCACCTTTGCCCCCACAAATGTCACCACTGAAGTCAAGTCGGTCGAAAT
GCATCACGAGCAGCTCGAGAGTGGTCAACCCGGTGACAACGTCGGCTTCAACGTCAAGAACGTCTCGGTC
AAGGATATTCGTCGTGGAAACGTTGCCTCCGATTCTAAGAACGACCCAGCGAAGGAAGCTGCATCTTTCA
ACGCCCAGGTCATCGTCCTCAACCACCCCGGTCAAATTGGTGCCGGTTACGCCCCCGTCCTTGATTGCCA
CACTGCCCACATCGCCTGTAAATTCGCCGAGCTCATTGAGAAGATCGATCGTCGGAGTGGTAAATCACTC
GAAATGGCACCCAAGTTCGTCAAGTCGGGTGATGCGTGCATTGTCAAGCTTGTTTCCAAGCAAGCCCGAA
GTGTTACCTTTTCTTTCTACTTGGGTTTCTATTTTTGGGTTACATCATTTTTCTATTACAAATATTTCTA
TTTATAGTTCTTTAATTTTAATTATTGTTATAGGATTACATTTTTTAGGGGATAATAAAAGAAAATTAAT
ACCTTCTAAATGGTCTATTTTACTAGAAAGCTCTTTTGAAAGTTTGAAAAATATGGTGAGAGAACAAATA
GGTAATTTAAATGAATTGTATTTACCTTTTATTTATTCTTTATTTTTTTTTGTTTTAATAGCTAATTTAA
TCTCTAATGTTCCTTACTCATTTGCTGTTACATCAAGTGCAATAGTTTGTTTAGGTTTAAGTTTTACTAT
TTTTATAGGTGTAACTATTTTAGCTTTATCTATAAATGGTATTAAATTT-TTCTCTTTTTTTATTCCTGA
AGGAACTCCTTTAGC
>KUN_HKAS_56550_Hygrophorus_hypothejus
GGAAGTAAAAGTCGTAACAAGGTTTCCGTAGGTGAACCTGCGGAAGGATCATTATTG-AAATATTT----
----ATTGGTTGTAGCTGGTCAATCGC--AAGATTGACA-TGTGCACACCTATAAT--------------
-----CCAATCTCACACCCTGTGCACC-TTTTGTAGACTTTG----------------------------
----------------------------------------------------------------------
----------------------------------------------------------------------
----------------------------------------------------------------------
----------------------------------------------------------------------
----------------------------------TTGTCTATGTTTTAT---------TATATACAT---
---CATAAAAG------TTTAGAATG-TTTGGAT-------------------------------ACTAT
AATAATTATAATACAACTTTCAACAATGGATCTCTTGGCTCTCGCATCGATGAAGAACGCAGCGAAACGC
GATAAGTAATGTGAATTGCAGAATTCAGTGAATCATCGAATCTTTGAACGCACCTTGCGCTCCTTGGT--
ATTCCGAGGAGCATGCCTGTTTGAGTG-TCATTAAATTA--ATCAAATTCTTTTTTTTCTTTTA------
----------------AAA-AGGGATTTGGATTTGGAGTG------CTGCTGGCTTG------------T
CAAAAGTCAGCTCCTCTT-AAATACATTAGCGTGTACACTTT----------GTGGATAGGCTTTGGTT-
---TGATAAAA---------------TATCTATGCCA----------TTGCTGTGA--------------
----------AGCAAA----------------AGT---------------CAGCTTCTAATTGAGTTAG-
--------TTAACCAA-------CTATCATTATC-ACTCTTGACCTCAAATCAGGTAGGACTACCCGCTG
AACTTAAGCATATCAATAAGCGGAGGAAGGATTCCCCTAGTAAC-TGCGAGTG-AAGCGGGAAAAGCTCA
AATTTAAAATCTGGCAGCCA----TTTTACGGTTG-TCCGAGTTGTAATCTAGAGAAGTGC-TTTCCGCG
-CTGGACCGTGTACAAG-TCTCTTGGAATAGAGCATCATAGAGGGTGAGAATCCCGTCTTTGACACGGAC
TACCAGTGCTTTATGTGATGCGCTCTCAAAGAGTCGAGTTGTTTGGGAATGCAGCTCAAAATGGGTGGTA
AATTCCATCTAAAGCTAAATATTGGCGAGAGACCGATAGCGAACAAGTACCGTGAGGGAAAGATGAAAAG
AACTTTGGAAAGAGAGTTAAACAGTACGTGAAATTGTTGAAAGGGAAACGCTTGAAGTCAGTCACGTTGG
-CCAGAAATCAACTT----------------GTAACAGGGCGTAATTTCTGG-TTTTACGGGTCAACATC
AATTTTGATTGTTGGATAAAAGTCAAT--ATTTATGCGTT---TTCGGACGTG--------TAGCC-TTT
GATTGCATACAATGGTTGGGATTGAGGAACTCAGCACGCCGC--AAGGCCGGGTAA--CTTGTTA---CC
ACG-TAACGTGCTTAGGATGTTGGCATAATGGCTTTAATCGACCCGTCTTGAAACACGGACCAAGGAGTC
TAACATGCACGCAAGTGTTTGAGTGG-AAAACCCGAGCGCGTAATGAAAGTGAA--AAGTTGAGATCTTT
GTAATGAAGAGCATCGACGCCCGGACCAGACCTTTT--GTGACGGTTCCGCGGTAGAGCGTGTATGTTGG
GACCCGAAAGATGGTGAACTATGCCTGAATAGGGTGAAGCCAGAGGAAACTCTGGTGAAGGCTCGTAGCG
ATTCTGACGTGCAAATCGA--TCGTCGAATTTGGGTATAGGGGCGAAAGACTAATCGA------------
----------------------------------------------TCGTGAGTTG-------CGTCTCC
TTTTCC-TCTACTCGTCTCGCA-CCCCACTATCCCAATTTTCTGGGGGCTCTCTCCACATCCCATGTAGA
ACCCCAAACCCGCACCACGTCAGTTCCTTGACAATCGA----GTTCTTCT----------ACCTGTG-GT
GTGG--------TCGGCGCGCGT---TTTCGGTCGCTTGATCGCCGCGTCGG---------CCATT----
-----ATACACCCGGTGTT---GGTTGGACACGAGG-TTACGTGGTGAAATGGGGGGCTGAACGAGG-AG
TGCGAAAAGATC-------CCAGACATGCAGTTTGTGT---------GAACCGTACA------------C
GCTGCGAT-GGATGGCTGCACCGCTCT-TCTCTGTGACGCAGAGAGAG----TTGCGTGTGTTAGGCCT-
----GCAC--TTTTG-ACTCGATGTCTTGT-CGCCCCCTGTTGA-----------------------TGA
T---AAAGAGCTT--CCCTGTTGTGTCATGT---TGCCTGTCATGT-------TTTCGGTAGAC-ATA--
-----CATGCTGACTCTTTTACC-CTCATATTTGATGAACTCGTCTCC----------------------
----------------------------TCTCGCGAATGAAAATC--CATTGT--AAGTCGGACCCCAAC
TTCGCGGAGAAAATTCGGCATGTCCGCGATCCCAAAAGACGAATGGCCGCCGTTTGGGCCCATTGCAAGA
CGAAAATGGTTTGCGAACCTGATGAACCCAAGGAAGAGGGTGA---AGGCGCTGAAAACGAGGAGCCGGA
GAAGGGTCATGGCGGGTGTGGTCATATCCAGCCCCAAATCAGGAAGGAAGGCCTGAAGCTCTTTGTTCAA
TACAAGAAGCCAAAGGATGATGACGAGGAGATCAAGTCGCTACAGCCCGATAAGAGGCCTA--TCACAGC
ACAAGAAGTGTACATCGTTTTCAAGAAGATGTTAGATTCGGACCTTCACCTCCTTGGCCTTTCCGACGAG
TATGCGCGTCCGGAATGGATGATTCTGACCGTCATGCCCGTGCCTCCTCTCCCTGTTCGTCCGAGTATCG
GAGACACCTGAGGGACAAGCTTGTGGTCTTGTAAAAAATTTGGCGCTCATGGCATGCATATCGGTGGGTT
CCTACTCGGCACCCGTGATCGAGTTCTTGGAGGAGTGGGGTTTGGAATCTCTGGAAGAGAATGCACACTC
CCAGA-CGCCCTGTACGAAGGTTTTCGTCAACGGGGTTTGGATGGGGGTCCACCGTGATCCCGCAAACTT
GGTAAAGACGATCAAGAAATTGCGCAGGAAGGATGATATTAGTCCAGAAGTTTCGGTCGTGCGGGACATC
CGTGAGAAAGAGCTGCGACTATACACCGACGCAGGCCGCGTGTGCCGACCGCTTTTTATTGTCGAGAATC
AGCAACTCGCGTTGCAGAAAAAGCATATCAAATGGTTGAACCAAGGGTATCGAGATGATGAC---GGCGA
GGAGTTCAAGTACGAGCAGCTGATAAAAGGGGGCATAATTGAGTTATTGGATGCTGAAGAGGAGGAAACG
GTCCTGATTTCCATGACCCCGGAGGATCTGGAAAATTCACGGCTGCAGCAAAGTGGCCAAGACCCCCATG
AAAATGACGGAGAGTTTGACCCAGCCGTCCGGCTGAAGGCGGGAATCAATGCTCATACTTGGACACATTG
TGAAATTCACCCCAGCATGATACTGGGCATCTGCGCTAGTATCATTCCATTCCCCGATCACAATCAGTCC
CCTCGTAAC-ACATACCAATCTGCTATGG-----------------------------------------
----------------------------------------------------------------------
----------------------------------------------------------------------
----------------------------------------------------------------------
----------------------------------------------------------------------
----------------------------------------------------------------------
----------------------------------------------------------------------
----------------------------------------------------------------------
----------------------------------------------------------------------
----------------------------------------------------------------------
----------------------------------------------------------------------
----------------------------------------------------------------------
-------------------------------------------------------------------GAA
GTAACTAGTTTATTAGGTTTAAATGCACCTATTTTTGGTTATTTAAATATTACTTTAACTAATTTAGCTT
TATATTCTACATTAATAGTATTGTTAATTGTAGGTTTACATTTTATGGGAAATAATGATACTAAATTATT
ACCTTCTAAATGGTCTATTGTATTAGAAAGTTTATTTGCTAGTATAAATTCTATAGTTAGAGAACAAATA
GGT------AAAGAAATTTATTTACCTTTTATTTATTCATTATTTTTCTTTATTTTAATTGCTAATTTAA
CTGGTAATGTTCCTTATTCTTTCACTATAACTTCTTCAATTATAGTTTCAATTGGTCTAAGTTTCACTAT
TTTTATTGGAGTTACAATACTAGGATTAAGTATACACAG-ATTACATTTCTTTTCATACTTTATACCTTC
AGGTACACCTTTAGC
>KUN_HKAS_54426_Ampulloclitocybe_clavipes
---------------------------------------------GGATCATTATCT-AATCTGTG----
----ACGTGGTTGTGCTGGCCCTGGCT-TGTCCAAGGCA-TGTGCACGCCGCTCTA--------------
------CATTTTTACCACCTGTGCACC-TTTTGTAGACTCGGATATCTCTCAAACATGCTGTAGGTAAGA
GGCTTGCAGTGGCTCTTTTTTGTCCTGCTTTCCTTACATGTCCTGAAATACGGTCACCCTTCTACGCATG
TCAGGCTGCTTGGGTTCAAAGTCATTCAAAGAACGCACTCTCCCACTCTCGTGGGCGGATGTAAATGGCT
TTGAGCATGGGGATCTGCAACTTGTTGCTTTCCCTGCTTTTCCGACTCTCACCAGTTGGTCACCTTTTCA
ACAGCTTGCTTTTGGTC-TGGGGGTTGGGACCTCTTTCT-TT------------------------TTGA
AGGAG---GTTGGCTGCCCCTG------CTTTC-CAGTCTATGTTT------------TACACACCC---
-CTTTTGTATG-----TCACAGAATG-TCATCAATGGCT------------------TTGCCTAGCATAG
CTATAAATTTATACAACTTTCAACAATGGATCTCTTGGCTCTCGCATCGATGAAGAACGCAGCGAAACGC
GATATGTAATGTGAATTGCAGAATTCAGTGAATCATCGAATCTTTGAACGCACCTTGCGCCCTTTGGT--
ATTCCAAAGGGCATGCCTGTTTGAGTG-TCATTAAATTA--TCAACCTTTTCTTTTGTAACGAT------
----------------CGA-TCAGGCTTGGATGTGGGGG-------CTGCCGGTCTC------------T
CAGAGATCGGCTCCCCTT-AAATGCATTAGTGGAACCCTTT-----------GTGGATCATTATTGGCG-
---TGATAATT----------------ATCTATCCCA----------GTGATCGTGAAGCAAGCCT----
----------AACAAG---------CACCAGGGTT---------------TGGCTTATAACCGTCCCTC-
------TCTGGGACAA---------ATCTTCA--------------------------------------
---------------------------AGGATTCCCCTAGTAAC-TGCGAGTG-AACCGGGAAAAGCTCA
AATTTGTAATCTGGCGGTC------CTTGTGGCCG-TCCGAGTTGTAATCTAGAGAAGTGC-TATCCGCG
-CTGGACCGTGTACAAG-TCTTCTGGAATGAAGCATCATAGAGGGTGAGAATCCCGTCTTTGACACGGAC
TGCCAGGGC-TA-TGTGATGCACTTTCGATGAGTCGAGTTGTTTGGGAATGCAGCTCTAAATGGGTGGTA
AATTCCATCTAAAGCTAAATACAGGCGAGAGACCGATAGCGAACAAGTACCGTGAGGGAAAGATGAAAAG
AACTTTGGAAAGAGAGTTAAACAGTACGTGAAATTGTTGAAAGGGAAACGCTTGAAGTCAGTCGCGTTGG
-CCGGGGATCAACCTTGCAT--------TCATTTGTGGGGCGTACTTTCTGG--TTGACGGGTCAGCATC
AATTTTGACCGTTGGAAAAAGGTTGGAGGAATGTGGCATC---TTCGGATGTG-----TTATAGAC-TCT
GACTGCATACAACGGTTGGGATTGAGGAACTCAGCACGCCGC--AAGGCCGGGGG------AAAC---CC
ACG-T-ACGTGCTTAGGATGCTGGCATAATGGCTTTAATCGACCCGTCTTGAAACACGGACCAAGGAGTC
TAACATGCCCGCGAGTGTTTGGGTGG-AAAACCCGAGCGCGTAATTAATGTGAA---AGTTGAGACCCTT
GTCGTGAGGGGCATCGACGCCCGGACCAGACCTTTT--GTGACGGATCTGCGGTAGAGCGTGTATGTTGG
GACCCGAAAGATGGTGAACTATGCCTGAATAGGGTGAAGCCAGAGGAAACTCTGGTGGAGGCTCGTAGCG
ATTCTGACGTGCAAATCGA--TCGTCGAATTTGGGTATAGGGGCGAAAGACTAATCGAAAAGTGAAGAAG
ATCTTGGAGTGTATATGTGTAAATTGCGGAAAGCTAAAAGCCGACATCGTGAGTCG-------CGTCTCC
CTTTCC-TCTACTCGTTTCGCACCCCCACCATCCCAATTTTCTGGGGGCTCTCTCCACATCCCATGGAGA
ACCCCAAACCCGCACCACGTTAGTTCCTTGACAATCGA-GGCGTTCTTCTA---------ACCCGTG-GC
GGGG--------TCTTCGCGCGT---TTTCGGTCGCTTGATCGCCGCGTTGA---------CCATTG---
----CATACGCCCGGTGTT---GGTTGGACACGAGGTTTGCGTGGTGAAATGGGGGGCTGAACGAGG-AG
TGCGAAAAGATCC-AATACCAACATGCGGCGTGTGTGC---------TGTCAAAAGC----------TGC
GCTGCGGATGGATGGCTCCACCACCCT--CGCTGTGACGCAGTATGAG----TGGTGCGTGACGGGCCT-
---AGCAC--TTGTG-ACTCGGTGTCTCTT--GCCCCCTGCGAT-------------ACTTTATTTTTGT
CG--CGTCGCTTTG-TGATGTTCGGGT-----TCTTGTTGTCGT---------TGTTTCGGTAG-ACA--
-----CACGCTGACGCTTTTATT-TCCATACTTTAATGTTCGTCCCTG----------------------
----------------------TCGTGCCCATGAAACTGTCTTTTTCAAATGT--AAGTCGGATCCCAAT
TTCGCGGACAAGATCCGTCATATTCGTGATCCCAAAAATCGCATGGCCGTTGTTTGGGCGCACTGCAAGA
CCAAAATGGTTTGCGAACCGGATGACCCGAAGGAAGAAGGCGA---TGGCGCGGAGAATGAGGAACCCAA
GAAAGGTCATGGTGGTTGCGGTCATAACCAACCGCAGATCAGGAAGGAGGGGCTGAAGCTGTTCGTGCAA
TACAAGAAGCCAAAGGATGATGATGAGGAGAGCAAGTCGATGCAACCCGACAAGCGACTAA--TTACCGC
CTCCGAGGTCTACACAGCTTTCAAAAAGATGTCGGATTCCGATCTCCATCTGCTTGGCCTTTCAGACGAG
TACGCACGCCCCGAATGGATGATCTTGACGGTTATGCCTGTTCCCCCGCCCCCTGTTCGTCCGAGTATCA
GAGACACCCGAAGGCCAAGCTTGTGGTCTCGTCAAGAATCTGGCTCTCATGTCGTGTATATCCGTGGGCT
CGTACTCTGCGCCAGTTATTGAGTTTTTGGAGGAATGGGGTCTTGAATCCCTCGAAGAAAATGCACACTC
GTCGA-CACCTTGCACAAAGGTGTTCGTGAATGGTGTATGGATGGGTGTCCATCGCGATCCTGCGAATCT
GGTCAAGACTATCAAAAAATTGCGGAGGAAGGATGATATCAGCCCAGAGGTATCAGTTGTGCGGGATATT
CGTGAGAAGGAGCTGCGGCTATACACTGACGCGGGGAGAGTATGTCGGCCGTTGTTCATCGTTGATAACC
AGCAGCTCGCGCTGCAGAAAAAACACATTAAGTGGCTCAACCAAGGGTAC---AACGACACC---GACCA
GGACTTCAAATGGGAGCAGTTGGTGAAAGGTGGGATTATTGAACTGCTAGATGCAGAAGAGGAGGAGACT
GTCATGATTTCGATGACGCCGGAGGACCTGGAGAACTCTCGACTTCAGCAGAGCGGTGTTGACCCCCATG
CAAATGATGGAGAATTTGACCCGGCGGCTCGACTGAAGGCGGGTACTCACGCCCACACTTGGACACATTG
TGAGATTCATCCGAGCATGATATTGGGTATATGCGCTAGTATTATTCCCTTCCCCGATCACAACCAGTCC
CCTCGTAAC-ACGTATCAATCCGCCATGGATTGCCGGAGGTACCGGTGAGTTCGAGGCTGGTATCTCCAA
GGATGGCCAGACTCGCGAGCATGCTCTCCTCGCTTTTACTCTCGGTGTCAGGCAACTTATCGTCGCCGTC
AACAAGATGGACACCA-CTAAGTGGAGTGAGGACCGTTTCAATGAAATCATCAAGGAAACATCCACCTTC
ATCAAAAAGGTCGGTTACAACCCGAAGGCAGTTGCTTTCGTCCCTATCTCTGGATGGCACGGTGACAACA
TGTTGGAGGAATCCGTCAACATGCCATGGTTCAAGGGCTGGACTAAAGAGACTAAGGGTGGTGTCGTGAA
GGGCAAGACTCTCCTTGATGCCATCGACGCCATCGAGCCCCCTGTCCGACCCCACGACAAACCCCTCCGT
CTTCCTCTCC------------------------------------------------------------
----------------------------------------------------------------------
----------------------------------------------------------------------
----------------------------------------------------------------------
----------------------------------------------------------------------
----------------------------------------------------------------------
-------------------------------------------------------------------GAA
GTGACAAGTTTAATTGGATTAAATGCTCCTATCTTTGGTTATTTAAATATTACTTTAACAAATTTAGCTC
TATATTCTGTATTAATTTTATTATTGGTTGTAGGTGTACATTTTTTAGGAAATAATGAAACTAAATTAAT
TCCATCTAAATGGTCATTGGCTCTAGAAAGCTCTTTTGCTAGTTTGAGTTCAATGGTAAGAGAACAAATA
GGTGTATCAAACGAAATATATTTACCTTTTATCTATTCTTTATTTTTCTTTATTTTAATAGGTAATTTAA
TATCTAATGTTCCTTATTCTTTTGCAGTTACAGCTAGTGCAATAGTTTGTTTAGGATTAAGTGTAACTAT
ATTTATTGGTGTGACTATTTTAGCTTTATCAATACACGGTATTAAATTTCTTCTCTTTCTTTATTCCTTC
TGGTACTCCTTTAGC
>KUN_HKAS_71071_Spodocybe_rugosiceps
GGAAGTAAAAGTCGTAACAAGGTTTCCGTAGGTGAACCTGCGGAAGGATCATTATCG-AATCTTGACTTG
GTG-AAGCTGTTTTGCTGGCCTCCCCT----GGGGGGCA-TGTGCACGCTTCCCAA-TCAGT--------
-----TTTCTCTACCCACCTGTGCACC-CTCTGTAGGTACCGGATT------------------------
----------------------------------------------------------------------
----------------------------------------------------------------------
----------------------------------------------------------------------
------------------TGGAGGCTGCTTGGGTTTT---------------------------------
--------CCTGGCCGCCTCTTGTATC-TTTTC-GGGCCTGCGTGCTTTA--------CACACACAC---
-TTTATCAACGAATGTTCTTTGAATG-CCCTTGATG------------------------AATAATCAAG
AAAAACCTTTGTACAACTTTCAACAACGGATCTCTTGGCTCTCGCATCGATGAAGAACGCAGCGAAATGC
GATAAGTAATGTGAATTGCAGAATTCAGTGAATCATCGAATCTTTGAACGCACCTTGCGCCCTCTGGT--
ATTCCGGAGGGCATGCCTGTTTGAGTG-TCATTTAATTC--TCAACCCACAACTGGCTTTTTTC------
---------TAGCTGGGGACTGGGCTTTGGATTGTTGGAG----GTGTGCCGGCCTT------------T
ATCTGGTCGGCTCCTCTC-AAATGCATTAGCGAGGACCCTCTC---------CTTCTTTGCCTCTGGCG-
---TGATAAACA----------TC-TTGTTTACGCCG----------TCGTTTGTG--------------
----------AGTAGG----------AAAGGGGTCGCC------------TGGCTTCTA-----------
---------AAAACAAAAA-------TTATTGACAACATCTGACCTCAAATCAGGTAGGACTACCCGCTG
AACTTAAGCATATCAATAAGCGGAGGAAGGATTCCCCTAGTAAC-TGCGAGTG-AAGCGGGAAGAGCTCA
AATTTAAAATCTGGCGGTC------CCCGTGGCCG-TCCGAGTTGTAACCTAGAGAAGTGC-TATCCGCG
-CTGGACCGTGTACAAG-TCTCCTGGAACGGAGCGTCACAGAGGGTGAGAATCCCGTCTTTGACACGGAC
TACCAGGGCTTT-TGTGATGCGCTCTCGAAGAGTCGAGTTGTTTGGGAATGCAGCTCAAAATGGGTGGTA
AATTCCATCTAAAGCTAAATATTGGCGAGAGACCGATAGCGAACAAGTACCGTGAGGGAAAGATGAAAAG
AACTTTGGAAAGAGAGTTAAACAGTACGTGAAATTGTTGAAAGGGAAACGCTTGAAGTCAGTCGCGTCGG
-CCAGGGATCAACCTTGCAT--------TTATTTGCTGGGAGTACTTCCTGG--TCGACGGGTCAGCATC
AATTTTGATCGTCGGATAAAGGCCTAGGGAATGTGGCATC---CTCGGATGTG-----TTATAGCC-CTT
GGTCGCATGCGACGGTCGGGATTGAGGAACTCAGCACGCCGC--AAGGCCGGGGTA---TTCGTAC--CC
ACG-T-TCGTGCTTAGGATGCTGGCATAATGGCTTTAATCGACCCGTCTTGAAACACGGACCAAGGAGTC
TAACATGCCCGCGAGTGTTTGGGTGG-AAAACCCGAGCGCGTAATGAAAGTGAA---AGTTGAGACCTCT
GTCGTGGAGGGCATCGACGCCCGGACCAGACCTTCT--GTGACGGATCCGCGGTAGAGCGTGCATGTTGG
GACCCGAAAGATGGTGAACTATGCCTGAATAGGGTGAAGCCAGAGGAAACTCTGGTGGAGGCTCGTAGCG
ATTCTGACGTGCAAATCGA--TCGTCGAATTTGGGTATAGGGGCGAAAGACTAATCGAAAAGTGAAGAAA
ATTCTGGAATGTATATGTGTAAATTGTGGCAAGCTAAAGGCTGATATCGTGAGTCG-------CATCTCC
C------TTTACTCGTTTCGCACCCCCACCATCCCAATTTTCTGGGGGCTCTCTCCACATCCCATGGAGA
ACCCCAAACCCGCACCACGTTTGTTCCTTGACAATCGA-GGCGTTCTTCT----------ACCCGTG-GC
GTGG--------GCTTCGCGCGT---TTTCGATCGCTTGATCGCCGCGTTG----------CCCTGA---
----CATACGCCCGGTGTT---GGTTGGACACGAGG-TTGCGCGGTGAAATGGGGGGCTGAACGAGG-AG
TGCGGAAAAGAT-------------------------------------CCAACATC----------TGT
AATGTGAT-GGATGGCTCCACCGCTCT--CACTGTAACGCAGTTCGAG----TAGCGTGTGTTGCGAAT-
---TGCACT-TTTTA---ATTATATCTCCA--GTCCCTTGTGA------------------------TGG
TC--AAACGATTT----------------------------------------TGTTGTGGTAG-ACA--
-----GACACTGACGCTTTTATC-CGCATATTTGAATATTCACCTCCCATCTC-----------------
-----------GTCTTTGCGTGTTCTCTTTACGTCCATATCTCTCAAAAATAT--AAGTCGGATCCCAAT
TTTGCAGACAAGATTCGCCATATTCGGGATCCCAAAACCCGGATGGCCGTAGTCTGGGCTCATTGCAAGA
CCAAAATGATATGCGAACCGGATGAACCGAAG---GAAGCCGA---AGCAGGGGAGACCGAGGAACCAAA
GAAGGGGCATGGCGGTTGTGGGCATACTCAACCACAGATTCGGAAGGAGGGTCTCAAGTTATTTGTGCAA
TACAAGAAACTCAAGGACGATGATGAGGAAATCAAATCGTTGCAGCCAGATAAACGACCAA--TTACCGC
TTCTGAAGTTTATACTGCTTTCAAGAAGATGTCAGATTCGGACCTCCATCTGCTTGGCCTTTCAGACGAA
TACGCCAGACCAGAGTGGATGATTTTGACCGTCATGCCTGTCCCGCCTCCGCCCGTTCGTCCGAGTATCA
GAGACACCTGAAGGCCAGGCTTGTGGCCTCGTCAAGAACTTGGCACTCATGGCGTGCATTTCAGTCGGTT
CCTATTCAGCTCCAGTGATAGAGTTTTTAGAAGAGTGGGGTTTAGAATCCCTCGAAGAAAACGCGCACTC
TTCAA-TCCCTTGCACGAAAGTGTTCGTTAACGGCGTGTGGATGGGTGTCCATCGTGATCCCGCAAATCT
GGTTAAGACGATCAAAAAATTGCGGCGAAAGGACGATATCAGTCCGGAGGTGTCCGTCGTTCGGGATATT
CGTGAAAAAGAGTTGCGGTTGTATACCGATGCCGGGAGGGTTTGTCGGCCGTTGTTCATTGTTGAAAACC
AGCAGTTGGCTCTACAGAAGAAGCATATCAAATGGCTCAATCAAGGGTGC---AACGACACG---GAAGA
GGATTTTAAGTGGGAGCAATTGGTTAAAAGTGGGATTATCGAACTTCTTGATGCGGAAGAAGAAGAAACC
GTAATGATATCTATGACCCCAGAGGATCTGGAAAATTCACGGTTGCAACAAAGTGGTGTTGATCCTCATG
CGAATGATGGAGATTTTGATCCTGCTGCTCGCTTGAAGGCGGGTACCCATGCCCACACCTGGACGCATTG
TGAGATTCATCCTAGCATGATCTTGGGTATTTGTGCTAGTATCATCCCCTTCCCCGATCATAACCAGTCT
CCCCGTAAT-ACTTATCAATCCGCCATGG-----------------------------------------
------------TCGCGAGCACGCTCTCCTTGCTTTCACTCTCGGTGTCCGGCAACTCATCGTCGCCGTC
AACAAGATGGACACTA-CCAAGTGGAGTGAGGATCGTTTCAATGAAATTATCAAGGAAACCTCCACCTTC
ATCAAGAAGGTCGGCTACAACCCCAAAGCTGTTGCTTTCGTCCCCATCTCTGGCTGGCACGGTGACAACA
TGTTGGAAGAATCAGTCAACATGCCATGGTTCAAGGGCTGGACAAAGGAAATCAAGGGTGGTTCTGCCAA
GGGCAAGACCCTCCTCGATGCTATTGATGCTATCGAACCCCCAACAAGGCCTAATGACAAACCCCTCCGC
CTCCCTCTCCAGGATGTCTACAAAATCGGTGGTATTGGAACGGTGCCCGTCGGTCGTGTCGAGACCGGTA
TTATCAAGGCCGGAATGGTCGTCACCTTTGCCCCCACAAATGTCACCACTGAAGTCAAGTCGGTCGAAAT
GCATCACGAGCAGCTCGAGAGTGGTCAACCCGGTGACAACGTCGGCTTCAACGTCAAGAACGTCTCGGTC
AAGGATATTCGTCGTGGAAACGTTGCCTCCGATTCTAAGAACGACCCAGCGAAGGAAGCTGCATCTTTCA
ACGCCCAGGTCATCGTCCTCAACCACCCCGGTCAAATTGGTGCCGGTTACGCCCCCGTCC----------
----------------------------------------------------------------------
-------------------------------------------------------------------GAA
GTGTTACCTTTTCTTTCTACTTGGGTTTCTATTTTTGGGTTACATCATTTTTCTATTACAAATATTTCTA
TTTATAGTTCTTTAATTTTAATTATTGTTATAGGATTACATTTTTTAGGGGATAATAAAAGAAAATTAAT
ACCTTCTAAATGGTCTATTTTACTAGAAAGCTCTTTTGAAAGTTTGAAAAATATGGTGAGAGAACAAATA
GGTAATTTAAATGAATTGTATTTACCTTTTATTTATTCTTTATTTTTTTTTGTTTTAATAGCTAATTTAA
TCTCTAATGTTCCTTACTCATTTGCTGTTACATCAAGTGCAATAGTTTGTTTAGGTTTAAGTTTTACTAT
TTTTATAGGTGTAACTATTTTAGCTTTATCTATAAATGGTATTAAATTT-TTCTCTTTTTTTATTCCTGA
AGGAACTCCTTTAGC
>KUN_HKAS_55043_Hygrophorus_flavodiscus
---------------------------------------------GGATCATTGTTG-GATTATTTATTT
TGA-AGGGGTTGTAGCTGGTCTTTAAA--AAAAAAGACA-TGTGCACACCTCTATCG-------------
-----AAACAATCACACCCTGTGCACA-TTTTGTAGACCTTT----------------------------
----------------------------------------------------------------------
----------------------------------------------------------------------
----------------------------------------------------------------------
----------------------------------------------------------------------
----------------------------------TGGTCTATGTTTTTC----------ATACACAC---
-CTTGTAAAAG-----TTTTAGAATG-TTTGTT---------------------------------GGCA
TTAATAAATAATACAACTTTCAACAACGGATCTCTTGGCTCTCGCATCGATGAAGAACGCAGCGAAACGC
GATAAGTAATGTGAATTGCAGAATTCAGTGAATCATCGAATCTTTGAACGCACCTTGCGCACCTTGGT--
ATTCCAAGGTGCATGCCTGTTTGAGTG-TCATTAAAAATCATCAATCACTTGGTCTTTTT----------
-----------GAAGAAAA-AGTGAATTGGACTTGGAGA-------TTGCTGGCTAT-------------
-CAAAGTCAGCTTCTCTT-AAATGCATTAGCGTGTACACTTT----------GTGGATAGGCTTTGGTT-
---TGATAAAT---------------AATCTATGCCA----------TCGCTGTGA--------------
----------AGCAAG---------------AAGT---------------CAGCTGCCAATACGTTCTTT
T-------TTTTTTGA----------ACATTTT--GACTTTGACCTCAAATCA-----------------
---------------------------AGGATTCCCCTAGTAAC-TGCGAGTG-AAGAGGGAAAAGCTCA
AATTTAAAATCTGTCAGCC------TTTACGGTTG-TCCGAGTTGTAATCTAGAGAAGTGC-TTTCCGCG
-CTGGACCGTGTACAAG-TCTCTTGGAACAGAGCATCATAGAGGGTGAAAATCCCGTCTTTGACACGGAC
TACCAGTGCTTA-TGTGATGCGCTCTCAAAGAGTCGAGTTGTTTGGGAATGCAGCTCAAAATGGGTGGTA
AATTCCATCTAAAGCTAAATATTGGCGAGAGACCGATAGCGAACAAGTACCGTGAGGGAAAGATGAAAAG
AACTTTGGAAAGAGAGTTAAACAGTACGTGAAATTGTTGAAAGGAAAACGCTTGAAGTCAGTCACGTTGG
-CCAAAAATCAACCT----------------TTAACAGGGTGTAATTTTTGG-CTTTACGGGTCAGCATC
AATTTTGATCATTGGATAAAAGCTAATATTATAT-GCGTT---TTCGGACGTG--------TAGTCTTTT
GGTTGAATGCAATGGTTGGGATTGAGGAACTCAGCATGCCGA--AAGGCCGGGTCT--TTATTGA---CC
ACG-T-ACGTGCTTAGGATGCTGGCATAATGGCTTTAATCGACCCGTCTTGAAACACGGACCAAGGAGTC
TAACATGCACGCGAGTGTTTGAGTGG-AAAACCCGAGCGCGTAATGAAAGTGAA--AAGTTGAGATCTTT
GTTATGAAGAGCATCGACGCCCGGACCAGAACTTTT--GTGACGGTTCCGCGGTATAGCGTGTATGTTGG
GACCCGAAAGATGGTGAACTATGCCTGAATAGGGTGAAGCCAGAGGAAACTCTGGTGAAGGCTCGTAGCG
ATTCTGACGTGCAAATCGA--TCGTCGAATTTGGGTATAGGGGCGAAAGACTAATCGAAAAGTGAAGAAA
ATATTGGAATGTATATGTGTAAATTGTGGAAAGCTAAAAGCCGACATCGTGAGTCG-------CGTCTCC
CTTTCC-TCTACTCGTTTCGCA-CCCCACCATCCCAATTTTCTGGGGGCTCTCTCCACATCCCATGGAGA
ACCCCAAACCCGCACCACGTCAGTTCCTTGACAATCGA-GGCGTTCTTCT----------ACCTGTG-GT
GTGG--------TCGGCGCGCGT---TTTCGGTCGCTTGATCGCCGCGCTGA---------CCATT----
-----ATACACCCGGTGTT---GGTTGGACACGAGG-TTGCGCGGTGAAATGGGGGGCTGAACGAGG-AG
TGCGAAAAGATA-------CCAGAAATGCAGTTCGTGT----------GACCATACA------------C
ACTGCGAT-GGATGGCTGCACCGCTCT-CCTCTGTGACGCAGAGGGAG----TTGCGTGTGTTAGGCCT-
----GCAC--TTTTG-ACTCGATGTCTTGT-CGCCCCCTGTTGA-----------------------TGA
T---AATGAATTT--TCCTGTTG---------TTGGCCTGTCATG--------TTTCGGTAGAC-ACA--
-----CATGCTGACTCTTTTACC-CTCATATCTGATGAACTCGTCCCT----------------------
-------------------------------CTCGAATGAAAATT-ACTTTGT--AAGTCGGACCCCAAT
TTCGCGGAGAAAATTCGGCATGTCCGCGATCCCAAAAGACGAATGGCCGTCGTTTGGGCCCATTGCAAGA
CGAAAATGGTGTGCGAGCCTGATGAACCCAAGGAAGAAGGTGA---TGGCGCCGAAAACGAGGAGCCCAA
GAAGGGTCATGGCGGATGTGGTCACATCCAGCCCCAAATCAGGAAAGAAGGACTGAAGCTCTTTGTGCAA
TACAAGAAGCCAAAGGATGACGATGAGGAGATCAAGTCGTTGCAACCCGATAAAAGGCTTA--TCACAGC
ACAGGAAGTGTACATCGTTTTCAAAAAGATGTTAGATTCGGATCTTCACCTCCTTGGCCTTTCGGACGAG
TATGCTCGTCCGGAGTGGATGATTTTGACCGTTATGCCCGTCCCTCCCCCTCCTGTTCGTCCGAGTAT--
---ACTCCTGAGGGGCAAGCCTGTGGTCTTGTAAAAAATTTGGCGCTCATGGCGTGCATATCCGTGGGTT
CCTATTCGGCACCCGTGATCGAGTTCCTGGAGGAGTGGGGTTTGGAATCTCTGGAAGAGAATGCGCACTC
TCAGA-CCCCCTGTACGAAGGTTTTCGTCAACGGGGTTTGGATGGGTGTCCATCGTGATCCCGCGAACTT
GGTCAAGACGATCAAGAAATTGCGTAGGAAGGATGATATCAGTCCTGAAGTGTCGGTCGTGCGAGACATC
CGTGAGAAGGAATTGCGACTATATACCGACGCGGGTCGAGTGTGCCGACCGCTTTTCATTGTCGAGAATC
AACAACTCGCGTTGCAGAAAAAGCATATCAAGTGGTTGAACCAAGGGTACCGAGATGATGAT---GGCGA
AGAGTTCAAGTACGAGCAACTGATCAAAGGCGGCATAATCGAGTTATTGGATGCTGAAGAGGAGGAAACT
GTCATGATTTCCATGACGCCGGAGGATCTGGAAAATTCACGGTTACAGCAGAGTGGCCAAGACCCCCATG
AAAACGATGGAGAGTTTGACCCAGCCGTTCGGTTGAAGGCGGGGATCAATGCTCACACTTGGACTCATTG
TGAAATTCACCCTAGTATGATATTGGGTATCTGTGCTAGTATTATTCCGTTCCCCGATCACAATCAGTCT
CCTCGTAACACTTTATCAATCTGCCATGGATTGCTGGTGGTACCGGTGAATTCGAAGCCGGTATCTCCAA
GGATGGCCAGACTCGCGAGCACGCTCTTCTTGCCTTTACTCTTGGTGTCCGGCAGCTCATTGTCGCCGTC
AACAAAATGGACACGA-CCAAGTGGAGCGAGGACCGTTTCAACGAAATCATCAAGGAGACGTCCACCTTC
ATCAAGAAAGTCGGCTACAACCCCAAGGCCGTGGCTTTCGTCCCGATCTCTGGCTGGCACGGTGACAACA
TGTTGGAGGAATCCCCCAACATGCCATGGTTCAAGGGCTGGACCAAAGAAACCAAGGGTGGTGTTGTCAA
GGGCAAGACCCTCCTTGATGCCATCGATGCCATCGAACCTCCCGTCCGACCTCATGACAAGCCGCTCCGT
CTTCCCCTCCAGGATGTCTACAAAATTGGTGGTATCGGCACAGTACCCGTGGGCCGTGTTGAAACTGGTA
TCATCAAGGCTGGAATGGTCGTCTCCTTCGCCCCATCAAACGTCACCACTGAAGTCAAGTCCGTCGAAAT
GCACCACGAGCAACTTGAACAGGGCAACCCAGGTGACAATGTCGGTTTCAACGTGAAGAACGTGTCGGTT
AAGGATATTCGTCGTGGAAACGTCGCTTCGGACTCTAAGAACGACCCCGCCAAGGAGGCAGCATCTTTCA
ACGCCCAGGTCATCGTTCTTAACCACCCCGGTCAGATTGGCGCTGGTTATGCCCCCGTCCTCGATTGCCA
CACGGCCCACATTGCCTGCAAGTTCGCTGAGCTCATTGAGAAGATCGATCGTCGGACTGGTAAATCCATG
GAAGCCTCCCCGAAATTCGTCAAATCCGGTGATGCCTGTATCGTCAAGCTGA-TCCCAAGCAAGCCCGAA
GTAACTAATTTATTAGGTTTAAATGCACCTATTTTTGGTTATTTAAATATAACTTTAACTAATTTAGCTT
TATATTCTACATTAATAATATTGTTAATTGTAGGATTACATTTTATGGGAAATAATGATACTAAATTATT
ACCTTCAAAATGGTCTATTGCATTAGAAAGTTTATTTGCTAGTATAAATTCTATGGTTAGAGAACAAATA
GGT------AAAGAAATTTATTTACCTTTTATTTATTCATTATTTTTCTTTATTTTAATTGCTAATTTAA
CAGGTAATGTTCCTTATTCTTTTACAATTACTTCTTCAATTATAGTTTCAATAGGTCTAAGTTTCACTAT
TTTTATTGGAGTAACAATACTAGGATTAAGTATACATAG-ATTACATTTCTTTTCATACTTTATACCATC
CGGTACACCTTTAGC
>KUN_HKAS_112562_Spodocybe_rugosiceps
------------------------------------------------------------TCTTGACTTG
GTG-AAGCTGTTTTGCTGGCCTCCCCT----GGGGGGCA-TGTGCACGCTTCCCAA-TCAGT--------
-----TTTCTCTACCCACCTGTGCACC-CTCTGTAGGTACCGGATT------------------------
----------------------------------------------------------------------
----------------------------------------------------------------------
----------------------------------------------------------------------
------------------TGGAGGCTGCTTGGGTTTT---------------------------------
--------CCTGGCCGCCTCTTGTATC-TTTTC-GGGCCTGCGTGCTTTA--------CACACACAC---
-TTTATCAACGAATGTTCTTTGAATG-CCCTTGATG------------------------AATAATCAAG
AAAAACCTTTGTACAACTTTCAACAACGGATCTCTTGGCTCTCGCATCGATGAAGAACGCAGCGAAATGC
GATAAGTAATGTGAATTGCAGAATTCAGTGAATCATCGAATCTTTGAACGCACCTTGCGCCCTCTGGT--
ATTCCGGAGGGCATGCCTGTTTGAGTG-TCATTTAATTC--TCAACCCACAACTGGCTTTTTTC------
---------TAGCTGGGGACTGGGCTTTGGATTGTTGGAG----GTGTGCCGGCCTT------------T
ATCTGGTCGGCTCCTCTC-AAATGCATTAGCGAGGACCCTCTC---------CTTCTTTGCCTCTGGCG-
---TGATAAACA----------TC-TTGTTTACGCCG----------TCGTTTGTG--------------
----------AGTAGG----------AAAGGGGTCGCC------------TGGCTTCTA-----------
---------AAAACAAAAA-------TTATTGACAACATCTGACCTC-----------------------
---------------------------AGGATTCCCCTAGTAAC-TGCGAGTG-AAGCGGGAAGAGCTCA
AATTTAAAATCTGGCGGTC------CCCGTGGCCG-TCCGAGTTGTAACCTAGAGAAGTGC-TATCCGCG
-CTGGACCGTGTACAAG-TCTCCTGGAACGGAGCGTCACAGAGGGTGAGAATCCCGTCTTTGACACGGAC
TACCAGGGCTTT-TGTGATGCGCTCTCGAAGAGTCGAGTTGTTTGGGAATGCAGCTCAAAATGGGTGGTA
AATTCCATCTAAAGCTAAATATTGGCGAGAGACCGATAGCGAACAAGTACCGTGAGGGAAAGATGAAAAG
AACTTTGGAAAGAGAGTTAAACAGTACGTGAAATTGTTGAAAGGGAAACGCTTGAAGTCAGTCGCGTCGG
-CCAGGGATCAACCTTGCAT--------TTATTTGCTGGGAGTACTTCCTGG--TCGACGGGTCAGCATC
AATTTTGATCGTCGGATAAAGGCCTAGGGAATGTGGCATC---CTCGGATGTG-----TTATAGCC-CTT
GGTCGCATGCGACGGTCGGGATTGAGGAACTCAGCACGCCGC--AAGGCCGGGGTA---TTCGTAC--CC
ACG-T-TCGTGCTTAGGATGCTGGCATAATGGCTTTAATCGACCCGTCTTGAAACACGGACCAAGGAGTC
TAACATGCCCGCGAGTGTTTGGGTGG-AAAACCCGAGCGCGTAATGAAAGTGAA---AGTTGAGACCTCT
GTCGTGGAGGGCATCGACGCCCGGACCAGACCTTCT--GTGACGGATCCGCGGTAGAGCGTGCATGTTGG
GACCCGAAAGATGGTGAACTATGCCTGAATAGGGTGAAGCCAGAGGAAACTCTGGTGGAGGCTCGTAGCG
ATTCTGACGTGCAAATCGA--TCGTCGAATTTGGGTATAGGGGCGAAAGACTAATCGAAAAGTGAAGAAA
ATTCTGGAATGTATATGTGTAAATTGTGGCAAGCTAAAGGCTGATATCGTGAGTCG-------CATCTCC
C------TTTACTCGTTTCGCACCCCCACCATCCCAATTTTCTGGGGGCTCTCTCCACATCCCATGGAGA
ACCCCAAACCCGCACCACGTTTGTTCCTTGACAATCGA-GGCGTTCTTCT----------ACCCGTG-GC
GTGG--------GCTTCGCGCGT---TTTCGATCGCTTGATCGCCGCGTTG----------CCCTGA---
----CATACGCCCGGTGTT---GGTTGGACACGAGG-TTGCGTGGTGAAATGGGGGGCTGAACGAGG-AG
TGCGGAAAAGAT-------------------------------------CCAACATC----------TGT
AATGTGAT-GGATGGCTCCACCGCTCT--CACTGTAACGCAGTTCGAG----TAGCGTGTGTTGCGAAT-
---TGCACT-TTTTA---ATTATATCTCCA--GCCCCTTGTGA------------------------TGG
TC--AAACGATTT----------------------------------------TGTTGTGGTAG-ACA--
-----GACACTGACGCTTTTATC-CGCATATTTGAATATTCACCTCCCATCTC-----------------
-----------GTCTTTGCGTGTTCTCTTTACGTCCATATCTCTCAAAAATAT--AAGTCGGATCCCAAT
TTTGCAGACAAGATTCGCCATATTCGGGATCCCAAAACCCGGATGGCCGTAGTCTGGGCTCATTGCAAGA
CCAAAATGATATGCGAACCGGATGAACCGAAG---GAAGCCGA---AGCGGGGGAGACCGAGGAACCAAA
GAAGGGGCATGGCGGTTGTGGGCATACTCAACCACAGATTCGGAAGGAGGGTCTCAAGTTATTTGTGCAA
TACAAGAAACTCAAGGACGATGATGAGGAAATCAAATCGTTGCAGCCAGATAAACGACCAA--TTACCGC
TTCTGAAGTTTATACTGCTTTCAAGAAGATGTCAGATTCGGACCTCCATCTGCTTGGCCTTTCAGACGAA
TACGCCAGACCAGAGTGGATGATTTTGACCGTCATGCCTGTCCCGCCTCCGCCCGTTCGTCCGAGCATCA
GAGACACCTGAAGGCCAGGCTTGTGGCCTCGTCAAGAACTTGGCACTCATGGCGTGCATTTCAGTCGGTT
CCTACTCAGCTCCAGTTATAGAGTTTTTAGAAGAGTGGGGTTTAGAATCCCTCGAAGAAAACGCGCACTC
TTCAA-TCCCTTGCACGAAAGTGTTCGTTAACGGCGTGTGGATGGGTGTCCACCGTGATCCCGCAAATCT
GGTTAAGACGATCAAAAAGTTGCGGAGAAAGGACGATATCAGTCCGGAAGTGTCCGTCGTTCGGGATATT
CGTGAAAAAGAGTTGCGGTTGTATACCGATGCCGGGAGGGTTTGTCGGCCGTTGTTCATTGTTGAAAACC
AGCAGTTGGCTCTACAGAAGAAGCATATCAAATGGCTCAATCAAGGGTGC---AACGACACG---GAGGA
GGATTTTAAGTGGGAGCAATTGGTTAAAAGTGGGATTATCGAACTTCTTGATGCGGAAGAAGAAGAAACC
GTAATGATATCTATGACCCCAGAGGATCTGGAAAATTCACGGTTGCAACAAAGTGGTGTTGATCCTCATG
CGAATGATGGAGATTTTGATCCTGCCGCTCGCTTGAAGGCGGGTACCCATGCCCACACCTGGACGCATTG
TGAGATTCATCCTAGCATGATCTTGGGTATTTGTGCTAGTATCATCCCCTTCCCCGATCATAACCAGTCT
CCCCGTAAT-ACTTATCAATCCGCCATGGATTGCTGGTGGTACCGGTGAATTTGAAGCCGGTATCTCCAA
GGATGGTCAGACTCGCGAGCACGCTCTCCTTGCTTTCACTCTCGGTGTCCGGCAACTCATCGTCGCCGTC
AACAAGATGGACACTA-CCAAGTGGAGTGAGGATCGTTTCAATGAAATTATCAAGGAAACCTCCACCTTC
ATCAAGAAGGTCGGCTACAACCCCAAAGCTGTTGCTTTCGTCCCCATCTCTGGCTGGCACGGTGACAACA
TGTTGGAAGAATCAGTCAACATGCCATGGTTCAAGGGCTGGACAAAGGAAATCAAGGGTGGTTCTGCCAA
GGGCAAGACCCTCCTTGATGCTATTGATGCTATCGAACCCCCAACAAGGCCTAATGACAAACCCCTCCGC
CTCCCTCTCCAGGATGTCTACAAAATCGGTGGTATTGGAACGGTGCCCGTCGGTCGTGTCGAGACCGGTA
TTATCAAGGCCGGAATGGTCGTCACCTTTGCCCCCACAAATGTCACCACTGAAGTCAAGTCGGTCGAAAT
GCATCACGAGCAGCTCGAGAGTGGTCAACCCGGTGACAACGTCGGCTTCAACGTCAAGAACGTCTCGGTC
AAGGATATTCGTCGTGGAAACGTTGCCTCCGATTCTAAGAACGACCCAGCGAAGGAAGCTGCATCTTTCA
ACGCCCAGGTCATTGTCCTCAACCACCCCGGTCAAATTGGTGCCGGTTACGCCCCCGTCCTTGATTGCCA
CACTGCCCACATCGCCTGTAAATTCGCCGAGCTCATTGAGAAGATCGATCGTCGGAGTGGTAAATCACTC
GAAATGGCACCCAAGTTCGTCAAGTCGGGTGATGCGTGCATTGTCAAACTTG-TTCCAAGCAAGCCCGAA
GTGTTACCTTTTCTTTCTACTTGGGTTTCTATTTTTGGGTTACATCATTTTTCTATTACAAATATTTCTA
TTTATAGTTCTTTAATTTTAATTATTGTTATAGGATTACATTTTTTAGGGGATAATAAAAGAAAATTAAT
ACCTTCTAAATGGTCTATTTTACTAGAAAGCTCTTTTGAAAGTTTGAAAAATATGGTGAGAGAACAAATA
GGTAATTTAAATGAATTGTATTTACCTTTTATTTATTCTTTATTTTTTTTTGTTTTAATAGCTAATTTAA
TCTCTAATGTTCCTTACTCATTTGCTGTTACATCAAGTGCAATAGTTTGTTTAGGTTTAAGTTTTACTAT
TTTTATAGGTGTAACTATTTTAGCTTTATCTATAAATGGTATTAAATTT-TTCTCTTTTTTTATTCCTGA
AGGAACTCCTTTAGC
>KUN_HKAS_112564_Spodocybe_bispora
GGAAGTAAAAGTCGTAACAAGGTTTCCGTAGGTGAACCTGCGGAAGGATCATTATCG-AATCTTGACTTG
GTG-AAGCTGTTTTGCTGGCCCCCTGC----TGAGGGCA-TGTGCACGCTTCCCCAATCAGT--------
-----TTTCTCTACCCACCTGTGCACT-CTCTGTAGGTACCGGATT------------------------
----------------------------------------------------------------------
----------------------------------------------------------------------
----------------------------------------------------------------------
------------------TGGAGGCTGCT-GGGTTTT---------------------------------
--------CCTGGCCACCTCTTGTGTCTTTTTC-GGACCTGCGTGCTTTA--------CACACACAC---
CTTTATCAATGAATGTTCTTTGAATG-CCCTTGATTGAAA-------------------AATCAAGAAAA
AAAAACCTTTGTACAACTTTCAACAACGGATCTCTTGGCTCTCGCATCGATGAAGAACGCAGCGAAATGC
GATAAGTAATGTGAATTGCAGAATTCAGTGAATCATCGAATCTTTGAACGCACCTTGCGCCCTCTGGT--
ATTCCGGAGGGCATGCCTGTTTGAGTG-TCATTTAATTC--TCAACCCACAACTGGCTTTTTCT------
---------TGGCTGGGGG-TGGGCTTTGGATTGTTGGAG----GTGTGCCGGCCTT-------------
-TCTGGTCGGCTCCTCTC-AAATGCATTAGCGAGGACCCTCTC---------CTTATTTGCCTCTGGCG-
---TGATAAACA----------TC-ATGTTTACGCCG----------TCGTTTGCG--------------
----------AGTAGG----------AAAGGAGCTTTCC-----------TGGCTTCT------------
---------AAAACAAAAGTACCCCTTTATTGAC-ACATCTGACCTCAAATCAGGTAGGACTACCCGCTG
AACTTAAGCATATCAATAAGCGGAGGAAGGATTCCCCTAGTAAC-TGCGAGTG-AAGCGGGAAAAGCTCA
AATTTGAAATCTGGCGGTC------CCTGTGGCCG-TCCGAGTTGTAACCTAGAGAAGTGC-TATCCGCG
-CTGGACCGTGTACAAG-TCTCCTGGAACGGAGCGTCACAGAGGGTGAGAATCCCGTCTTTGACACGGAC
TACCAGGGCTTT-TGTGATGCGCTCTCGAAGAGTCGAGTTGTTTGGGAATGCAGCTCAAAATGGGTGGTA
AATTCCATCTAAAGCTAAATATTGGCGAGAGACCGATAGCGAACAAGTACCGTGAGGGAAAGATGAAAAG
AACTTTGGAAAGAGAGTTAAACAGTACGTGAAATTGTTGAAAGGGAAACGCTTGAAGTCAGTCGCGTCGG
-CCAGGGATCAACCTTGCAT--------TTCTTTGCTGGGAGTACTTCCTGG--TCGACGGGTCAGCATC
AATTTTGATCGTCGGATAAAGGCCTAGGGAATGTGGCATC---CTCGGATGTG-----TTATAGCC-CTG
GGTCGCATGCGACGGTCGGGATTGAGGAACTCAGCACGCCGC--AAGGCCGGGGTA---TTCGTAC--CC
ACG-T-TCGTGCTTAGGATGCTGGCATAATGGCTTTAATCGACCCGTCTTGAAACACGGACCAAGGAGTC
TAACATGCCCGCGAGTGTTTGGGTGG-AAAACCCGAGCGCGTAATGAAAGTGAA---AGTTGAGACCTCT
GTCGTGGAGGGCATCGACGCCCGGACCAGACCTTCT--GTGACGGATCCGCGGTAGAGCGTGTATGTTGG
GACCCGAAAGATGGTGAACTATGCCTGAATAGGGTGAAGCCAGAGGAAACTCTGGTGGAGGCTCGTAGCG
ATTCTGACGTGCAAATCGA--TCGTCGAATTTGGGTATAGGGGCGAAAGACTAATCGAAAAGTGAAGAAA
ATTTTGGAGTGTATATGTGTAAATTGTGGCAAGCTAAAGGCTGACATCGTGAGTCG-------CATCTCC
C------TTTACTCGTTTCGCACCCCCACCATCCCAATTTTCTGGGGGCTCTCTCCACATCCCATGGAGA
ACCCCAAACCCGCACCACGTTTGTTCCTTGACAATCGA-GGCGTTCTTCT----------ACCCGTG-GC
GTGG--------GCTTCGCGCGT---TTTCGATCGCTTGATCGCCGCGTTG----------CCCTGG---
----CATACGCCCGGTGTT---GGTTGGACACGAGG-TTGCGTGGTGAAATGGGGGGCTGAACGAGG-AG
TGCGGAAAAGAT-------------------------------------CCAACATC----------TGT
AATCTGAT-GGATGGCTCCACCGCGCT--CACTGTAACGCAGTTCGAG----TAGCGTGTGTTGCGCCT-
---TGCACT-TTTTA---ATTATATCTCCA--GCCCCTTGTGA------------------------TGG
TCAAAAATGGTTT----------------------------------------TGTTTTGGTAG-ACA--
-----GACGCTGACGCTTTTATC-CGCATATTTGAATATTCACCTCCCATCTC-----------------
-----------GTCTTTGCGTGTTCTCTTTACGTCCATATCTCTCAAAAATAT--AAGTCGGATCCCAAT
TTTGCAGACAAGATTCGCCATATTCGGGATCCCAAGACCCGGATGGCCGTAGTTTGGGCTCATTGCAAGA
CCAAAATGATATGCGAACCGGATGAACCGAAG---GAAGCCGA---AACAGGAGAGGGCGAGGAGCTAAA
AAAGGGGCATGGCGGTTGTGGACATAATCAACCACAGATTCGGAAGGAGGGTCTAAAATTATTTGTGCAA
TACAAGAAACCCAAGGACGATGATGAGGAAATCAAATCATTGCAGCCAGATAAACGGCCAA--TCACCGC
TTCTGAAGTTTATACTGCTTTCAAGAAGATGTCGGATTCGGATCTTCATCTTCTTGGCCTATCAGATGAA
TACGCGAGACCAGAGTGGATGATCTTGACCGTCATGCCTGTTCCGCCCCCGCCTGTTCGTCCGAGCATCA
GAGACACCTGAAGGCCAGGCTTGTGGTCTCGTCAAGAACTTGGCACTCATGGCATGCATATCAGTCGGTT
CCTACTCTGCTCCAGTTATAGAGTTTCTAGAGGAGTGGGGTTTAGAATCTCTCGAAGAAAACGCACATTC
TTCAA-TCCCTTGCACAAAAGTGTTCGTTAACGGGGTGTGGATGGGTGTCCATCGCGATCCCGCAAATTT
GGTTAAAACGATCAAAAAGTTGCGGAGAAAGGACGACATCAGTCCAGAGGTGTCCGTCGTTCGAGATATT
CGTGAAAAAGAGTTGCGACTGTATACTGATGCCGGGAGGGTTTGTCGGCCGTTGTTCATTGTCGAAAACC
AGCAGTTAGCTCTACAGAAGAAGCACATTAAATGGCTTAACCAAGGGTAC---AATGACACG---GAAGA
GGAGTTCAAGTGGGAGCAATTGATTAAAAGCGGGATTATCGAACTTCTCGATGCCGAAGAAGAAGAGACC
GTAATGATATCCATGACCCCAGAGGATCTGGAGAATTCACGATTGCAACAAAGTGGTGTTGATCCTCATG
CGAATGATGGAGATTTTGACCCTGCTGCTCGCTTGAAGGCAGGTACCCATGCGCACACCTGGACGCATTG
TGAGATTCATCCTAGCATGATCCTGGGTATTTGTGCCAGTATCATCCCCTTCCCCGATCATAACCAGTCT
CCCCGTAAT-ACATATCAATCCGCCATGGATTGCTGGCGGTACCGGTGAATTTGAAGCCGGTATCTCCAA
GGATGGTCAGACCCGCGAGCACGCTCTCCTTGCTTTCACTCTCGGTGTCCGACAACTCATTGTTGCCGTC
AACAAGATGGACACCA-CCAAGTGGAGTGAGGACCGTTTCAATGAAATTATCAAGGAAACCTCTACCTTC
ATCAAGAAGGTCGGGTACAACCCCAAGGCTGTTGCTTTTGTCCCCATCTCTGGCTGGCACGGTGACAACA
TGTTGGAGGCGTCACCCAATATGGAATGGTTCAAGGGCTGGACAAAGGAAATCAAGGGTGGTGTTGCCAA
GGGTAAGACCCTCCTCGAGGCTATCGATGCTATCGAACCCCCAGCGAGGCCTACCGACAAACCTCTCCGC
CTCCCTCTTCAGGATGTCTACAAAATTGGTGGTATTGGAACGGTGCCCGTCGGTCGTGTCGAGACCGGTA
TCATCAAGGCCGGAATGATCGTCACCTTTGCCCCCACAAACGTCACCACTGAAGTCAAGTCGGTCGAAAT
GCATCACGAGCAACTCGAGAGTGGTCAGCCCGGTGACAACGTCGGCTTCAACGTCAAGAACGTCTCGGTC
AAGGATATTCGTCGTGGAAACGTTGCTTCCGACTCTAAGAACGACCCAGCAAAAGAAGCTGCATCATTCA
ACGCCCAGGTCATTGTTCTCAACCACCCCGGTCAAATTGGTGCCGGTTACGCCCCCGTCCTCGATTGTCA
CACCGCCCACATTGCATGTAAATTCGCCGAGCTCATTGAGAAGATTGATCGCCGGACTGGTAAAACAATG
GAAGCGGCACCCAAGTTCGTCAAGTCAGGTGATGCGTGCATTGTCAAGCTTG-TTCCCAGTAAGCCCGAA
GTGTTACCTTTTCTTTCTACTTGGATTTCTATTTTTGGGTTACATCATTTTTCTATTACAAATATTTCTA
TTTATAGTTCTTTAATTTTAATTATAGTAATAGGATTACATTTTTTAGGGGATAATAAAAGAAAATTAAT
ACCTTCTAAATGGTCTATTTTATTAGAGAGCTCTTTTGAAAGTTTGAAAAATATGGTAAGAGAGCAAATA
GGTAATTTAAATGAATTATATTTACCTTTTATATATTCTTTATTTTTTTTTGTTTTAATAGCTAATTTAA
TTTCTAATGTTCCTTACTCATTTGCTGTTACATCTAGTGCAATAGTTTGTTTAGGTTTAAGTTTTACTAT
TTTTATAGGTGTAACTATTTTAGCTTTATCTATAAATGGTATTAAATTT-TTCTCTTTCTTTATTCCTGA
AGGAACTCCTTTAGC
>KUN_HKAS_112563_Spodocybe_rugosiceps
GGAAGTAAAAGTCGTAACAAGGTTTCCGTAGGTGAACCTGCGGAAGGATCATTATCG-AATCTTGACTTG
GTG-AAGCTGTTTTGCTGGCCTCCCCT----GGGGGGCA-TGTGCACGCTTCCCAA-TCAGT--------
-----TTTCTCTACCCACCTGTGCACC-CTCTGTAGGTACCGGATT------------------------
----------------------------------------------------------------------
----------------------------------------------------------------------
----------------------------------------------------------------------
------------------TGGAGGCTGCTTGGGTTTT---------------------------------
--------CCTGGCCGCCTCTTGTATC-TTTTC-GGGCCTGCGTGCTTTA--------CACACACAC---
-TTTATCAACGAATGTTCTTTGAATG-CCCTTGATG------------------------AATAATCAAG
AAAAACCTTTGTACAACTTTCAACAACGGATCTCTTGGCTCTCGCATCGATGAAGAACGCAGCGAAATGC
GATAAGTAATGTGAATTGCAGAATTCAGTGAATCATCGAATCTTTGAACGCACCTTGCGCCCTCTGGT--
ATTCCGGAGGGCATGCCTGTTTGAGTG-TCATTTAATTC--TCAACCCACAACTGGCTTTTTTC------
---------TAGCTGGGGACTGGGCTTTGGATTGTTGGAG----GTGTGCCGGCCTT------------T
ATCTGGTCGGCTCCTCTC-AAATGCATTAGCGAGGACCCTCTC---------CTTCTTTGCCTCTGGCG-
---TGATAAACA----------TC-TTGTTTACGCCG----------TCGTTTGTG--------------
----------AGTAGG----------AAAGGGGTCGCC------------TGGCTTCTA-----------
---------AAAACAAAAA-------TTATTGACAACATCTGACCTCAAATCAGGTAGGACTACCCGCTG
AACTTAAGCATATCAATAAGCGGAGGAAGGATTCCCCTAGTAAC-TGCGAGTG-AAGCGGGAAGAGCTCA
AATTTAAAATCTGGCGGTC------CCCGTGGCCG-TCCGAGTTGTAACCTAGAGAAGTGC-TATCCGCG
-CTGGACCGTGTACAAG-TCTCCTGGAACGGAGCGTCACAGAGGGTGAGAATCCCGTCTTTGACACGGAC
TACCAGGGCTTT-TGTGATGCGCTCTCGAAGAGTCGAGTTGTTTGGGAATGCAGCTCAAAATGGGTGGTA
AATTCCATCTAAAGCTAAATATTGGCGAGAGACCGATAGCGAACAAGTACCGTGAGGGAAAGATGAAAAG
AACTTTGGAAAGAGAGTTAAACAGTACGTGAAATTGTTGAAAGGGAAACGCTTGAAGTCAGTCGCGTCGG
-CCAGGGATCAACCTTGCAT--------TTATTTGCTGGGAGTACTTCCTGG--TCGACGGGTCAGCATC
AATTTTGATCGTCGGATAAAGGCCTAGGGAATGTGGCATC---CTCGGATGTG-----TTATAGCC-CTT
GGTCGCATGCGACGGTCGGGATTGAGGAACTCAGCACGCCGC--AAGGCCGGGGTA---TTCGTAC--CC
ACG-T-TCGTGCTTAGGATGCTGGCATAATGGCTTTAATCGACCCGTCTTGAAACACGGACCAAGGAGTC
TAACATGCCCGCGAGTGTTTGGGTGG-AAAACCCGAGCGCGTAATGAAAGTGAA---AGTTGAGACCTCT
GTCGTGGAGGGCATCGACGCCCGGACCAGACCTTCT--GTGACGGATCCGCGGTAGAGCGTGCATGTTGG
GACCCGAAAGATGGTGAACTATGCCTGAATAGGGTGAAGCCAGAGGAAACTCTGGTGGAGGCTCGTAGCG
ATTCTGACGTGCAAATCGA--TCGTCGAATTTGGGTATAGGGGCGAAAGACTAATCGAAAAGTGAAGAAA
ATTCTGGAATGTATATGTGTAAATTGTGGCAAGCTAAAGGCTGATATCGTGAGTCG-------CATCTCC
C------TTTACTCGTTTCGCACCCCCACCATCCCAATTTTCTGGGGGCTCTCTCCACATCCCATGGAGA
ACCCCAAACCCGCACCACGTTTGTTCCTTGACAATCGA-GGCGTTCTTCT----------ACCCGTG-GG
GTGG--------GCTTCGCGCGT---TTTCGATCGCTTGATCGCCGCGTTG----------CCCTGA---
----CATACGCCCGGTGTT---GGTTGGACACGAGG-TTGCGTGGTGAAATGGGGGGCTGAACGAGG-AG
TGCGGAAAAGAT-------------------------------------CCAACATC----------TGT
AATGTGAT-GGATGGCTCCACCGCTCT--CACTGTAACGCAGTTCGAG----TAGCGTGTGTTGCGAAT-
---TGCACT-TTTTA---ATTATATCTCCA--GCCCCTTGTGA------------------------TGG
TC--AAACGATTT----------------------------------------TGTTGTGGTAG-ACA--
-----GACACTGACGCTTTTATC-CGCATATTTGAATATTCACCTCCCATCTC-----------------
-----------GTCTTTGCGTGTTCTCTTTACGTCCATATCTCTCAAAAATAT--AAGTCGGATCCCAAT
TTTGCAGACAAGATTCGCCATATTCGGGATCCCAAAACCCGGATGGCCGTAGTCTGGGCTCATTGCAAGA
CCAAAATGATATGCGAACCGGATGAACCGAAG---GAAGCCGA---AGCGGGGGAGACCGAGGAACCAAA
GAAGGGGCATGGCGGTTGTGGGCATACTCAACCACAGATTCGGAAGGAGGGTCTCAAGTTATTTGTGCAA
TACAAGAAACTCAAGGACGATGATGAGGAAATCAAATCGTTGCAGCCAGATAAACGACCAA--TTACCGC
TTCTGAAGTTTATACTGCTTTCAAGAAGATGTCAGATTCGGACCTCCATCTGCTTGGCCTTTCAGACGAA
TACGCCAGACCAGAGTGGATGATTTTGACCGTCATGCCTGTCCCGCCTCCGCCCGTTCGTCCGAGTATCA
GAGACACCTGAAGGCCAGGCTTGTGGCCTCGTCAAGAACTTGGCACTCATGGCGTGCATTTCAGTCGGTT
CCTACTCAGCTCCAGTTATAGAGTTTTTAGAAGAGTGGGGTTTAGAATCCCTCGAAGAAAACGCGCACTC
TTCAA-TCCCTTGCACGAAAGTGTTCGTTAACGGCGTGTGGATGGGTGTCCACCGTGATCCCGCAAATCT
GGTTAAGACGATCAAAAAGTTGCGGAGAAAGGACGATATCAGTCCGGAAGTGTCCGTCGTTCGGGATATT
CGTGAAAAAGAGTTGCGGTTGTATACCGATGCCGGGAGGGTTTGTCGGCCGTTGTTCATTGTTGAAAACC
AGCAGTTGGCTCTACAGAAGAAGCATATCAAATGGCTCAATCAAGGGTGC---AACGACACG---GAGGA
GGATTTTAAGTGGGAGCAATTGGTTAAAAGTGGGATTATCGAACTTCTTGATGCGGAAGAAGAAGAAACC
GTAATGATATCTATGACCCCAGAGGATCTGGAAAATTCACGGTTGCAACAAAGTGGTGTTGATCCTCATG
CGAATGATGGAGATTTTGATCCTGCCGCTCGCTTGAAGGCGGGTACCCATGCCCACACCTGGACGCATTG
TGAGATTCATCCTAGCATGATCTTGGGTATTTGTGCTAGTATCATCCCCTTCCCCGATCATAACCAGTCT
CCCCGTAAT-ACTTATCAATCCGCCATGGATTGCTGGTGGTACCGGTGAATTTGAAGCCGGTATCTCCAA
GGATGGTCAGACTCGCGAGCACGCTCTCCTTGCTTTCACTCTCGGTGTCCGGCAACTCATCGTCGCCGTC
AACAAGATGGACACTA-CCAAGTGGAGTGAGGATCGTTTCAATGAAATTATCAAGGAAACCTCCACCTTC
ATCAAGAAGGTCGGCTACAACCCCAAAGCTGTTGCTTTCGTCCCCATCTCTGGCTGGCACGGTGACAACA
TGTTGGAAGAATCAGTCAACATGCCATGGTTCAAGGGCTGGACAAAGGAAATCAAGGGTGGTTCTGCCAA
GGGCAAGACCCTCCTTGATGCTATTGATGCTATCGAACCCCCAACAAGGCCTAATGACAAACCCCTCCGC
CTCCCTCTCCAGGATGTCTACAAAATCGGTGGTATTGGAACGGTGCCCGTCGGTCGTGTCGAGACCGGTA
TTATCAAGGCCGGAATGGTCGTCACCTTTGCCCCCACAAATGTCACCACTGAAGTCAAGTCGGTCGAAAT
GCATCACGAGCAGCTCGAGAGTGGTCAACCCGGTGACAACGTCGGCTTCAACGTCAAGAACGTCTCGGTC
AAGGATATTCGTCGTGGAAACGTTGCCTCCGATTCTAAGAACGACCCAGCGAAGGAAGCTGCATCTTTCA
ACGCCCAGGTCATTGTCCTCAACCACCCCGGTCAAATTGGTGCCGGTTACGCCCCCGTCCTTGATTGCCA
CACTGCCCACATCGCCTGTAAATTCGCCGAGCTCATTGAGAAGATCGATCGTCGGAGTGGTAAATCACTC
GAAATGGCACCCAAGTTCGTCAAGTCGGGTGATGCGTGCATTGTCAAACTTG-TTCCAAGCAAGCCCGAA
GTGTTACCTTTTCTTTCTACTTGGGTTTCTATTTTTGGGTTACATCATTTTTCTATTACAAATATTTCTA
TTTATAGTTCTTTAATTTTAATTATTGTTATAGGATTACATTTTTTAGGGGATAATAAAAGAAAATTAAT
ACCTTCTAAATGGTCTATTTTACTAGAAAGCTCTTTTGAAAGTTTGAAAAATATGGTGAGAGAACAAATA
GGTAATTTAAATGAATTGTATTTACCTTTTATTTATTCTTTATTTTTTTTTGTTTTAATAGCTAATTTAA
TCTCTAATGTTCCTTACTCATTTGCTGTTACATCAAGTGCAATAGTTTGTTTAGGTTTAAGTTTTACTAT
TTTTATAGGTGTAACTATTTTAGCTTTATCTATAAATGGTATTAAATTT-TTCTCTTTTTTTATTCCTGA
AGGAACTCCTTTAGC
>KUN_HKAS_112566_Hygrophorus_sp_1
GGAAGTAAAAGTCGTAACAAGGTTTCCGTAGGTGAACCTGCGGAAGGATCATTAATTAAAT------TAA
ATT-ATTGGTTGTAGCTGGTCTTCG----TGAGATGACA-TGTGCACACCTTTAAA--------------
-----ACTCATTCACCCCTTGTGCACA-TTTTGTAGACTTTG----------------------------
----------------------------------------------------------------------
----------------------------------------------------------------------
----------------------------------------------------------------------
----------------------------------------------------------------------
----------------------------------TTGTCTACGTTTTCT---------TACACACAC---
---TAT-AAAG------TTTAGAATG-TTTGGTT----------------------------------TT
GGCAATATTTATACAACTTTCAACAATGGATCTCTTGGTTCTCGCATCGATGAAGAACGCAGCGAAACGC
GATAAGTAATGTGAATTGCAGAATTCAGTGAATCATCGAATCTTTGAACGCACCTTGCGCACCTTGGT--
ATTCCAAGGGGCATGCCTGTTTGAGTG-TCATTAAATTA--TCAATCACTTTTTTCTTTTCTCA------
--------AAGAAAAAAAA-GATGATTTGGATGTGGAGTG------TTGCTGGCTGT-------------
-CAAAGTCAGCTCCTCTT-GAATGCATTAGCGTGTACACTTT----------GTGAATAGGCTTTGGGT-
---TGGAGAGTGAGTAAAATCATATCTCTCTATGCCA----------TCGCTGTGA--------------
----------AGCAAA---------------AAGT---------------CAGCTGCGAATAC-------
--------AAAAAC------------ATAATAA--ACACTTGGCCTCAAATCAGGTAGGACTACCCGCTG
AACTTAAGCATATCAATAAGCGGAGGAAGGATTCCCCTAGTAAC-TGCGAGTG-AAGAGGGAAAAGCTCA
AATTTAAAATCTGGCAGCCTAAGTTTTAACGGTTG-TCCGAGTTGTAATCTAGAGAAGTGC-TTTCCGTG
-CTGGACCGTGTACAAG-TCTCTTGGAATAGAACATCATAGAGGGTGAGAATCCCGTCTTTGACACGGAC
TACCAGTGCTTA-TGTGATGCGCTCTCAAAGAGTCGAGTTGTTTGGGAATGCAGCTCAAAATGGGTGGTA
AATTCCATCTAAAGCTAAATATTGGCGAGAGACCGATAGCGAACAAGTACCGTGAGGGAAAGATGAAAAG
GACTTTGGAAAGAGAGTTAAACAGTACGTGAAATTGTTGAAAGGGAAACGCTTGAAGTCAGTCACGTTGA
-TCAGAAGTCAAACCCGTA---------------ACAGGGCGAAATTTCAGGTTTTAACGGGTCAACATC
AATTTTGATTGTTGGATAAAAGTTTTG--GGTCACATATC---TTTGGACGTG--------TAGCC-TTT
GATTGCATACAATGATTGGGATTGAGGAACTCAGCATGCCGC--AAGGCCGGGTCA---TTTTGA---TC
ACG-T-ACGTGCTTAGGATGTTGGCATAATGGCTTTAATCGACCCGTCTTGAAACACGGACCAAGGAGTC
TAACATGCACGCGAGTGTTTGAGTGG-AAAACCCGAGCGCGTAATGAAAGTGAA--AAGTTGAGATCTTT
GTAATGGAGAGCATCGACGCCCGGACCAGACCTTTT--GTGACGGTTCCGCGGTAGAGCGTGTATGTTGG
GACCCGAAAGATGGTGAACTATGCCTGAATAGGGTGAAGCCAGAGGAAACTCTGGTGAAGGCTCGTAGCG
ATTCTGACGTGCAAATCGA--TCGTCGAATTTGGGTATAGGGGCGAAAGACTAATCGAAAAGTGAAGAAA
ATATTGGAATGTATATGTGTAAATTGTGGAAAGCTAAAAGCCGACATCGTGAGTCG-------CGTCTCC
CTTTCC-TCTACTCGTTTCGCA-CCCCACTATCCCAATTTTCTGGGGGCTCTCTCCACATCCCATGGAGA
ACCCCAAACCCGCACCACGTTTGTTCCTTGACAATCGA-GGCGTTCTTCT----------ACCCGTG-GT
GTGG--------TCAGCGCGCGT---TTTCGGTCGCTTGATCGCCGCGTTGG---------CCATT----
-----ATACACCCGGTGTT---GGTTGGACACGAGG-TTGCGTGGTGAAATGGGGGGCTGAACGAGG-AG
TGCGAAAAGATC-------CCAAAAATGCAGTTCGTGC---------GAACCATACA------------C
GCTGCGAT-GGATGGCTGCACCGCTCT-CCTCTGTGACGCAGAGGGAG----TTGCGCGTGTTAGGCCT-
----GCAC--TTTTG-ACTCGATGTCTTGT-CGCCCCCTGTTGA-----------------------TGA
T---AATGAGCTT--TCCTGTTGTGTCATGT---TGCCTGTCATG--------TTTCGGTAGAC-ATA--
-----CATGCTGACTCTTTTACC-CTCATATCTGATGAACTCGTCTCC----------------------
----------------------------TCTCCCAAATGAAAACT--CATTGT--AAGTCGGACCCCAAT
TTCGCGGAGAAAATTCGGCATGTCCGCGATCCCAAAAGACGAATGGCCGTCGTTTGGGCTCATTGCAAGA
CGAAAATGGTTTGCGAGCCTGATGAACCCAAGGAAGAAGGTGA---AGGCGCCGAAAACGAGGAGCCCAA
GAAGGGACATGGCGGGTGCGGTCACATCCAACCCCAAATCAGGAAAGAAGGCCTGAAGCTCTTTGTGCAA
TACAAGAAGCCAAAGGATGACGACGAGGAGATCAAGTCGTTACAGCCCGATAAGAGGCTTA--TCACAGC
ACAGGAAGTGTACATCGTTTTCAAGAAGATGTTAGATTCGGATCTCCACCTCCTTGGCCTTTCCGACGAG
TATGCGCGTCCGGAATGGATGATTCTGACCGTTATGCCCGTGCCTCCTCCTCCTGTCCGTCCGAGTATCG
GAGACACCTGAGGGACAAGCTTGTGGTCTTGTAAAAAATTTGGCGCTCATGGCGTGTATATCCGTGGGTT
CCTACTCGGCGCCCGTGATCGAGTTCTTGGAGGAGTGGGGTTTGGAATCTCTGGAAGAGAATGCACACTC
CCAGACCGCCCTGTACGAAGGTTTTCGTCAACGGGGTTTGGATGGGTGTCCACCGTGATCCCGCAAACTT
GGTCAAGACGATCAAGAAATTGCGTAGGAAGGATGATATTAGTCCAGAAGTGTCGGTCGTGCGGGACATC
CGTGAGAAAGAGCTGCGACTGTATACCGACGCAGGTCGCGTGTGCCGACCGCTTTTCATTGTCGAGAATC
AGCAACTCGCGCTGCAGAAAAAGCATATCAAGTGGTTGAACCAAGGATATCGAGATGACGAT---GGCGA
GGAGTTCAAGTACGAGCAGCTGATCAAGGGCGGCATAATTGAGTTATTAGATGCTGAGGAGGAGGAAACT
GTCATGATTTCCATGACGCCGGAAGATCTGGAAAATTCACGGCTACAGCAGAGTGGTCAAGACCCCCATG
AAAACGATGGAGAGTTTGACCCAGCCGTCCGGCTGAAGGCGGGAATAAATGCTCATACTTGGACGCATTG
TGAAATTCACCCCAGCATGATATTGGGTATCTGCGCTAGCATCATTCCATTCCCTGATCACAATCAGTCC
CCTCGTAAC-ACCTACCAATCTGCCATGGATTGCTGGTGGTACTGGTGAATTCGAAGCGGGTATCTCCAA
GGATGGCCAAACTCGCGAGCACGCTCTGCTTGCCTTTACTCTTGGTGTCCGACAACTTATTGTCGCCGTC
AACAAGATGGACACGA-CCAAGTGGAGTGAGGACCGTTTCAACGAAATCATCAAGGAGACGTCCACCTTC
ATCAAGAAGGTCGGTTACAACCCCAAGGCCGTGGCTTTCGTCCCGATCTCTGGCTGGCACGGTGACAACA
TGTTGGAGGAATCTCCCAACATGCCATGGTTCAAGGGCTGGACCAAAGAAACCAAGGCCGGTGTTGTCAA
GGGCAAGACCCTCCTTGATGCTATCGATGCCATCGAACCTCCCGTCCGACCTCACGACAAGCCACTCCGT
CTCCCCCTCCAGGATGTCTACAAAATCGGTGGTATCGGCACAGTACCCGTGGGCCGTGTTGAAACTGGAA
TCATCAAGGCTGGAATGGTCGTCGCCTTCGCCCCGTCAAACGTCACCACTGAAGTCAAGTCCGTCGAAAT
GCACCACGAGCAACTTGAGCAGGGCAACCCAGGTGACAACGTCGGTTTCAACGTCAAGAACGTCTCGGTC
AAGGATATTCGTCGTGGAAACGTTGCTTCGGACTCCAAGAATGACCCCGCCAAGGAGGCTGCATCTTTCA
ACGCCCAGGTCATCGTTCTCAACCACCCTGGTCAGATCGGCGCTGGTTATGCTCCCGTCCTTGATTGCCA
CACCGCCCACATTGCCTGCAAGTTCGCCGAGCTCATTGAGAAGATTGATCGTCGGACTGGTAAATCCATG
GAAGCCTCGCCGAAATTCGTCAAATCTGGCGATGCCTGCATCGTCAAGCTGA-TCCCAAGCAAGCCCGAA
GTAACTAGTTTATTAGGTTTAAATGCACCTATTTTTGGTTATTTAAATATCACTTTAACTAATTTAGCTT
TATATTCTACATTAATAATATTGTTAATTGTAGGATTACATTTTATGGGAAATAATGATACTAAATTATT
ACCATCAAAATGGTCTATTGCATTAGAAAGTTTATTTGCTAGTATAAATGCTATGGTTAGAGAACAAATA
GGT------AAAGAAATTTATTTACCTTTTATTTATTCATTATTTTTCTTTATTTTAATTGCTAATTTAA
CAGGTAATGTTCCTTATTCTTTCACAATAACTTCTTCAATTATAGTGTCAATTGGTCTAAGTTTCACTAT
TTTTATTGGAGTAACAATACTAGGATTAAGTATACATAG-ATTACATTTCTTTTCATACTTTATACCATC
AGGTACACCTTTAGC
>KUN_HKAS_112568_Hygrophorus_sp_4
GGAAGTAAAAGTCGTAACAAGGTTTCCGTAGGTGAACCTGCGGAAGGATCATTATTG-AAT------TTT
TGA-ATGGGTTGTAGCTGATCATTT--------ATGATA-TGTGCACGCCCTTCATTC------------
-----CAAATTTCACACCCTGTGCACT-TTTTGTAGGCCGACTTGAAAAATC------------------
----------------------------------------------------------------------
----------------------------------------------------------------------
----------------------------------------------------------------------
----------------------------------------------------------------------
----------------------------------GGGTCTATGTTTTTTT--------AATACACCC---
---CAAAGAAG------TTTAGAATG-TTTATTTGTAGCT-------------------TGCTTGCAAGC
TTAAAAGTTTATACAACTTTCAACAACGGATCTCTTGGCTCTCGCATCGATGAAGAACGCAGCGAAATGC
GATAAGTAATGTGAATTGCAGAATTCAGTGAATCATCGAATCTTTGAACGCACCTTGCGCTCCTTGGT--
ATTCCGAGGAGCATGCCTGTTTGAGTG-TCATTAAATTC--TCAATCTCCTCATACTATTTTGT------
--------------TTGTG-GGAGGCTTGGATTTGGGGTG------TTGCTGGCTTT-------------
-TTAAATCAGCTCCTCTT-AAATATATCAGCGTGTACCCTTTG---------TGGATAGGCTTTTGGTT-
---TGATAATTA-------------TCATATATGCCA----------TTGCCGTGA--------------
----------AGCAAA----------------TGT---------------CAGCTCTCTAATGGTCCTTT
--------TAGGACAA-----------CTTTGA--TATTTTGACCTCAAATCAGGTAGGACTACCCGCTG
AACTTAAGCATATCAATAAGCGGAGGAAGGATTCCCCTAGTAAC-TGCGAGTG-AAGCGGGAAAAGCTCA
AATTTAAAATCTGGCAGTC------TT-ATGGCTG-TCCGAGTTGTAATCTAGAGAAGTGC-TTTCCGCG
-TTGGACCGTGTACAAG-TCTCTTGGAACAGAGCGTCATAGAGGGTGAGAATCCCGTCTTTGACACGGAC
TACCAATGCTTT-TGTGATGTGCTCTCAAAGAGTCGAGTTGTTTGGGAATGCAGCTCAAAATGGGTGGTA
AATTCCATCTAAAGCTAAATATTGGCGAGAGACCGATAGCGAACAAGTACCGTGAGGGAAAGATGAAAAG
AACTTTGGAAAGAGAGTTAAACAGTACGTGAAATTGTTGAAAGGGAAACGCTTGAAGTCAGTCGCGTTGG
-CCAGGAATCAACCCTTC----------TGTTTTGTAGGGTGTACTTTCTGG-TTTTACGGGTCAGCATC
AATTTTGATTGTTAGATAAAAGCCAAT--ATTTTTGCATC---TTCGGGTGTA--------TAGCC-TTT
GGTTACATACAACAGTTGGGATTGAGGAACTCAGCATGCCGC--AAGGTCGGATCA--TTTTTGA---TC
ACG-T-ATGTGCTTAGGATGCTGGCATAATGGCTTTAATCGACCCGTCTTGAAACACGGACCAAGGAGTC
TAACATGCCCGCGAGTGTTTGGGTGG-TAAACCCGAGCGCGTAATGAAAGTGAA--AAGTTGAGATCTTT
GTCATGGGGAGCATCGACGCCCGGACCAGACCTTTT--GTGACGGTTCCGCGGTAGAGCGTGTATGTTGG
GACCCGAAAGATGGTGAACTATGCCTGAATAGGGTGAAGCCAGAGGAAACTCTGGTGGAGGCTCGTAGCG
ATTCTGACGTGCAAATCGA--TCGTCGAATTTGGGTATAGGGGCGAAAGACTAATCGAAAAGTGAAGAAA
ATATTGGAATGTATATGTGTAAATTGTGGAAAGCTAAAAGCCGACATCGTGAGTCG-------CGTCTCC
CTTTCC-TCTACTCGTTTCGCA-CCCCACCATCCCAATTTTCTGGGGGCTCTCTCCACATCCCATGGAGA
ACCCCAAACCCGCACCACGTTAGTTCCTTGACAATCGA-GGCGTTCTTCT----------ACCCGTG-GG
GGGG--------TCGGCGCGCGT---TTTCGGTCGCTTGATCGCCGCGTTGG---------CCATT----
-----ATACATCCGGTGTT---GGTTGGACACGAGG-TTGCGCGGTGAAATGGGGGGCTGAACGAGG-AG
TGCGAAAAGATA-------CCAGA-ATGCAGTTTGTGT---------TGACCATACA------------C
GCTGCGAT-GGATGGCTGCACAGCCCT-CCTCTGTGACGCAGAGAGAG----TTGCTTGTGTTTGGCCT-
----GCAC--TTTTG-ACTCGATGTCTTGT-CGCCCCCTGTTGA-----------------------TAA
T---GATGAGTTC--TCCTGTCGTGTCGTGT-CGGGCCTGTCATG--------TTTTGGTAGACAACA--
-----CATGCTGACTCTTTTACC-CTCATATCTGATGAACTCATCTCC----------------------
----------------------------TTTCCCGAATGAAAACTCATACTGT--AAGTCGGACCCCAAT
TTTGCGGAGAAAATTCGGCATGTCCGCGATCCCAAAAGACGAATGGCCGTCGTTTGGGCCCATTGCAAGA
CGAAAATGGTTTGCGAGCCTGATGAACCCAAGGAAGATGGTGA---AGGTGCCGAAAACGAGGAGCCCAA
AAAGGGTCATGGCGGGTGTGGCCACATCCAGCCCCAAATCAGGAAGGAAGGCCTAAAGCTCTTTGTGCAA
TACAAGAAGCCAAAAGATGATGATGAGGATGCCAAGTCGTTACAGCCCGATAAGAGGCTCA--TCACGGC
ACAGGACGTATACATCGTGTTCAAAAAGATGTTGGACTCGGATCTTCACCTTCTTGGCCTTTCGGACGAG
TATGCCCGTCCGGAATGGATGATTCTGACCGTTATGCCGGTCCCTCCTCCTCCTGTTCGTCCGAGTATCA
GAGACACCTGAAGGGCAAGCTTGCGGCCTTGTCAAAAATTTGGCGCTCATGGCGTGCATATCCGTGGGTT
CCTACTCGGCACCAGTGATCGAGTTCTTGGAGGAGTGGGGATTGGAATCTCTGGAAGAGAATGCACACTC
TCAGA-CTCCCTGTACGAAGGTTTTCGTCAACGGAGTCTGGATGGGTGTCCATCGTGATCCTGCAAACTT
GGTCAAGACGATCAAGAAATTGCGTAGGAAGGATGATATTAGTCCAGAAGTGTCGGTCGTGCGAGACATC
CGCGAGAAAGAGCTGCGACTATATACTGACGCTGGCCGTGTATGCCGGCCGCTGTTCATAGTCGAGAATC
AGCAGCTCGCGTTGCAGAAAAAGCATGTCAAGTGGTTAAACCAAGGGTATCGAGACGATGAC---GGCGA
GGAGTACAAGTGGGAGCAACTGGTCAAGGGCGGCATAATTGAATTATTGGATGCCGAAGAAGAGGAAACT
GTCATGATTTCCATGACGCCAGAGGATCTGGAGAATTCACGACTACAGCAGAGTGGTCAAGACCCCCATG
AAAACGATGGAGATTTTGATCCAGCCGTGCGGCTGAAGGCGGGAATCAATGCTCATACTTGGACACATTG
TGAAATTCACCCCAGTATGATATTGGGTATTTGCGCCAGTATCATTCCCTTCCCCGATCACAATCAGTCT
CCTCGTAAC-ACCTATCAATCTGCCATGGATCGCTGGTGGTACTGGTGAATTTGAAGCCGGTATCTCCAA
GGATGGTCAGACTCGCGAGCACGCCCTCCTTGCCTTCACTCTTGGTGTCCGACAACTTATTGTCGCCGTC
AACAAGATGGACACGA-CCAAGTGGAGTGAGGACCGTTTCAACGAAATCATCAAGGAGACCTCCACCTTC
ATCAAGAAGGTTGGCTACAATCCCAAGGCTGTGGCTTTCGTCCCGATCTCTGGCTGGCACGGTGACAACA
TGTTGGAGGAGTCTCCAAACATGCCATGGTTCAAGGGCTGGACCAAGGAGACCAAGGCCGGTGTTGTCAA
GGGCAAGACGCTCCTTGATGCCATTGATGCCATCGAACCCCCTGTCCGACCTCACGACAAGCCTCTCCGT
CTTCCCCTCCAGGATGTCTACAAAATCGGCGGTATCGGCACAGTACCCGTGGGCCGTGTTGAGACTGGTA
TTATCAAGGCTGGAATGGTCGTCTCTTTCGCCCCGTCAAACGTCACCACTGAAGTCAAGTCCGTCGAGAT
GCACCACGAGCAACTTGAGCAGGGCAACCCAGGTGACAACGTCGGTTTCAACGTGAAGAACGTCTCCGTT
AAGGATATTCGTCGTGGAAACGTCGCCTCGGACTCCAAGAACGACCCCGCGAAAGAGGCTGCATCCTTCA
ACGCTCAGGTCATCGTTCTTAACCACCCTGGTCAGATCGGCGCTGGTTATGCTCCCGTCCTCGATTGTCA
CACCGCCCACATTGCCTGCAAGTTCGCTGAGCTCATCGAGAAGATCGATCGTCGGACTGGTAAGGTCATG
GAAGCATCTCCGAAATTCGTCAAATCTGGTGATGCATGCATTGTCAAACTCG-TCCCAAGCAAGCCCGAA
GTAACTAGTTTATTAGGTTTAAATGCACCTATTTTAGGATATTTAAATATAACTTTAACAAATTTAGCTT
TATATTCTACATTAATAATATTGTTAATTGTAGGATTACATTTTATGGGTAATAACGATACTAAATTATT
ACCTTCAAAATGGTCTATTGCATTAGAAAGTTTATTTGCTAGTATAAATTCTATGGTTAGAGAACAAATA
GGT------AAAGAAATTTATTTACCTTTTATTTATTCATTATTTGTCTTCATTTTAATTGCTAATTTAA
CTGGTAATGTTCCGTATTCTTTCACAATTACTTCTTCAATAATAGTTTCAATTGGTCTAAGTTTTACTAT
TTTTATTGGAGTAACAATACTTGGATTAAGTATACATAG-ATTACATTTCTTTTCATACTTTATTCCATC
TGGTACACCTTTAGC
>KUN_HKAS_112569_Hygrophorus_chrysodon
GGAAGTAAAAGTCGTAACAAGGTTTCCGTAGGTGAACCTGCGGAAGGATCATTATTG-AAT-------TT
TGA-AGAGGTTGTTGCTGATCTTTT---------AGATA-CGTGCACGCCTTGTTCC-------------
-----AAATTTCTACACCTTGTGCACA-TTTTGTAGACCGGTTTCATT----AGAAAT------------
----------------------------------------------------------------------
----------------------------------------------------------------------
----------------------------------------------------------------------
----------------------------------------------------------------------
----------------------------------TGGTTTATGTTTTAT---------TATACATAC---
-AC--------T--TGTTTTAGAACG-TCATATATATAAG---------------CTTGTTAGCAAGCTT
AACAAATTTAATACAACTTTCAACAACGGATCTCTTGGCTCTCGCATCGATGAAGAACGCAGCGAAATGC
GATAAGTAATGTGAATTGCAGAATTCAGTGAATCATCGAATCTTTGAACGCACCTTGCGCTCCTTGGT--
ATTCCGAGGAGCATGCCTGTTTGAGTG-TCATTAAATTC--TCAACTTCAATAATTTTTATTAT------
--------------------TGAAGTTTGGATTTTGGGGGTA---TTTGCTGGCTGT-------------
-CAAAGTCGGCTCCTCTT-AAATATATTAGCTATCATTT-------------GCGGATAGGCTTTGGTT-
---TGATAA-----------------TATCTATGCCA----------TTGCCGTGA--------------
----------AGCAAA---------------AGGA---------------TAGCTTCCAACGGTCATTA-
--------TTTGACAA----------CTCTTTT--AATTTTGACCTCAAATCAGGTAGGACTACCCGCTG
AACTTAAGCATATCAATAAGCGGAGGAAGGATTCCCCTAGTAAC-TGCGAGTG-AAGCGGGAAAAGCTCA
AATTTAAAATCTGATGGTC------TT-ATGGCTG-TCCGAGTTGTAATCTAGAGAAGTGT-TTTCCGCG
-CTGGACCGTGTACAAG-TCTCTTGGAACAGAGCATCATAGAGGGTGAGAATCCCGTCTTTGACACAGAC
TACCAGTGCTTA-TGTGATTCGCTCTCAAAGAGTCGAGTTGTTTGGGAATGCAGCTCAAAATGGGTGGTA
AATTCCATCTAAAGCTAAATATTGGCGAGAGACCGATAGCGAACAAGTACCGTGAGGGAAAGATGAAAAG
AACTTTGGAAAGAGAGTTAAACAGTACGTGAAATTGTTGAAAGGGAAACGCTTGAAGTCAGTCATGTTGG
-CCAGAAATCAACCTTGTC---------TTTTTTGCTGGGTGTACTTTCTGGTTTTTACGGGTCAGCATC
AATTTCGACTGTTGGATAAAAGTTAAT--ATTTATTCATC---TTCGGATGTG--------TAGCC-TTT
GGCTGTATACAACAGTTGGGATTGAGGAACTCAGCACGCCGT--AAAGGCCGGGTC---CTTGGA---CC
ACG-T-ACGTGCTTAGGATGCTGGCATAATGGCTTTAATCGACCCGTCTTGAAACACGGACCAAGGAGTC
TAACATGCCCGCGAGTGTTTGGGTGG-AAAACCCGAGCGCGTAATGAAAGTGAA--AAGTTGAGATCTTC
GTCATGGAGAGCATCGACGCCCGGACCAGATCTTTT--GTGACGGTTCCGCGGTAGAGCGTGTATGTTGG
GACCCGAAAGATGGTGAACTATGCCTGAATAGGGTGAAGCCAGAGGAAACTCTGGTGGAGGCTCGTAGCG
ATTCTGACGTGCAAATCGA--TCGTCGAATTTGGGTATAGGGGCGAAAGACTAATCGAAAAGTGAAGAAA
ATATTGGAATGTATTTGTGTTAATTGTGGAAAGCTAAAAGCCGACATCGTGAGTCG-------CGTCTCC
CTTTCC-TCTACTCGTTTCGCA-CCCCACCATCCCAATTTTCTGGGGGCTCTCTCCACATCCCATGGAGA
ACCCCAAACCCGCACCACGTTAGTTCCTTGACAATCGA-GGCGTTCTTCT----------GCCCGTG-GT
GTGG--------TCGGCGCGCGT---TTTCGGTCGCTTGATCGCCGCGTTGA---------CCATTG---
----CATACACCCGGTGCT---GGTTGGACACGAGG-TTGCGCGGTGAAATGGGGGGCTGAACGAGG-AG
TGCGAAAATATA-------CCAGATATGCAGTTCGTGT---------TACATATACA------------C
GCTGCGAT-GGACGGCTGCACC-TCCT-CCTCTGTGACGCAGAGAGAG----CTACGCGTGTTGGGCCT-
----GCACT-TTTTG-ACTCGATGTCTTGT-CGCCCCCTGTTGA-----------------------TGA
T---GTTGAGTTT--TCCTGTCGTGTTATGT-TGGGCCTGTCATG---------TTCGGTAGAC-ACA--
-----CATGCTGACTCTTCTACC-CTCATATCTGATGAACTCGTCTCG----------------------
----------------------------TCTCCCGAATGAAATTTGACATTGT--AAGTCGGACCCCAAT
TTCGCGGAGAAAATTCGCCATGTCCGCGATCCCAAAAGACGAATGGCCGTCGTTTGGGCCCACTGCAAGA
CGAAAATGGTCTGCGAACCTGATGAACCCAAGGAAGAAGGTGA---AGGTGCCGAAGGCGAGGAGTCCAA
GAAGGGTCACGGCGGGTGTGGCCACATTCAGCCGCAAATCAGAAAAGAAGGCCTCAAGCTCTTTGTGCAA
TACAAGAAGCCAAAGGATGACGATGAGGATGCCAAGTCGTTACAGCCTGATAAGAGGCTTA--TCACGGC
ACAGGATGTGTACATTGTTTTCAAAAAGATGTTGGATTCGGATCTCCACCTCCTCGGCCTTTCGGACGAG
TATGCTCGTCCGGAATGGATGATTCTGACTGTTATGCCCGTCCCTCCTCCTCCTGTTCGACCGAGTAT--
--------------------------------------TTTAGCGCTCATGGCATGCATATCCGTGGGTT
CCTATTCAGCACCTGTGATCGAGTTCTTGGAGGAGTGGGGTCTGGAATCTCTGGAAGAGAATGCACATTC
TCAGA-CCCCTTGCACGAAGGTTTTCGTCAACGGAGTCTGGATGGGTGTTCATCGTGATCCTGCAAACTT
GGTCAAGACGATCAAGAAATTGCGCAGGAAGGATGACATTAGTCCAGAGGTGTCGGTCGTACGGGATATC
CGTGAGAAAGAATTGCGACTGTATACTGATGCAGGTCGTGTGTGCCGGCCGCTTTTCATCGTGGAGAATC
AGCAACTCGCGTTGCAGAAAAAGCATGTCAAGTGGTTAAACCAAGGGTACCGAGATGATGAC---GGTGA
GGAGTACAAGTGGGAACAACTGGTCAAGGGTGGCATAATCGAGTTATTGGATGCTGAAGAAGAAGAAACT
GTCATGATTTCTATGACGCCAGAGGATCTGGAGAATTCACGACTTCAGCAGAGTGGTCAAGACCCCCACG
AAAATGACGGAGATTTCGACCCAGCTGTACGGCTGAAGGCAGGGATCAATGCTCACACTTGGACACATTG
TGAAATTCACCCGAGCATGATATTGGGTATCTGCGCCAGTATCATTCCCTTCCCCGATCATAATCAGTCC
CCTCGTAAC-ATTTACCAATCTGCCATGGATTGCTGGTGGTACTGGTGAATTCGAAGCCGGTATCTCCAA
GGATGGTCAGACTCGCGAGCACGCTCTTCTTGCCTTCACTCTTGGTGTCCGACAGCTCATTGTCGCTGTC
AATAAGATGGACACGA-CTAAGTGGAGTGAGGACCGTTTCAACGAAATCATCAAAGAAACTTCCACCTTC
ATCAAGAAGGTCGGATACAACCCCAAGGCGGTGGCTTTCGTCCCGATCTCTGGCTGGCACGGTGACAACA
TGTTGGAGGAGTCCCCCAACATGCCATGGTTCAAGGGCTGGACCAAGGAGACCAAGGCCGGTGTTGTCAA
GGGCAAGACTCTCCTCGATGCCATTGACGCCATCGAGCCCCCTGTCCGACCTCACGACAGGCCTCTGCGT
CTGCCCCTCCAGGATGTCTACAAAATCGGCGGTATCGGCACAGTACCTGTGGGCCGTGTTGAGACTGGTA
TCATCAAGGCTGGAATGGTTGTCTCCTTCGCCCCGTCAAACGTCACCACTGAAGTCAAGTCCGTCGAGAT
GCACCACGAGCAACTTGAGCAGGGTAATCCAGGTGACAACGTCGGTTTCAACGTCAAGAACGTCTCGGTT
AAGGATATTCGTCGCGGAAACGTCTGCTCGGACTCCAAGAACGACCCTGCGAAGGAGGCTGCTTCCTTCA
ACGCTCAGGTCATCGTTCTTAACCATCCTGGTCAGATCGGCGCTGGTTATGCTCCTGTCCTTGATTGCCA
CACCGCCCACATTGCCTGCAAGTTCGCAGAGCTCATCGAGAAGATTGATCGCCGGACCGGTAAGGTCATG
GAAGCGTCGCCGAAGTTCGTCAAATCTGGTGATGCGTGCATCGTCAAACTCA-TCCCAAGCAAGCCCGAA
GTAACTAGTCTATTAGGTTTAAATGCTCCTATATTAGGTTATTTAAATATTACTATAACAAATTTAGCAT
TATATTCTATATTAATTTTATTCTTAGTTGTAGGATTACAATTTATGGGGAATAATGAAACTAAATTATT
ACCCTCAAAATGGTCTATTTCTTTAGAAAGTTTATTTGCAAGTATAAATACTATGGTTAGAGAACAAATA
GGT------AAAGAAATTTATTTACCATTTATTTATTCATTATTTGTATTCATTTTAATTGCTAATTTAA
CTGGTAATGTACCTTATTCTTTCACAATTACATCTTCTATAATAGTTTCAATTGGTCTAAGTTTTACTAT
CTTTATTGGAGTAACAATACTTGGTTTAAGTATACATAA-ATTACATTTCTTTGCATACTTTATACCTTC
AGGGACACCTTTAGC
>KUN_HKAS_112567_Hygrophorus_sp_3
GGAAGTAAAAGTCGTAACAAGGTTTCCGTAGGTGAACCTGCGGAAGGATCATTATTG-AAT------TTT
GAA-AGGGGTTGTAGCTGATCTTGT-------TTAGATA-TGTGCACACCTCTTGTCAT-----------
-----CTCTATATACCACATGTGCACT-TTTTGTAGGCTTTCA---------------------------
----------------------------------------------------------------------
----------------------------------------------------------------------
----------------------------------------------------------------------
----------------------------------------------------------------------
----------------------------------AGGCCTATGTTTTGCTT-----CATACATACAC---
-ATTGTAAAAG-----------AATG-------------------------------------TTAATTG
ATAAATTTTAATACAACTTTCAACAACGGATCTCTTGGCTCTCGCATCGATGAAGAACGCAGCGAAATGC
GATAAGTAATGTGAATTGCAGAATTCAGTGAATCATCGAATCTTTGAACGCACCTTGCGCTCCTTGGT--
ATTCCGAGGAGCATGCCTGTTTGAGTG-TCATTAAATTA--TCAATCTCTTTCA----------------
--------------------AGAGGCTTGGATTTGGAGTG------TTGCTGGCCTT-------------
---ATGTTGGCTCCTCTT-AAATGTATTGGC----------------------TTTGTAGGCTTTGGTT-
---TGATAAAT----------------ATCTATGCCA----------TCGCTGTAA--------------
----------ATGCAAACA------A--------------------------------------------
--------AGAAACAA----------TCTTTTG--AAATTTGACCTCAAATCAGGTAGGACTACCCGCTG
AACTTAAGCATATCAATAAGCGGAGGAAGGATTCCCCTAGTAAC-TGCGAGTG-AAGCGGGAAAAGCTCA
AATTTAAAATCTGGCAGTC------TT-ATAGCTG-TCCGAGTTGTAATCTAGAGAAGTGC-TTTCCGCG
-TTGGACCGTGTACAAG-TCTTTTGGAACAGAGCATCATAGAGGGTGAGAATCCCGTCTTTGACACGGAC
TGCCAGTGCTTA-TGTGATGTGCTCTCAAAGAGTCGAGTTGTTTGGGAATGCAGCTCAAAATGGGTGGTA
AATTCCATCTAAAGCTAAATATTGGCGAGAGACCGATAGCGAACAAGTACCGTGAGGGAAAGATGAAAAG
AACTTTGGAAAGAGAGTTAAACAGTACGTGAAATTGTTGAAAGGGAAACGCTTGAAGTCAGTCACGTTGG
-TCAGAAATCAACCCT------------------CATGGGTGTACTTTCTGGCTTTTACGGGTCAGCATC
AATTCTGATTGTTGGATAAAAGTCAAT--ATTTATGCATT---TTCGAATGTA--------TAGCC-TTT
GGTTGCATACAACAGTTGAGATTGAGGAACTCAGCATGCCGC--AAGGCTGGATCA---CTTTGA---TC
ACA-T-ACATGCTTAGGATGCTGGCATAATGGCTTTAATCGACCCGTCTTGAAACACGGACCAAGGAGTC
TAACATGCCCGCGAGTGTTTGGGTGG-TAAACCCGAGTGCGTAATGAAAGTGAA---AGTTGAGATCCTT
GTCATGGGGAGCATTGACGCCCGGACCAGATCTTTT--GTGACGGTTCTGCGGTAGAGCGTGTATGTTGG
GACCCGAAAGATGGTGAACTATGCCTGAATAGGGTGAAGCCAGAGGAAACTCTGGTGGAGGCTCGTAGCG
ATTCTGACGTGCAAATCGA--TCGTCGAATTTGGGTATAGGGGCGAAAGACTAATCGAAAAGTGAAGAAA
ATATTGGAGTGTATATGTGTAAATTGCGGAAAGCTCAAAGCCGACATCGTGAGTCG-------CGTCTCC
CTTTCC-TCTACTCGTTTCGCA-CCCCACCATCCCAATTTTCTGGGGGCTCTCTCCACATTCCATGGAGA
ACCCCAAACCCGCACCACGTTAGTCCCTTGACAATCGAGGGCGTTCTTCT----------ACCCGTG-GT
GTGG--------TCGGCGCGCGT---TTTCGGTCGCTTGATCGCCGCGTTGG---------CCATT----
-----ATACACTCGGTGTT---AGTTGGACACGAGG-TTGCGTGGTGAAATGGGGGGCTGAACGAGG-AG
TGCGAAAAGATA-------CCAGCAATGCAGCTTGTGT---------TAACCACACACG-------CTGC
GCTGCGAT-GGATGGCTACACCGCCCT-CCTCTGTGACGCAGAGAGAG----CTGCGCGTGTTAGGTTT-
----GCAC---TTCG-ACTCGATGTCTTCT-CGCCCCCTGTCAA-----------------------TGA
------TGAGTTC--TCCTGTCGTGTCATAT-TGGGCCTGTTATG--------TTTCGGTAGAC-ACA--
-----CACGCTGACTCTTTTACC-CTCATATCTGATGATCTCGTCTCG----------------------
--------------------------------CCGAATGAAA------ATTGT--AAGTCGGACCCCAAT
TTTGCGGAGAAAATTCGGCATGTCCGCGATCCCAAAAGACGAATGGCCGTCGTTTGGGCCCACTGCAAGA
CGAAAATGGTGTGCGAGCCTGATGAGCCCAAGGAAGAGGGTGA---AGGGGCCGACAACGAGGAGCCCAA
GAAGGGTCACGGCGGGTGTGGCCACATTCAGCCTCAAATCAGAAAAGAAGGCCTGAAGCTCTTTGTGCAG
TACAAGAAGACAAAGGACGAAGACGAGGATGTCAAATCGTCACAGCCCGATAAGAGGCTTA--TCACGGC
ACAGGACGTGTACATCGTTTTCAAAAAGATGTTGGATTCGGATCTTCACCTCCTTGGCCTTTCGGACGAA
TATGCTCGTCCGGAATGGATGATTCTGACCGTTATGCCCGTTCCTCCTCCTCCTGTCCGTCCAAGTATCG
GAGACGCCTGAAGGACAGGCTTGTGGCCTTGTCAAAAATTTGGCGCTGATGGCATGTATATCTGTCGGTT
CCTACTCGGCACCCGTCATCGAGTTTTTGGAGGAGTGGGGCCTGGAATCTCTGGAAGAGAATGCACACTC
TCAGA-CGCCTTGTACAAAGGTTTTTGTCAACGGTGTGTGGATGGGTGTCCATCGTGATCCCGCAAACTT
GGTCAAGACGATCAAGAAATTGCGTAGGAAGGATGATATTAGTCCGGAGGTGTCAGTCGTACGGGATATC
CGTGAGAAAGAGCTGCGACTGTATACTGACGCGGGTCGCGTATGCCGGCCGCTGTTCATTGTCGAGAACC
AGCAACTTGCGTTGCAGAAAAAGCATGTCAAGTGGTTGAACCAAGGGTACCGTGACGATGAC---GGCGA
GGAGTACAAGTGGGAGCAACTGATCAAAGGCGGTATAATCGAGCTATTAGACGCTGAGGAAGAGGAAACT
GTCATGATTTCCATGACGCCGGAGGATCTGGAGAATTCACGACTCCAACAAAGTGGTCAGGACCCCCATG
AAAACGATGGAGATTTCGACCCAGCCGTACGGCTAAAGGCAGGGATCAATGCTCACACTTGGACACATTG
TGAAATCCACCCGAGCATGATATTGGGCATCTGCGCTAGCATTATTCCCTTCCCTGATCACAATCAGTCT
CCTCGTAAC-ACCTATCAGTCTGCCATGGATCGCCGGCGGTACTGGTGAATTCGAAGCTGGTATCTCCAA
GGACGGCCAAACTCGCGAGCACGCCCTCCTTGCCTTCACTCTCGGCGTCCGACAACTCATTGTCGCTGTC
AACAAAATGGACACGA-CCAAGTGGAGTGAGGACCGTTTCAATGAAATCATCAAGGAGACGTCCACCTTC
ATCAAGAAGGTTGGCTACAACCCCAAGTCTGTCGCTTTCGTCCCGATCTCCGGCTGGCACGGTGACAACA
TGTTGGAGGAGTCCCCCAACATGCCATGGTTCAAGGGCTGGACCAAGGAGACCAAGGCCGGTGTCGTCAA
GGGCAAGACACTCCTCGATGCCATCGACGCCATCGAGCCCCCTGTCCGACCTTCCGAAAAACCCCTCCGT
CTTCCCCTCCAGGATGTCTACAAAATCGGCGGTATCGGCACAGTACCCGTCGGCCGTGTTGAGACCGGTA
TTATCAAAGCTGGCATGGTCGTATCCTTCGCTCCGTCAAACGTCACCACTGAAGTCAAGTCCGTCGAGAT
GCACCACGAGCAACTTGAGCAGGGCAACCCAGGTGATAACGTCGGCTTCAACGTCAAGAACGTCTCAGTT
AAGGATATTCGTCGTGGAAACGTCGCCTCGGACTCCAAGAACGACCCCGCGAAGGAGGCTGCGTCATTCA
ACGCTCAGGTCATTGTTCTTAATCACCCTGGTCAGATCGGCGCTGGTTATGCTCCTGTCCTCGATTGCCA
CACCGCCCACATTGCGTGCAAGTTCGCCGAGCTTATCGAGAAGATCGATCGTCGGACTGGTAAGGTCATG
GAAGCGTCACCGAAGTTTGTCAAATCTGGTGATGCATGCATTGTCAAACTCG-TCCCAAGCAAGCCCGAA
GTAACTAGTTTATTAGGCTTAAATGCACCTATTTTCGGTTATTTAAATATAACTTTAACTAATTTAGCTT
TATATTCTACATTAATAACACTGATAATTGTAGGATTACATTATATGGGTAATAATGATACTAAATTATT
ACCTTCAAAATGGTCTATAGCATTAGAAAGTTTATTTGCTAGTATAAATTCTATGGTTAGAGAACAAATA
GGT------AAAGAAATTTATTTACCTTTTATTTATTCATTATTTTTCTTCATTTTAATTGCTAATTTAA
CTGGTAATGTACCATATTCTTTCACAATTACTTCTTCAATTATAGTTTCAATTGGTCTAAGTTTTACTAT
TTTTATTGGAGTTACAATAATTGGATTAAGTATACATAG-ATTACATTTCTTTTCATACTTTATTCCTTC
TGGTACACCTTTAGC
>KUN_HKAS_112561_Spodocybe_rugosiceps
---------------------------------------------GGATCATTATCG-AATCTTGACTTG
GTG-AAGCTGTTTTGCTGGCCTCCCCT----GGGGGGCA-TGTGCACGCTTCCCAA-TCAGT--------
-----TTTCTCTACCCACCTGTGCACC-CTCTGTAGGTACCGGATT------------------------
----------------------------------------------------------------------
----------------------------------------------------------------------
----------------------------------------------------------------------
------------------TGGAGGCTGCTTGGGTTTT---------------------------------
--------CCTGGCCGCCTCTTGTATC-TTTTC-GGGCCTGCGTGCTTTA--------CACACACAC---
-TTTATCAACGAATGTTCTTTGAATG-CCCTTGATG------------------------AATAATCAAG
AAAAACCTTTGTACAACTTTCAACAACGGATCTCTTGGCTCTCGCATCGATGAAGAACGCAGCGAAATGC
GATAAGTAATGTGAATTGCAGAATTCAGTGAATCATCGAATCTTTGAACGCACCTTGCGCCCTCTGGT--
ATTCCGGAGGGCATGCCTGTTTGAGTG-TCATTTAATTC--TCAACCCACAACTGGCTTTTTTC------
---------TAGCTGGGGACTGGGCTTTGGATTGTTGGAG----GTGTGCCGGCCTT------------T
ATCTGGTCGGCTCCTCTC-AAATGCATTAGCGAGGACCCTCTC---------CTTCTTTGCCTCTGGCG-
---TGATAAACA----------TC-TTGTTTACGCCG----------TCGTTTGTG--------------
----------AGTAGG----------AAAGGGGTCGCC------------TGGCTTCTA-----------
---------AAAACAAAAA-------TTA-----------------------------------------
---------------------------AGGATTCCCCTAGTAAC-TGCGAGTG-AAGCGGGAAGAGCTCA
AATTTAAAATCTGGCGGTC------CCCGTGGCCG-TCCGAGTTGTAACCTAGAGAAGTGC-TATCCGCG
-CTGGACCGTGTACAAG-TCTCCTGGAACGGAGCGTCACAGAGGGTGAGAATCCCGTCTTTGACACGGAC
TACCAGGGCTTT-TGTGATGCGCTCTCGAAGAGTCGAGTTGTTTGGGAATGCAGCTCAAAATGGGTGGTA
AATTCCATCTAAAGCTAAATATTGGCGAGAGACCGATAGCGAACAAGTACCGTGAGGGAAAGATGAAAAG
AACTTTGGAAAGAGAGTTAAACAGTACGTGAAATTGTTGAAAGGGAAACGCTTGAAGTCAGTCGCGTCGG
-CCAGGGATCAACCTTGCAT--------TTATTTGCTGGGAGTACTTCCTGG--TCGACGGGTCAGCATC
AATTTTGATCGTCGGATAAAGGCCTAGGGAATGTGGCATC---CTCGGATGTG-----TTATAGCC-CTT
GGTCGCATGCGACGGTCGGGATTGAGGAACTCAGCACGCCGC--AAGGCCGGGGTA---TTCGTAC--CC
ACG-T-TCGTGCTTAGGATGCTGGCATAATGGCTTTAATCGACCCGTCTTGAAACACGGACCAAGGAGTC
TAACATGCCCGCGAGTGTTTGGGTGG-AAAACCCGAGCGCGTAATGAAAGTGAA---AGTTGAGACCTCT
GTCGTGGAGGGCATCGACGCCCGGACCAGACCTTCT--GTGACGGATCCGCGGTAGAGCGTGCATGTTGG
GACCCGAAAGATGGTGAACTATGCCTGAATAGGGTGAAGCCAGAGGAAACTCTGGTGGAGGCTCGTAGCG
ATTCTGACGTGCAAATCGA--TCGTCGAATTTGGGTATAGGGGCGAAAGACTAATCGAAAAGTGAAGAAA
ATTCTGGAATGTATATGTGTAAATTGTGGCAAGCTAAAGGCTGATATCGTGAGTCG-------CATCTCC
C------TTTACTCGTTTCGCACCCCCACCATCCCAATTTTCTGGGGGCTCTCTCCACATCCCATGGAGA
ACCCCAAACCCGCACCACGTTTGTTCCTTGACAATCGA-GGCGTTCTTCT----------ACCCGTG-GC
GTGG--------GCTTCGCGCGT---TTTCGATCGCTTGATCGCCGCGTTG----------CCCTGA---
----CATACGCCCGGTGTT---GGTTGGACACGAGG-TTGCGTGGTGAAATGGGGGGCTGAACGAGG-AG
TGCGGAAAAGAT-------------------------------------CCAACATC----------TGT
AATGTGAT-GGATGGCTCCACCGCTCT--CACTGTAACGCAGTTCGAG----TAGCGTGTGTTGCGAAT-
---TGCACT-TTTTA---ATTATATCTCCA--GCCCCTTGTGA------------------------TGG
TC--AAACGATTT----------------------------------------TGTTGTGGTAG-ACA--
-----GACACTGACGCTTTTATC-CGCATATTTGAATATTCACCTCCCATCTC-----------------
-----------GTCTTTGCGTGTTCTCTTTACGTCCATATCTCTCAAAAATAT--AAGTCGGATCCCAAT
TTTGCAGACAAGATTCGCCATATTCGGGATCCCAAAACCCGGATGGCCGTAGTCTGGGCTCATTGCAAGA
CCAAAATGATATGCGAACCGGATGAACCGAAG---GAAGCCGA---AGCGGGGGAGACCGAGGAACCAAA
GAAGGGGCATGGCGGTTGTGGGCATACTCAACCACAGATTCGGAAGGAGGGTCTCAAGTTATTTGTGCAA
TACAAGAAACTCAAGGACGATGATGAGGAAATCAAATCGTTGCAGCCAGATAAACGACCAA--TTACCGC
TTCTGAAGTTTATACTGCTTTCAAGAAGATGTCAGATTCGGACCTCCATCTGCTTGGCCTTTCAGACGAA
TACGCCAGACCAGAGTGGATGATTTTGACCGTCATGCCTGTCCCGCCTCCGCCCGTTCGTCCGAGTATCA
GAGACACCTGAAGGCCAGGCTTGTGGCCTCGTCAAGAACTTGGCACTCATGGCGTGCATTTCAGTCGGTT
CCTATTCAGCTCCAGTGATAGAGTTTTTAGAAGAGTGGGGTTTAGAATCCCTCGAAGAAAACGCGCACTC
TTCAA-TCCCTTGCACGAAAGTGTTCGTTAACGGCGTGTGGATGGGTGTCCATCGTGATCCCGCAAATCT
GGTTAAGACGATCAAAAAATTRCGGCGAAAGGAYGATATYAGTCCGGAGGTGTCCGTCGTTCGGGATATT
CGTGAAAAAGAGTTGCGGTTGTATACCGATGCCGGRAGGGTTTGTCGGCCGTTGTTCATTGTTGAAAACC
AGCAGTTGGCTCTACAGAAGAAGCATATCAAATGGCTCAATCAAGGGTGC---AACGACACG---GAGGA
GGATTTTAAGTGGGAGCAATTGGTTAAAAGTGGGATTATCGAACTTCTTGATGCGGAAGAAGAAGAAACC
GTAATGATATCTATGACCCCAGAGGATCTGGAAAATTCACGGTTGCAACAAAGTGGTGTTGATCCTCATG
CGAATGATGGAGATTTTGATCCTGCTGCTCGCTTGAAGGCGGGTACCCATGCCCACACCTGGACGCATTG
TGAGATTCATCCTAGCATGATCTTGGGTATTTGTGCTAGTATCATCCCCTTCCCCGATCATAACCAGTCT
CCCCGTAAT-ACTTATCAATCCGCCATGGATTGCTGGTGGTACCGGTGAATTTGAAGCCGGTATCTCCAA
GGATGGTCAGACTCGCGAGCACGCTCTCCTTGCTTTCACCCTTGGTGTCCGGCAACTCATCGTCGCCGTC
AACAAGATGGACACCA-CCAAGTGGAGTGAGGATCGTTTCAATGAAATTATCAAGGAAACCTCCACCTTC
ATCAAGAAGGTCGGCTACAACCCCAAAGCTGTTGCTTTCGTCCCCATCTCTGGCTGGCACGGTGACAACA
TGTTGGAAGAATCAGTCAACATGCCATGGTTCAAGGGCTGGACAAAGGAAATCAAGGGTGGTTCTGCCAA
GGGCAAGACCCTCCTTGATGCTATTGATGCTATCGAACCCCCAACAAGGCCTAATGACAAACCCCTCCGC
CTCCCTCTCCAGGATGTCTACAAAATCGGTGGTATTGGAACGGTGCCCGTCGGTCGTGTCGAGACCGGTA
TTATCAAGGCCGGAATGGTCGTCACCTTTGCCCCCACAAATGTCACCACTGAAGTCAAGTCGGTCGAAAT
GCATCACGAGCAGCTCGAGAGTGGTCAACCCGGTGACAACGTCGGCTTCAACGTCAAGAACGTCTCGGTC
AAGGATATTCGTCGTGGAAACGTTGCCTCCGATTCTAAGAACGACCCAGCGAAGGAAGCTGCATCTTTCA
ACGCCCAGGTCATCGTCCTCAACCACCCCGGTCAAATTGGTGCCGGTTACGCCCCCGTCCTTGATTGCCA
CACTGCCCATATCGCCTGTAAATTCGCCGAGCTCATTGAGAAGATCGATCGTCGGAGTGGTAAATCACTC
GAAATGGCACCCAAGTTCGTCAAGTCGGGTGATGCGTGCATTGTCAAGCTTG-TTCCAAGCAAGCCCGAA
GTGTTACCTTTTCTTTCTACTTGGGTTTCTATTTTTGGGTTACATCATTTTTCTATTACAAATATTTCTA
TTTATAGTTCTTTAATTTTAATTATTGTTATAGGATTACATTTTTTAGGGGATAATAAAAGAAAATTAAT
ACCTTCTAAATGGTCTATTTTACTAGAAAGCTCTTTTGAAAGTTTGAAAAATATGGTGAGAGAACAAATA
GGTAATTTAAATGAATTGTATTTACCTTTTATTTATTCTTTATTTTTTTTTGTTTTAATAGCTAATTTAA
TCTCTAATGTTCCTTACTCATTTGCTGTTACATCAAGTGCAATAGTTTGTTTAGGTTTAAGTTTTACTAT
TTTTATAGGTGTAACTATTTTAGCTTTATCTATAAATGGTATTAAATTT-TTCTCTTTTTTTATTCCTGA
AGGAACTCCTTTAGC
>IO_14_142_Pterulicium_gracilis
------------------------------------------------C---------------------
---------------------------------GGAGCA-TGTGCACGCCACTCAC----AC--------
-----TTTATTCAACCACCTGTGCACC-TCCTGTAGTCTCTCAGACAATTCTCAGTC-------------
----------------------------------------------------------------------
----------------------------------------------------------------------
---------------------------------------------------------------------T
TCGGATTGG---------TTAGGACTGCTGCCGTTCGCA-------------------------------
---AG---AAAGGCTTCAGTCCAATGTCTCGAG-AGGTCTATGTT-------------TACACATAC---
-ACTTTAAAAA----TTACCAGAATG-TATCATGGTCTT----------------------TTACAGACT
TTAAAATTAAATACAACTTTCAACAACGGATCTCTTGGCTCTCGCATCGATGAAGAACGCAGCGAAATGC
GATAAGTAATGTGAATTGCAGATTTCAGTGAATCATCGAATCTTTGAACGCACCTTGCGCTCTTTGGT--
ATTCCGAAGAGCATGCCTGTTTGAGTG-TCATTAAATTC--TCAACTTCTCAGTGGTTGTCATG------
------------ACCGCTG-TTAAGCTTGGATGTGAGGG-----TTTTGCTGGCTTT-------------
CACGAGTCAGCTCCCTTG-AAAATCATTAGCGCAGCTTAT--------------GCAAATCGCTTGGTG-
---TGATAATT---------------TATCTACTTTG-----------TGACGCGCATGA----------
----------TTCAAG---------------CTTT---------------GTGCTTCGAACCGTCTTCT-
------CCGAAGACAA--------------TTA--TTTTTTGAACT------------------------
---------------------------AGGATTCCCCTAGTAAC-TGCGAGTG-AAGCGGGAAAAGCTCA
AATTTAAAATCTGGCAGTC------TT--CGATTG-TCCGAGTTGTAATTTAGAGAAGCGT-TATCCGCG
-TTGGACCGTGTACAAG-TCTCCTGGAACGGAGCGTCATAGAGGGTGAGAATCCCGTCCATGGCACGGAC
TACCAGTGC-AT-TGTGATACGCTCTCAAAGAGTCGAGTTGTTTGGGAATGCAGCTCTAAATGGGTGGTA
AATTCCATCTAAAGCTAAATATAGGCGAGAGACCGATAGCGAACAAGTACCGTGAGGGAAAGATGAAAAG
AACTTTGGAAAGAGAGTTAAACAGTACGTGAAATTGTTGAAAGGGAAACGCTTGAAGTCAGTCGCGTTGT
-TCAGGGATCAGCCTTGC-------------TTTGCTTGGTGTACTTCCTGT--TCGACGGGTCAGCATC
AGTTTCGATCGTTGGAAAAAGTGCGCAGGAATGTGGCATC---CTCGGATGTG-----TTATAGCC-TGT
GTTCGTATACAGCGGTTGGGACTGAGGAAT--------------------------------------CA
GCA-CTCGATGCTTGGGATGCTGGCATAATGGCTTTAAGCGACCCGTCTTGAAACACGGACCAAGGAGTC
TAACATGCCCGCGAGTGTTTGGGTGG-AAAACCCGAGCGCGTAATGAAAGTGAA--AAGTTGGGATCTCT
GTCGTGGAGAGCACCGACGCCCGGACCAGACGTTTT--CTGACGGCCCTGCGGTAGAGCGTGTATGTTGG
GACCCGAAAGATGGTGAACTATGCCTGAATAGGGCGAAGCCAGAGGAAACTCTGGTGGAGGCTCGTAGCG
ATTCTGACGTGCAAATCGA--TCGTCGAATTTGGGTATAGGGG---------------------------
----------------------------------------------------------------------
----------------------------------------------------------------------
----------------------------------------------------------------------
----------------------------------------------------------------------
----------------------------------------------------------------------
----------------------------------------------------------------------
----------------------------------------------------------------------
----------------------------------------------------------------------
----------------------------------------------------------------------
----------------------------------------------------------------------
----------------------------------------------------------------------
----------------------------------------------------------------------
----------------------------------------------------------------------
----------------------------------------------------------------------
----------------------------------------------------------------------
----------------------------------------------------------------------
----------------------------------------------------------------------
----------------------------------------------------------------------
----------------------------------------------------------------------
----------------------------------------------------------------------
----------------------------------------------------------------------
----------------------------------------------------------------------
----------------------------------------------------------------------
----------------------------------------------------------------------
----------------------------------------------------------------------
----------------------------------------------------------------------
----------------------------------------------------------------------
----------------------------------------------------------------------
----------------------------------------------------------------------
----------------------------------------------------------------------
----------------------------------------------------------------------
----------------------------------------------------------------------
----------------------------------------------------------------------
---------------------------------------------------------------ACCGGTA
TCATCAAGGCCGGCATGGTCGTTAACTTCGCTCCCTCCAACGTCACCACTGAAGTCAAGTCCGTTGAGAT
GCACCACGAGCAGCTCGAGCAGGGTAACCCCGGTGACAACGTTGGCTTCAACGTCAAGAACGTGTCCGTC
AAGGACATCCGTCGTGGCAACGTCGCCTCTGACTCGAAGAACGACCCCGCCAAGGAGGCCGCCTCCTTCA
ACGCCCAGGTCATCGTCCTCAACCACCCCGGTCAGATCGGTGCCGGCTACGCCCCAGTCCTCGATTGCCA
CACTGCCCACATTGCTTGCAAGTTCTCCGAGCTCATCGAGAAGATCGATCGCCGAACTGGTAAGAGCATG
GAGAACAACCCCAAGTTCGTCAAGTCGGGTGATGCTTGCATCGTCAAGCTCA-TTCCTTCCAAGCCG---
----------------------------------------------------------------------
----------------------------------------------------------------------
----------------------------------------------------------------------
----------------------------------------------------------------------
----------------------------------------------------------------------
----------------------------------------------------------------------
---------------
>IO_14_165_Typhula_micans
----------------------------------------------------------------------
---------------CTGGTTTTAC---------------AGTGCACGCCTT------------------
-----ACCTTCTATACACCTGTGCACC--TTTGTAGATTTGGGGGAGAAAT-------------------
----------------------------------------------------------------------
----------------------------------------------------------------------
----------------------------------------------------------------------
----------------------------------------------------------------------
----------------------------CCTTC-GAATCTATGTTT------------TATACACTC---
-TTTTTTATTA------CATTGAATG-TTTCTTGTCTTT---------------------------TGAC
AAACAAATCTATACAACTTTAAGCAACGGATCTCTTGGCTCTCGCATCGATGAAGAACGCAGCGAAATGC
GATAAGTAATGTGAATTGCAGAATTCAGTGAATCATCGAATCTTTGAACGCACCTTGCGCTCTTTGGT--
ATTCCGAAGAGCATGCCTGTTTGAGTGTTCATTAAATTC--TCAAACCAATAGCTTTATTGTCTAT----
---------------------TGGCTTTGGACTTTGAGGG------TTGTTGGT----------------
-GCAAATCGACTCCCTTT-AAATATATTAGCTGGCATT-------------GACTGCCAGACTATGGTG-
---TGATAATT----------------ATCTACGCTA----------TTGGTCTGACATGT---------
----------------------------------T-------------GGCCGCTTCTAATCGTCTTCG-
-----------GACAA------------------------------------------------------
--------TACATTGACAATT------AGGATTCCCCTAGTAAC-TGCGAGTG-AACCGGGAAAAGCTCA
AATTTAAAATCTGGCAG--------TTTATAATTG-TCCGAGTTGTAATCTGGAGAAGTGT-TTTCCGCG
-CTGGCCTGTATACAAG-TTTCCTGGAATGGAACGTCATAGAGGGTGAGAATCCCGTCTTTGCTACAGAC
TCCCAGTGCTTT-TGTGATACGCTCTCAACGAGTCGAGTTGTTTGGGAATGCAGCTCACAATGGGTGGTA
AATTCCATCTAAAGCTAAATATTGGCGAGAGACCGATAGCGAACAAGTACCGTGAGGGAAAGATGAAAAG
AACTTTGGAAAGAGAGTTAAACAGTACGTGAAATTGCTTAAAGGGAAACGCTTGAAGTCAGTCGCGTTGT
-CTGGGATTCAGCCTTGCA----------TTTATGCCTGGTGTATTTCCTAG--TTGACGGGTCAACATC
AGTTTCGACCGCTGGAAAAAGGTGTAAGAAATGTGGCATC-ATTCGTGGTGTG-----TTATAGTC-TTG
CATTGTATACAGCGATTGGGACTGAGGAACTCAGTACGCCTT--TATGGTCGGGA----TTCGT----CC
ACG-TAACGTACTTAGGATGTTGGCATAATGGCTTTAATCGACCCGTCTTGAAACACGGACCAAGGAGTC
TAACATGCTTGCGAGTATTTGGGTGG-AAAACCCGAGTGCGCAATGAAAGTGAA---AGTTGGGATCTTT
GTCATGGAGAGCACCGACGCCCGGACCAGACGTTCT--CTGACGGTTCCGCGGTAGAGCACGTATGTTGG
GACCCGAAAGATGGTGAACTATGCCTGAATAGGGTGAAGCCAGAGGAAACTCTGGTGGAGGCTCGTAGCG
ATTCTGACGTGCAAATCGA--TCGTCGAA-----------------------------AAGGTCAAGAAA
ATTCTGGAAAGTATTTGCGTCAACTGTGGACGGCTCAAGGCCGATCTCGTAAGTGG--------------
----------------------------------------------------------------------
--------CCAGCACCAC--------------------------------------------------AT
GTGGAA--T-------------------------------------------------------------
----------------------------------------------------------------------
----------------------------------------------------------------------
----------------------------------------------------------------------
-------------------------------------------------------------------TAT
TC---------------------------------------------------------------ACA--
----------------------------------------------------------------------
-----------------------------------------------------ACCAGAGCGACCACTCG
TTTGCTGACAAAATTCGGCACGTTCGCGACCCCAAGCACCGTATGGCCATTGTGTGGGCCCACTGCAAGA
CCAAGATGGCGTGTGAGCCGGATGAGCCGAGGGATGACAATGC---AGATGGTGAAGATGCAGACGTCAA
GAAGGGACACGGCGGATGTGGTCACATTCAGCCTCTTGTCCGAAAAGAAGGCCTCAAGCTATTCGTTCAG
TACAAAAAGGCCAAGGATGACGACGAGGACATGAAAGCCTCTCTACCAGATAAGCGCGCTA--TCACCCC
CGCCGAGGTCTATGCAGTATTCCGCAAGATGCCTGACACTGACTTGTATCTTTTGGGTCTGTCCGAAGAA
TACGCCCGTCCCGAGTGGATGATTCTTACCGTTCTTCCTGTCCCCCCTCCTCCCGTTCGTCCATCCATCT
GAAACACCTGAAGGACAGGCTTGCGGTCTTGTCAAGAATCTGGCACTCATGTCATGTATCTCTGTTGGAT
CCTACTCGGCGCCTGTTATTGAGTTCTTGGAAGAGTGGGGTCTGGAATCGTTGGAAGAAAATGCACATTC
TGCGA-CACCCTGCACAAAGGTCTTTGTCAATGGTGTTTGGATGGGTGTTCATCGTGACCCGGCAAACCT
TGTCAAGACTATCAAAAAGCTGCGACGAAAGGATGACATTAGTCCTGAAGTATCTGTGGTTCGCGACATC
CGAGAGAAAGAGTTGCGTTTATACACTGATGCGGGTCGTGTATGCCGTCCGCTCTTTATTGTGGAAAACC
AGGAGCTCGTGCTCCAGAAGAAGCACATCAAGTGGCTGGCTAACTCTGGT---GACGACCAG---GGCGA
AGTGTACAAGTGGGAACACTTGATCAAACATGGTATCATTGAGCTGCTGGATGCTGAAGAGGAGGAAACG
GTGATGATTGCTATGACACCTTCCGACTT------------GTCGTCTCGAAATGCAGAAGCTCCGGACC
CCTCTGACGAGGACTATGACCCTGCTGCTCGTCTCAAGGCTGGCCTGAACGCTCACATATTTACCCACTG
CGAGATTCATCCTAGTATGATTCTGGGTATCTGTGCCAGTATCATCCCCTT-------------------
-------------------------------TGCTGGTGGAACTGGTGAGTTCGAAGCCGGTATCTCCAA
GGATGGACAGACCCGTGAGCACGCTTTGCTTGCCTTCACCCTCGGTGTCCGTCAGCTCATCGTTGCCGTC
AACAAGATGGACACCA-CCAAGTGGAGCGAGGACCGTTTCAACGAAATCATCAAGGAAACCTCTGGCTTC
ATCAAGAAGGTCGGATACAACCCCAAGACCGTTGCCTTCGTCCCCATCTCCGGATGGCACGGTGACAACA
TGTTGGAGGAGTCCGTCAACATGCCCTGGTACAAGGGTTGGACCAAGGAGACCAAGGCCGGTGTCGTCAA
GGGTAAGACCCTCCTCGAGGCCATTGACGCCATTGAGCCCCCTCAACGTCCTTCCGACCGCCCTCTCCGT
CTCCCCCTCCAGGATGTCTACAAGATCGGCGGTATCGGCACAGTGCCCGTCGGACGTGTTGAGACCGGAA
CCATCAAGGCCGGTATGGTCGTCAACTTTGCCCCCTCCAACGTTACCACCGAAGTCAAGTCCGTCGAGAT
GCACCACGAGCAGCTCGAGGCTGGTCTCCCCGGAGACAACGTCGGTTTCAACGTCAAGAACGTTTCCGTC
AAGGATATCCGCCGTGGAAACGTCTGCTCTGACTCCAAGAACGACCCCGCCAAGGAGGCTGCTTCCTTCA
ACGCCCAGGTCATCGTTCTCAACCACCCTGGTCAAATCGGTGCTGGTTACGCACCCGTCCTCGATTGCCA
CACTGCTCACATTGCCTGCAAGTTCGCTGAGCTCATCGAGAAGATTGACCGTCGTACCGGTAAGGTCATG
GAGGCCAGCCCCAAGTTCGTCAAGTCTGGTGATGCCTGCATCGTCAAGCTCG-TCCCCTCCAAGCCC---
----------------------------------------------------------------------
----------------------------------------------------------------------
----------------------------------------------------------------------
----------------------------------------------------------------------
----------------------------------------------------------------------
----------------------------------------------------------------------
---------------
>IO_14_167_Macrotyphula_phacorrhiza
----------------------------------------------------------------------
----------------------------------------TGTGCTCGCTCCTTTC--------------
-----ACTCTCTTACCACCTGTGCACC-TTTTTTTAGTCCTTTGTTGTTCTTGTCT--------------
----------------------------------------------------------------------
----------------------------------------------------------------------
---------------------------------------------------------------------G
GGAAACCGGATGGGGA--TACGGAGTGTTGCCGTGCGC--------------------------------
-AAGC---ATAGCTCTACTCCA------TATCTAAAGGGGATGTTTT-----------TACATACCC---
-CCTCTATAAAA----CCTTTGAATG-GCTTCCAATCCTG--CCCTCCAAAA------------ACAAAC
TTATTAAATATTACAATTTTCAACAATGGATCTCTTGGCTCTGGCTTCGATGAAGAACGCAGCGAAATGC
GATAAGTAATTTGAATTGCAGATTTCAGTGAATCATCGAATCTTTGAACGCACCTTGCGCTCCTTGGT--
ATTCCGAGAGGCATGCCTGTTTGAGTG-TCATTAATCTC--TCAACCTTGCCAGCTTTATTGCTGTT---
--------------------CGAGGGGTGGATGTGAGTG------TGTGCTGGGTCC-CTA---------
GATGAGTCTGCGCACTTT-TAATGTGTTATCGGAACCCCT------------GCGAAACCTCACTGGGG-
---TGAGAATC---------------TATCTACGCTC----------TTGGGGCGAGCCCTCACTTTTTC
---------TACTGAG------------GTTGGAT---------------AAGCTTTTAAACGTCTTTT-
-----------GAGAA--------CGTCTCTGA--TCACCT--------------------------CTG
ATGATTGAGACTTTGACAACT------AGGATTCCCCTAGTAAC-TGCGAGTG-AAGCGGGAAAAGCTCA
AATTTAAAATCTGGCGGTC------CTTGTGGCCG-TCCGAGTTGTAATTTAGAGAAGTGT-TATCCGCG
-TTGGACCGTGTACAAG-TCTCCTGGAACGGAGCGTCGTAGAGGGTGAGAATCCCGTATATGACACGGAC
TACCAAGGC-TT-TGTGATGCGCTCTCGAAGAGTCGAGTTGTTTGGGAATGCAGCTCAAAATGGGTGGTA
AATTCCATCTAAAGCTAAATACAGGCGAGAGACCGATAGCGAACAAGTACCGTGAGGGAAAGATGAAAAG
AACTTTGGAAAGAGAGTTAAACAGTACGTGAAATTGTTGAAAAGGAAACGCTTGAAGTCAGTCGCGTTGG
-CCGGGGATCAACTTGGCT----------TTTTAGCTGAGAGCACTTTCCGG--TCGACGGGTCAACATC
AATTTTGATTGTTGGATAAAGGTCAGTGGAATGTGGCATC---TTCGGGTGTG-----TTATAGCCATTG
GTTCGCATACAACGGTTGGGATTGAGGAACTCAGTACGCCGC--AAGGCCGGATA----GCAATA---TC
ACG-T-ACGTACTTAGGATGTTGGCATAATGGCTTTAATCGACCCGTCTTGAAACACGGACCAAGGAGTC
TAACATGCCCGCGAGTGTTTGGGTGG-AAAACCCGAGCGCGTAATGAAAGTGAA---AGTTGAGATCCCT
GTCGTGGGGAGCATCGACGCCCGGACCAGACCTTTT--GTGACGGATCCGCGGTAGAGCGTGTATGTTGG
GACCCGAAAGATGGTGAACTATGCCTGAATAGGGTGAAGCCAGAGGAAACTCTGGTGGAGGCTCGTAGCG
ATTCTGACGTGCAAATCGA--TCGTCGAATTTGGGTATAGGGGCGAAAGACTAATCGAAAAGTGAAAAAG
ATATTGGAGTCTATCTGTGTAAACTGTGGAAAACTAAAGGCGGATATCGTGAGTCGC-----GTCTACCT
ATTTCC-TCTACTCGTTTCGTACCCCCACCATCCCAATTTTCTGGGGGCTCTCTCCACA--CAATGGTGA
ACCCCAAACCCGCACTGCGTTCG-TCCTTGACAATCGA-GGCGTTTGTACC--------ACACCGCA-GT
GAGG--------TCTTTGCGCGT---TTTCGGTCGCTTGATCGCCGCACGGACCT---------------
----ACTACACTCGGTTTT---GGTCAAACACGTGG-CTGCGGGGGGGAATGNNNGGCAGAACGAGG-AG
TTCGAAATTGCT-----TGCGGCTAGGTCCAGGCATGC------CCTCACCGGCGTGTCTGGC---TTAT
GTTGTTAAGGATTGGCTTGACCGTGCC--CACTGAAACGCATTCGAGG----TATCGTGTTTATAGGCC-
---TGCAG-------------------------------------------------------ATTCCGC
TCG--------------------------------------------------------------ATA--
----------------------------------------------------------------------
----------------------------------------------------------------------
----------------------------------------------------------------------
----------------------------------------------------------------------
----------------------------------------------------------------------
----------------------------------------------------------------------
----------------------------------------------------------------------
--------------------------------------------------------------------CT
GAGACACCCGAAGGCCAGGNGTGTGGNCTCGTCAAGAACTTGGCGTTGATGGCGTGTATCTCCGTTGGTT
CGTACTATGCGCCCGTCATCGAGTTCCTGGAAGAGTGGGGACTTGAATCGCTCGAGGAGAATGCACATTC
GTCAA-CGCCGTGTACCAAGGTGTTTGTCAACGGCGTGTGGATGGGTGTCCATCGCGACCCAGCGAACTT
GGTCAAGACAATCAAGAAACTGCGTAGAAAGGACGACATCAGTCCGGAGGTGTCCGTCGTGCGGGATATT
CGAGAGAAGGAACTGCGTCTCTACACCGATGCAGGGAGAGTGTGTCGGCCGTTATTCATTGTCGAGAACC
AGACCCTGGCGCTGCAGAAGAAGAATGTGCGCTGGCTCAACCAGGGTTATCGTGAAAACGACCCGAACGA
CGAGTACAAGTGGGAACAGCTCATCAAAGGCGGTATTATTGAGCTGCTAGATGCCGAGGAAGAGGAGACG
GTAATGATTTCGATGACGCCAGAAGATCTCGAGACGTCGAGGAACCAGCAATCGGGAAT---------TG
CTGTCGAGACAGACTTCGATCCTGCTGCGCGTCTCAAGGCGGCGAACCACGCGCACACGTGGACGCATTG
TGAGATTCACCCAAGTATGATTCTTGGTATTTGTGCAAGTATCATTCCGTTCCCCGATCACAACC-----
-----------------------------ATCGCTGCTGGTACTGGTGAGTTCGAGGCTGGTATYTCCAA
GGATGGACAGACTCGSGAGCACGCTYTYCTYGCTTTCACCCTYGGTGTCAGGCAACTCATCGTTGCCGTC
AACAAGATGGACACCA-CCAAGTGGTCCGAGGACCGTTTCAACGAGATCATCAAGGAGACTTCTGGTTTC
ATCAAGAAGGTCGGTTACAACCCCAAGACCGTCGCCTTCGTTCCCATCTCCGGATGGCACGGAGACAACA
TGTTGGAGGAGTCCGTCAACATGACATGGTTCAAGGGCTGGACCAAGGAGACCAAGGCTGGTGTCGTCAA
GGGCAAGACCCTCCTCGACGCTATTGATGCCATCGAGCCCCCTGTCCGTCCCAGTGACAAGCCTCTCCGT
CTCCCCCTCCAGGATGTCTACAAGATTGGAGGTATTGGCACAGTGCCCGTCGGTCGTGTTGAGACCGGTA
TTATCAAGGCTGGTATGGTCGTCAACTTCGCTCCTTCCAACGTGACCACCGAAGTCAAGTCCGTCGAGAT
GCACCACGAGCAGCTCGAGCAGGGTACCCCCGGTGACAACGTCGGCTTCAACATCAAGAACGTTTCCGTC
AAGGATATCCGCCGTGGAAACGTCGCCTCCGACTCCAAGAACGACCCCGCCAAGGAGGCTGCTTCCTTCA
ACGCCCAGGTCATCGTCCTCAACCACCCAGGTCAAATTGGTGCTGGTTACTCCCCCGTTCTCGATTGCCA
CACCGCCCACATTGCCTGCAAGTTCGCTGAGCTCATCGAGAAGATCGATCGCCGAACTGGTAAGGTCATG
GAGGCCTCCCCCAAGTTCGTCAAGTCTGGTGATGCCTGCATTGTCAAGCTCG-TTCCCTCGAAGCCC---
----------------------------------------------------------------------
----------------------------------------------------------------------
----------------------------------------------------------------------
----------------------------------------------------------------------
----------------------------------------------------------------------
----------------------------------------------------------------------
---------------
>IO_14_177_Macrotyphula_juncea
----------------------------------------------------------------------
--------------------------------AAAGGAA-TGTGCTCGCTTCTTTC--------------
-----TTCTCTCAACCACCTGTGCACCCTTTTGTAGTCTTGGATACATTTCAAAC---------------
----------------------------------------------------------------------
----------------------------------------------------------------------
---------------------------------------------------------------------G
AAAGTTTGGTTT------TGGAGAGTTTTGCTGTATTAT----------------------------GAA
AAATG---ATCAGCTCTCTCTGTGA---TTTCC-AAGGCTATGTTTT-----------TACATACCCCA-
-TTACCAATAA-----TTAAAGAATG-TTTTACTAGTTTG--TGCCGTCAAA--------AAGCATGACT
ATATTTTAAAATACAATTTTCAACAATGGATCTCTTGGCTCTCGCATCGATGAAGAACGCAGCGAAATGC
GATAAGTAATGTGAATTGCAGATTTCAGTGAATCATCGAATCTTTGAACGCACCTTGCGCTCCTTGGT--
ATTCCGAGGAGCATGCCTGTTTGAGTG-TCATTAATCTC--TCAACCTTGCCAGCTTTATTGTT------
---------------GTTG-CAAGGCTTGGATATGAGGGTTT---TTTGCTGGCTCC-TTA---------
GTCGAGTCGGCTCCCTTT-AAATGTATTAGCGGAACCTCT------------GCGAACCATCATTGGTG-
---TGATAATA---------------TATCTATGCTA----------TTGATGTAAGCCTTCATTTG---
----------TTTGAA-----------GTTTGGAT---------------CAGCTTATAATCGTCTTCG-
-----------GACAA--------CGTTATTGA--TTTTTT-----------------------------
-TCATTAACATTTTGACAACT------AGGATTCCCCTAGTAAC-TGCGAGTG-AAGCGGGAAAAGCTCA
AATTTAAAATCTGATAGTC------CTTGTGGCTG-TCCGAGTTGTAATTTAGAGAAGTGC-TATCCGCG
-CTGGACCGTGTATAAG-TCTCCTGGAACGGAGCGTCGTAGAGGGTGAGAATCCCGTATATGACACGGAC
TACCAGGGC-TT-TGTGATGCGCTCTCAAAGAGTCGAGTTGTTTGGGATTGCAGCTCAAAATGGGTGGTA
AATTCCATCTAAAGCTAAATATAGGCGAGAGACCGATAGCGAACAAGTACCGTGAGGGAAAGATGAAAAG
AACTTTGGAAAGAGAGTTAAACAGTACGTGAAATTGTTGAAAAGGAAACGCTTGAAGTCAGTCGCGTTGG
-CCAGGGATCAACTTAGC------------TTCTGCTGAGAGCACTTTCTGG--TTAACGGGTCAGCATC
AATTTTGATTGTTGGATAAAGGTCAGTGGAATGTGGCATC---TTCGGATGTG-----TTATAGCCATTG
GTTCGTATACAACGGTTGGGATTGAGGAACTCAGCACGCCGC--AAGGCCGGGTA----TTTATA---CC
ACG-T-ACGTGCTTAGGATGCTGGCATAATGGCTTTAATCGACCCGTCTTGAAACACGGACCAAGGAGTC
TAACATGCCCGCGAGTGTTTGGGTGA-TAAACCCGAGCGCGTAATGAAAGTGAA---AGTTGAGACCTCT
GTCGTGGAGGGCATCGACGCCCGGACCAGACCTTTT--GTGACGGATCCGCGGTAGAGCGTGTATGTTGG
GACCCGAAAGATGGTGAACTATGCCTGAATAGGGTGAAGCCAGAGGAAACTCTGGTGGAGGCTCGTAGCG
ATTCTGACGTGCAAATCGA--TCGTCGAATTTGGGTATAGGGGCGAAAGACTAATCGA------------
----------------------------------------------------------------------
----------------------------------------------------------------------
----------------------------------------------------------------------
----------------------------------------------------------------------
----------------------------------------------------------------------
----------------------------------------------------------------------
----------------------------------------------------------------------
----------------------------------------------------------------------
----------------------------------------------------------------------
----------------------------------------------------------------------
----------------------------------------------------------------------
----------------------------------------------------------------------
----------------------------------------------------------------------
----------------------------------------------------------------------
----------------------------------------------------------------------
----------------------------------------------------------------------
--------------------------------------------------------------------CA
GAAACACCAGAAGGGCAAGCTTGTGGCTTGGTCAAGAATCTGGCTCTGATGGCCTGTATATCCGTTGGAT
CCTATTCTGCACCTGTCATTGAATTTTTGGAAGAGTGGGGTTTGGAATCTCTAGAAGAAAATGCACACTC
TTCGA-CGCCTTGTACAAAGGTGTTTGTCAACGGGGTGTGGATGGGCGTCCATCGTGATCCAGCAAATTT
GGTAAAGACAATAAAGAAGCTGCGAAGAAAAGACGATATCAGTCCCGAGGTATCAGTCGTGCGGGATATA
CGAGAGAAAGAGTTGAGGCTCTACACCGATGCTGGCCGTGTCTGCCGCCCGTTGTTCATTGTCGAGAACC
AGCAACTGGCTCTCCAAAAGAAGCATATCAAATGGCTAAATCAGGGCTACCGAGAAGAAGATTCAACTGA
CGAGTACAAATGGGAACAGTTAATACGCGGAGGAATTATCGAGCTGTTGGATGCAGAAGAAGAAGAGACG
GTCATGATTTCCATGACACCCGAAGATTTGGAAAATTCGAGACTACAGTCCAGTGGTATCGACCCTCATG
CGAATGATGGCGATTTCGATCCAGCAGCACGGTTAAAAGCCGGTATCAATGCACATAC------------
----------------------------------------------------------------------
-----------------------------ATTGCTGGAGGAACCGGTGAGTTCGAAGCTGGTATCTCCAA
AGATGGCCAGACTCGTGAGCACGCTCTGCTCGCCTTCACCCTTGGTGTCAGGCAACTCATTGTTGCCGTC
AACAAGATGGACACCA-CTAAGTGGAGTGAAGACCGTTTCAACGAAATTATTAAGGAAACCTCCGGCTTC
ATCAAGAAGGTTGGTTACAACCCCAAGACTGTTGCGTTTGTTCCCATCTCTGGATGGCACGGAGACAACA
TGTTGGAAGAATCAGTCAACATGCCGTGGTTCAAGGGCTGGACCAAGGAGACCAAGGGTGGGGTTGTCAA
GGGAAAAACTTTCCTCGATGCGATCGATGCTATCGAGCCTCCTGTCCGTCCTCATGACAAGCCTCTCCGT
CTCCCTCTCCAGGATGTTTACAAAATTGGTGGTATTGGCACAGTGCCCGTCGGTCGTGTTGAAACCGGTA
TCATCAAGGCGGGAATGATCGTCAACTTTGCTCCCTCCAACGTGACCACCGAAGTCAAGTCTGTCGAAAT
GCATCACGAGCAGCTCGAACAGGGTACTCCCGGGGACAATGTCGGCTTCAACATCAAGAACGTTTCCGTC
AAGGATATTCGTCGTGGAAACGTCGCCTCTGACTCAAAGAACGACCCTGCCAAGGAGGCTGCCTCTTTCA
ACGCCCAGGTCATCGTTCTCAACCACCCTGGTCAAATTGGTGCCGGTTACTCTCCCGTCCTCGATTGCCA
CACTGCCCACATTGCCTGCAAGTTCGCCGAGCTTATTGAAAAGATCGATCGACGAACTGGTAAGGTCATG
GAAGCTTCCCCCAAATTTGTCAAGTCTGGTGATGCTTGCATTGTCAAGCTTG-TTCCAAGCAAGCCC---
----------------------------------------------------------------------
----------------------------------------------------------------------
----------------------------------------------------------------------
----------------------------------------------------------------------
----------------------------------------------------------------------
----------------------------------------------------------------------
---------------
>IO_14_196_Phyllotopsis_nidulans
----------------------------------------------------------------------
-------TGCTGTCGCTGGCTCTTA--------GGAGCA-TGTGCACGCCCTTTCA--------------
-----ATTCTCTTACCACCTGTGCACC-TTTTGTAGACCTGGATATCTATCAACC---------------
----------------------------------------------------------------------
----------------------------------------------------------------------
------------------------------------------------------------AAGTTTTGAC
TTGGCTTGGATT------TGAAGACTGCCGTTGCTCTTG-------------------------------
-TAGA---GTCGGCTTTCTTCACA----TTTCG-TGGTCTATGTTTT-----------TATATACCC---
-CTTTATAAAG-----TTATAGAATG-TCTTATCACTCAG------------------CCCTAAAAAGCA
GACTTTATTAATACAACTTTCAACAGTGGATCTCGTGGTTCTCGCATCGAAGAAAAACGCAGCGAAGTGC
GATAAGTAGTGTGAATTGCATATCTCAGTGAATCATCAAATCTTTGAACGCACCTTGCGCCCTTTGGT--
ATTCCGAAGGGCATGCGTGTTTGAGTG-TCATTAAATTA--TCAACTATCACAGCTTTATTGAT------
---------------GTGT-CGTAGCTTGGATGTGAGGG------TTTGCGGGCTCTATTT---------
ATTGAGTCGGCTCCCTTT-AAATGCATTAGCGGAACTCTA-----------GTAGTCCGTCTTTTGGTG-
---TGATAATT----------------ATCTATGCCA----------TGGATGTGTCT------------
----------------------------GCGTGTT---------------CAGCTTCTAACTGTCTTTG-
-----------GACAA----------TCTTTGA--CAACTTGACCTCAAATCAGGTAGGACTACCCGCTG
AACTTAAGCATATCAATAAGCGGAGGA-------------------------------------------
----------------------------------------------------------------------
----------------------------------------------------------------------
----------------------------------------------------------------------
----------------------------------------------------------------------
----------------------------------------------------------------------
----------------------------------------------------------------------
----------------------------------------------------------------------
----------------------------------------------------------------------
----------------------------------------------------------------------
----------------------------------------------------------------------
----------------------------------------------------------------------
----------------------------------------------------------------------
----------------------------------------------------------AAAGTGAAGAAG
ATTTTGGAGTCCATTTGTGTAAATTGTGGAAAGCTGAAAGCCGACATCGTGAGTGG-------CATTTCC
ATCCTC------TCGTTTCGCCACCCC-ACATCCCAATTTTCTGGGGGCTCTCTCCACATCCCATGGAGA
ACCCCAAACCCGCACCTCGTTCG-TCCTTGACAATCGA-GGCGTTCTTCC----------ACCCG-G-GC
GTGG--------TTGACGCGCGT---TTTCGATCGCTTGATCGCCGCGTTGA---------CCGTTA---
----CAAACGTCCGGTGTT---GGTTGGACACGAGG-TTGCGTGGTGAAATGGGGGGCCGAACGAGG-AG
TGCCAAAAGATC----------------------------------------AGCCA----------TGT
GCTGTGTTGGACTGGCTCCTCCACCCT--CGCTGTGACGCAGT-TGAG----CGGTGTGTGTAGGGCCT-
----ACAC--ATTTG-ACCCA-----TTCT--GCCCCCTATTTG-----------------------TGT
CC--CAGCGATGTGTTTCTGCTGGGGCCCGCACGCTTTTGTT-------------TTTGTAGAT-ATA--
-----CACGCTGACGATTTCACC-CCCATATGATGTTATCGTCCATCCCTCC------------------
-------------CTGCACGTCCGTTGTACTTGTGAAACTTGTTTTTTAACGT--AAGTCCGACCCCAAT
TTCGCGGACAAGATCCGCCATATTCGCGACCCGAAAGCGCGAATGGCCGTCGTTTGGGCGCATTGCAAGT
CGAAAACGGTTTGTGAAACTGATGATCCCAAGGACGAGGGCGA---GGGTGCAGAAAATGAGGAGCCCAA
GAAAGGTCACGGGGGATGTGGCCACATTCAGCCTCAGATCCGCAAGGAAGGGTTGAAGCTATTTGTGCAA
TACAAGAAGCAAAAGGATGACGACGAGGAGGTGAAATCGTTGCAACCCGACAAGCGATTGA--TTACCGC
CCAGGAGGTGTACACAGCATTCAAGAAGATATCTGATTCCGACCTTCACTTGCTGGGACTTTCTGAAGAG
TATGCGCGTCCTGAGTGGATGATCCTTACCGTCCTACCGGTCCCTCCCCCCGCCGTACGCCCGAGTATCG
GAAACTCCTGAAGGCCAGGCCTGTGGCCTTGTGAAGAATCTGGCCCTCATGTCATGTATATCGGTCGGTT
CGTATTCGGCACCCGTCATCGAGTTCTTGGAAGAGTGGGGTTTAGAGTCTTTGGAGGAGAATGCACACTC
GTCTA-CACCTTGCACCAAGGTTTTCGTCAATGGAGTATGGATGGGTGTGCATCGCGACCCTGCAAACTT
GGTCAAGACGATCAAGAAGTTGCGGAGGAAGGACGACATCAGCCCGGAAGTGTCTGTTGTTCGGGATATT
CGCGAGAAGGAACTTCGACTCTATACCGATGCCGGTCGTGTTTGCCGGCCACTTTTCATTGTGGAGAACC
AACAGCTTGCTCTCCAGAAAAAACACGTCAAATGGCTCAACTCTGGTTTC---AATGATGAG---GGCGA
GGCGTTTAAATGGGAGCACCTTGTAAAGAACGGGATCATCGAGCTGTTGGACGCGGAAGAAGAAGAAACT
GTCATGATTTCCATGACGCCTGAAGACCTTGAAAATTCGCGACTGCAGCAAAGTGGCCTTGATCCTCATG
CAAATGATGGCGATTTCGACCCCGCTGCACGGCTCAAAGCTGGTATCAATGCGCATACTTGGAC------
----------------------------------------------------------------------
-----------------------------ATTGCCGGTGGAACTGGTGAATTTGAGGCTGGTATCTCCAA
GGATGGCCAGACCCGCGAGCACGCTCTGCTTGCNTTCACCCTCGGTGTCCGTCAGCTCATTGTTGCTGTC
AACAAGATGGACACCA-CCAAGTGGAGCGAGGACCGTTTCAACGAAATCATCAAGGAGACGTCCACCTTC
ATTAAGAAGGTCGGTTACAACCCCAAGTCTGTTGCCTTCGTCCCGATNTCTGGCTGGCACGGTGACAACA
TGTTGGAGGAGTCAACTAACATGCCGTGGTTCAAGGGCTGGACCAAGGAGACCAANGCTGGTGTTGTCAA
GGGCAAGACCCTTCTTGATGCTATCGATGCCATCGAGCCGCCAGTTCGCCCTCACGACAAGCCCCTCCGC
CTTCCTCTCCAGGATGTGTACAAAATTGGTGGTATTGGGACGGTGCCCGTCGGCCGTGTTGAGACCGGTA
TCATCAAGGCCGGAATGGTCGTGAACTTCGCACCCTCGAACGTCACCACTGAAGTCAAGTCCGTCGAGAT
GCACCACGAGCAGCTCGAGCAGGGCAACCCCGGTGACAACGTCGGCTTCAACGTCAAGAACGTGTCGGTC
AAGGATATTCGCCGTGGCAACGTTGCATCCGACTCTAAGAACGACCCTGCTAAGGANGCCGCGTCCTTCN
ATGCCCASGTCATCGTCCTCAACCACCCCGGTCAGATCGGTGCCGGCTACGCCCCGGTGCTCGATTGCCA
CACTGCCCACATTGCTTGCAAGTTCGCCGAGCTCATCGAGAAGATCGATCGTCGGAGTGGAAAAGTCATG
GAGGCGTCCCCCAAGTTCGTCAAGTCTGGTGACGCGTGCATCGTCAAGCTCG-TCCCGAGCAAGCCG---
----------------------------------------------------------------------
----------------------------------------------------------------------
----------------------------------------------------------------------
----------------------------------------------------------------------
----------------------------------------------------------------------
----------------------------------------------------------------------
---------------
>IO_14_200_Macrotyphula_phacorrhiza
----------------------------------------------------------------------
----------------TGGCCTTTC-------GAGGATC-TGTGCTCGCTTCTTTC--------------
-----ACTCTCTTACCACCTGTGCACC-TTTTGTAGTTCGTTTGTTTTATTGCTCTT-------------
---TTGCGATA-----------------------------------------------------------
----------------------------------------------------------------------
----------------------------------------------------------------------
------------------AACGGAGTGTTGCCGTGCGC--------------------------------
-AAGC---ATAGCTCTACTCCACC----TCAAA-CGAACTATGTTTT-----------TACATACCC---
-CTTCAATAAA-----CCTTTGAACG-TCTTCTAGTCTT---TGCCGTCAAA------------AAGCAG
ACTTATTAAATTACAATTTTCAACAATGGATCTCTTGGCTCTCGCATCGATGAAGAACGCAGCGAAATGC
GATAAGTAATGTGAATTGCAGATTTCAGTGAATCATCGAATCTTTGAACGCACCTTGCGCTCCTTGGT--
ATTCCGAGGAGCATGCCTGTTTGAGTG-TCATTAATCTC--TCAACCTTGCCAGCTTTATTGCT------
-------------GTTTTG-CAAGGCTTGGATGTGAGTG------TTTGCTGGCTCC-TTA---------
GTTGAGTCTGCTCACTTT-AAATGTATTAGCGGAACCTCT------------GCGACCCATCATTGGTG-
---TGATAATC---------------TATCTACGCTA----------TTGGTGCAAGCCTCTTTCTA---
----------AACAAA---------AGAGTTGGAT---------------CAGCTTCTAACCGTCTTCG-
-----------GACAA--------CGTCCTCTG--GTGCTTGGCAACAAGA------------------A
CTTTTGGATATTTTGACAACT------AGGATTCCCCTAGTAAC-TGCGAGTG-AAGCGGGAAAAGCTCA
AATTTAAAATCTGGCGGTC------CTTGTGGCCG-TCCGAGTTGTAATTTAGAGAAGTGT-TATCCGCG
-TTGGACCGTGTACAAG-TCTCCTGGAACGGAGCGTCGTAGAGGGTGAGAATCCCGTATATGACACGGAC
TACCAAGGC-TT-TGTGATGCGCTCTCGAAGAGTCGAGTTGTTTGGGAATGCAGCTCAAAATGGGTGGTA
AATTCCATCTAAAGCTAAATATAGGCGAGAGACCGATAGCGAACAAGTACCGTGAGGGAAAGATGAAAAG
AACTTTGGAAAGAGAGTTAAACAGTACGTGAAATTGTTGAAAAGGAAACGCTTGAAGTCAGTCGCGTTGG
-CCGGGGATCAACTTGGCT----------TTTTAGCTGAGAGCACTTTCCGG--TTGACGGGTCAACATC
AATTTTGATTGTTGGATAAAGGTCAGTGGAATGTGGCATC---TTCGGGTGTG-----TTATAGCCATTG
GTTCGCATACAACGGTTGGGATTGAGGAACTCAGTACGCCGC--AAGGCCGGATA----GCAATA---TC
ACG-T-ACGTACTTAGGATGTTGGCATAATGGCTTTAATCGACCCGTCTTGAAACACGGACCAAGGAGTC
TAACATGCCCGCGAGTGTTTGGGTGG-AAAACCCGAGCGCGTAATGAAAGTGAA---AGTTGAGATCCCT
GTCGTGGGGAGCATCGACGCCCGGACCAGACCTTTT--GTGACGGATCCGCGGTAGAGCGTGTATGTTGG
GACCCGAAAGATGGTGAACTATGCCTGAATAGGGTGAAGCCAGAGGAAACTCTGGTGGAGGCTCGTAGCG
ATTCTGACGTGCAAATCGA--TCGTCGAATTTGGGTATAGGGGCGAAAGACTAATCGA------------
----------------------------------------------------------------------
----------------------------------------------------------------------
----------------------------------------------------------------------
----------------------------------------------------------------------
----------------------------------------------------------------------
----------------------------------------------------------------------
----------------------------------------------------------------------
----------------------------------------------------------------------
----------------------------------------------------------------------
----------------------------------------------------------------------
----------------------------------------------------------------------
----------------------------------------------------------------------
----------------------------------------------------------------------
----------------------------------------------------------------------
----------------------------------------------------------------------
----------------------------------------------------------------------
----------------------------------------------------------------------
----------------------------------------------------------------------
--------------------GAGTTCTTGGAAGAGTGGGGGCTTGAATCCCTNGAAGAGAATGCGCATTT
GTNGA-CACCGTGCACCAAAGTGTTTGTCAACGGTGTGTGGATGGGCGTCCATCGCGACCCCGCAAATTT
GGTCAAGACTATCAAGAAGCTGCGCAGAAAGGACGATATCAGTCCGGAAGTGTCCGTTGTGCGGGATATT
CGAGAGAAAGAACTGCGACTCTACACAGATGCAGGGAGAGTGTGTCGGCCGCTTTTTATTGTGGAGAACC
AGACGCTGGCACTGCAGAAGAAGAACGTACGCTGGTTAAACCAGGGCTATCGTGAGAACGACCCCAACGA
CGAGTACAAGTGGGAGCAGCTCATCAAAGGCGGTATTATCGAGCTGTTGGATGCAGAGGAAGAGGAGACA
GTGATGATTTCCATGACGCCAGAGGATCTCGAGACGTCGAGGAATCAGCAGTCGGGGAT---------CG
CCGTCGAGACAGACTTTGATCCTGCTGCACGTCTCAAGGCAGCAAACCACGCGCATACGTGGACGCATTG
TGAGATTCACCCAAGTATGATCCTCGGTATTTGTGCGAGTATCATTCCGTTCCCAGATCTCTTCCAATCT
CTTTCTATT-------------------------------------------------------------
-----------------------------TTGCCTTCACTCTCGGTGTCAGGCAGCTCATCGTTGCCGTC
AACAAGATGGACACCA-CCAAGTGGTCCGAGGACCGTTTCAACGAGATCATCAAGGAGACCTCTGGCTTC
ATCAAGAAGGTTGGATACAACCCCAAGACCGTCGCCTTCGTTCCCATCTCTGGATGGCACGGAGACAACA
TGTTGGAGGAGTCTACCAACATGCCCTGGTTCAAGGGTTGGACCAAGGAGACCAAGGCTGGTATCGTCAA
GGGCAAGACCCTCCTCGACGCCATCGATGCCATCGAGCCCCCTGTCCGCCCCAGTGACAAGCCCCTCCGT
CTTCCTCTCCAGGATGTCTACAAGATTGGAGGTATTGGCACAGTGCCCGTCGGTCGTGTTGAGACCGGTA
TCATCAAGGCTGGTATGGTTGTCAACTTTGCTCCCTCCAACGTGACCACCGAAGTCAAGTCCGTCGAGAT
GCACCACGAGCAGCTCGAGCAGGGTACCCCCGGTGACAACGTCGGCTTCAACATCAAGAACGTGTCCGTC
AAGGATATCCGCCGTGGAAACGTTGCCTCCGACTCCAAGAACGACCCCGCCAAGGAGGCTGCTTCCTTCA
ACGCTCAGGTTATCGTCCTCAACCACCCCGGTCAAATTGGTGCTGGTTACTCCCCCGTTCTCGATTGCCA
CACTGCCCACATTGCTTGCAAGTTCGCCGAGCTCATCGAGAAGATCGATCGCCGAACTGGTAAGGTCATG
GAGCCCTTCCCCAAGTTCGTCAAGTCTGGTGATGCTTGCATCGTCAAGCTTG-TTCCCTCGAAGCCC---
----------------------------------------------------------------------
----------------------------------------------------------------------
----------------------------------------------------------------------
----------------------------------------------------------------------
----------------------------------------------------------------------
----------------------------------------------------------------------
---------------
>IO_14_214_Macrotyphula_fistulosa
----------------------------------------------------------------------
-------------------CCTTTC--------GAGGTA-TGTGCTCGCTTGTTTC--------------
------CTCTCTTACCACCTGTGCACC-TTTTGTAGTCTTGGGATTTCACATCTCTA-------------
----------------------------------------------------------------------
----------------------------------------------------------------------
---------------------------------------------------------AAAACCCTTTCCG
GAGGGCTTTTTTTAGG--ATTGGAGAGCTGTTGTGTGT--------------------------------
-GATA---ACCAACTCTTTCTATCGAA-TTCCC-AAGACTATGTTTT-----------TACATACCCC--
-ATATAATGAA-----CTATAGAATG-TCTTCTAGTCTT---TGCCGTCAAA-------------AGCAG
ACTTATTAAAATACAATTTTCAACAATGGATCTCTTGGCTCTCGCATCGATGAAGAACGCAGCGAAATGC
GATAAGTAATGTTAATTGCAGATTTCAGTGAATCATCGAATCTTTGAACGCACCTTGCGCTCTTTGGT--
ATTCCGAAGAGCATGCCTGTTTGAGTG-TCATTAATCTC--TCAACCTTACCAGTTTTGTTACT------
--------------GTTGT-TAAGGCTTGGATATGAGGGTCT--TTTTGCGGGTTTTCTTA-------AT
TGAGAATCGGCTCCCTTT-AAAAGTATTAGCGGAACCTCT------------GCGAACCATCATTGGTG-
---TGATAATT---------------TATCTACGCTT----------TGGGATGTAAG-CCTTCTTA---
----------ATTGAA---------GTTTGGGGAT---------------CAGCTCCTAATCGTCTTCG-
-----------GACAA--------CATTCTTTC--ACTTGTTTACGCAAGT-------------------
-GTTTGGATATTTTGACAACT------AGGATTCCCCTAGTAAC-TGCGAGTG-AAGCGGGAAAAGCTCA
AATTTAAAATCTGGCGGTT------CTTGTAGCCG-TCCGAGTTGTAATTTAGAGAAGTGT-TATCCGCG
-CTGGACCGTGTATAAG-TCTCCTGGAACGGAGCGTCGTAGAGGGTGAGAATCCCGTATATGACACGGAC
TACCAGGGC-TT-TGTGATGCGCTCTCGAAGAGTCGAGTTGTTTGGGAATGCAGCTCAAAATGGGTGGTA
AATTCCATCTAAAGCTAAATATAGGCGAGAGACCGATAGCGAACAAGTACCGTGAGGGAAAGATGAAAAG
AACTTTGGAAAGAGAGTTAAACAGTACGTGAAATTGTTGAAAAGGAAACGCTTGAAGTCAGTCGCGTTAG
-CCAGGGATCAACTTAGC------------TTTTGCTGAGAGCACTTTCTGG--TTGACGGGTCAGCATC
AATTTTGACTGTTGGATAAAGGTCAGTGGAATGTGGCATC---CTCGGATGTG-----TTATAGCCATTG
GTTCGCATACAACAATTGGGATTGAGGAACTCAGCACGCCGC--AAGGCCGGGGA----TTCGTC---CC
ACT-A-CGTTGCTTAGGATGCTGGCATAATGGCTTTAATCGACCCGTCTTGAAACACGGACCAAGGAGTC
TAACATGCCCGCGAGTGTTTGGGTGT-AAAACCCGAGCGCGTAATGAAAGTGAA---AGTTGAGACCTCT
GTCGTGGAGGGCATCGACGCCCGGACCAGACCTTTT--GTGACGGATCCGCGGTAGAGCGTGTATGTTGG
GACCCGAAAGATGGTGAACTATGCCTGAATAGGGTGAAGCCAGAGGAAACTCTGGTGGAGGCTCGTAGCG
ATTCTGACGTGCAAATCGA--TCGTCGAA-----------------------------AAAGTGAAAAAG
ATCTTGGAGTCAATTTGTGTCAACTGCGGGAAGTTAAAAGCAGACATCGTGAGTCGC-----ATCTACCT
TTTTCC-TCTACTCGTTTCGCACCCCCACCATCCCAATTTTCTGGGGGCTCTCTCCAAA--TAATGGAGA
ACCCCAAACCCGCACTGCGTTCG-CCCTTGACAATCGA-GGCTTTCTTTCC--------ACACTGCA-GT
ACAAG-------TCTTCGCGCGT---TTTCGGTCGCTTGATCGCCGCGTTGACTTG--------------
----ACCATGCTCAGTTCT---GGAGGAAGACGTGG-CTGCGTGGTGAAATGGGGGGCCGAGCGAGG-AG
TGCGAAATTGCT-----TGCGACCTGGGCTCTACATGC---------TAAAGGCATGCCTGAC---TCTT
GTTGCGTTGGAATGGCCCAACCGCATC--TACTGTGACGCAGTGG-------TGTCGTGTTCTCAAGGC-
T--TGCACCCTTGCAAATTTACTGTTGTCTCGTCACCATGTGTT-------------ATCCACATTTTGT
TAG--------------------------------------------------------------CCA--
-----CACGCTGACGTTTTCACT-CGCATACTTCTTTGATACCGTCCT----------------------
--------------------------------TGAAAAAAAATCTGTGCACCT--AAGTCCGATCCAAAT
TTCGCGGACAAGATCCGCCATATCCGCGACCCCAAGAAACGCATGGCGATGGTTTGGGCGCACACGAAGA
CGAAAACAATGTGTGAAGTGGATGATCCCAAGGAAGAAGGTGAAGCCAATCCGGATGCTGAAGATGTCAA
AAAAGGACACGGCGGTTGTGGTCATCAACAGCCTCAGATACGCAAAGAAGGACTCAAACTATTTGTTCAA
TATAAGAAACCCAAAGACGATGATGAGGAAATCAAGTCCTTGCAGCCCGACAAGCGACTGA--TCACACC
TCAAGAGGTCTACACGGCGTTTAAGAAGATATCCGACTCCGACTTACTTCTGCTGGGACTTTCGGAAGAA
TACGCTCGTCCGGAATGGATGATTCTCACAGTTCTTCCCGTGCCACCGCCGCCCGTGCGACCGAGTAT--
----------------------------------------------------------------------
----------------------------------------------------------------------
----------------------------------------------------------------------
----------------------------------------------------------------------
----------------------------------------------------------------------
----------------------------------------------------------------------
----------------------------------------------------------------------
----------------------------------------------------------------------
----------------------------------------------------------------------
----------------------------------------------------------------------
-----------------------------ATCGCCGGCGGAACTGGTGAGTTCGAAGCTGGTATCTCCAA
GGATGGCCAGACTCGTGAGCACGCNCTGCTCGCCTACACCCTCGGTGTTAGGCAGCTCATCGTTGCCGTC
AACAAAATGGACACCA-CCAAGTGGAGTGAAGGCCGTTTCAACGAGATCATCAAGGAGACGTCTGGTTTC
ATCAAGAAGGTCGTTTACAACCCCAAGACTGTTGCCTTCGTCCCCATCTCTGGATGGCACGGAGACAACA
TGTTGGAAGAGTCCGTCAACATGCCATGGTTCAAGGGTTGGACCAAGGAGACCAAGGCTGGTGTAGTCAA
GGGAAAGACTCTCCTCGATGCTATTGATGCTATCGAGCCGCCCGTCCGTCCCCATGACAAGCCCCTCCGT
CTTCCTCTCCAGGATGTCTACAAGATTGGCGGTATTGGCACAGTGCCCGTCGGTCGTGTTGAGACCGGTA
TCATCAAGGCTGGCATGGTCGTCACTTTTGCTCCCTCCAACGTGACNACTGAAGTCAAGTCCGTCGAGAT
GCATCACGAGCAGCTCGAGCAGGGTTCCCCTGGTGACAACGTCGGGTTCAACATCAAGAACGTTTCCGTT
AAGGACATTCGTCGTGGTAACGTCGCCTCCGATTCCAAGAATGACCCCGCCAAGGAAGCCGCCTCTTTCA
ACGCCCAGGTCATTGTCCTCAACCACCCTGGTCAGATCGGTGCCGGCTACTCCCCCGTTCTCGATTGCCA
CACTGCCCACATCGCCTGCAAATTCGCCGAGCTCATCGAGAAGATTGATCGCCGAACCGGTAAGGTCATG
GAAGCCTCCCCCAAATTCGTCAAGTCTGGTGATGCTTGCATCGTCAAGCTTG-TTCCTTCCAAGCCA---
----------------------------------------------------------------------
----------------------------------------------------------------------
----------------------------------------------------------------------
----------------------------------------------------------------------
----------------------------------------------------------------------
----------------------------------------------------------------------
---------------
>IO_14_92_Typhula_incarnata
------------------------TCCGTAGGTGAACCTGCGGAAGGATCATTATCG-AAT------TTA
AGG-CTTTGGTTGAGCTGGCGCTGC--------GGTGCA-TGTGCTTGCCTTGTGCTGTC----------
-----CATTCTTCAACACCTGTGCACA-CTTTGTAGTTGACTCTTTTGTTTATCTGT-------------
----------------------------------------------------------------------
----------------------------------------------------------------------
-----------------------------------------------------------TCATCTCTCTC
TTGACTCCGGTCTCTG--TGAAGGGGTGCGTGGCTTTC--------------------------------
-GAAA---GTAGG---------------------TCCTCTATGTTATAT---------TATACACCC---
-TTTACAAAAACA-AGTCCATAGACG-TCCAATGTAGGCG--CAGCGTAAAA--CACTGTTTGCTGAAAT
TATAAAACTTATACAACTTTTAACAACGGATCTCTTGGCTCTCGCATCGATGAAGAACGCAGCGAAATGC
GATAAGTAATGTGAATTGCAGAATTCAGTGAATCATCGAATCTTTGAACGCACCTTGCGCTCCCTGGT--
ATTCCGGGGAGCATGCCTGTTTGAGTG-TCATTAAATTC--TCACCCACACTATGTTTTTATAA------
----------ATGTAGTCT-TGTGGCTTGGATCTTGGAGT----TTGTGCCGGTAAACCTTTA----GTT
AGGTTGTTGGCTCCTCTTTAAATGCATTAGCTGGAACCTCTTGT--------GGTGCCAGACTATGGTG-
---TGATAATT----------------ATCTACGCTG----------TGGTTTGTTGCGCTGCG------
----------ATTTAA---------CTATGGGGTT---------------CTGCTTCTAATCGTCCCTT-
------CAAAGGACAGTATA---------------GAGTGTGGT---------GGTGGGGTT--------
----------------------------------------------------------------------
----------------------------------------------------------------------
----------------------------------------------------------------------
----------------------------------------------------------------------
--TCCATCTAAAAGCTAAATATTGGCGAGAGACCGATAGCGAACAAGTACCGTGAGGGAAAGATGAAAAG
AACTTTGGAAAGAGAGTTAAACAGTACGTGAAATTGTTAAAAGGGAAACGCTTGAAGTCAGTCGCGTTGG
-CCGGGACTCAACCTTGCA----------TTTATGCTGGGCGTACTTTCTGG--TCGACGGGTCAACATC
AATTTTGACCGTTGGAAAAAGTTCAGAGGAATGTGGCATC-CTTCGGGGTGTG-----TTATAGCC-TTT
GTTCGCATACAGCGGTTGGGATTGAGGAACTCAGCACGCCTT--TATGGTCGGGG----TTTAC----CC
ACG-TATCGTGCTTAGGATGTTGGCATAATGGCTTTAATCGACCCGTCTTGAAACACGGACCAAGGAGTC
TAACATGCCCGCGAGTGTTTGGGTGATTAAACCCGAGCGCGTAATGAAAGTGAA---AGTTGAGATCCCT
GTCGTGGGGAGCATCGACGCCCGGACCAGACGTTTT--CTGACGGTTCCGCGGTAGAGCGTGTATGTTGG
GACCCGAAAGATGGTGAACTATGCCTGAATAGGGTGAAGCCAGAGGAAACTCTGGTGGAGGCTCGTAGCG
ATTCTGACGTGCAAATCGA--TCGTCGAATTTGGGTATAGGGGCGAAAGACTAATCGAAAAGTAAAGAAG
ATTTTGGAGTGCATCTGCGTCAACTGCGGTAAACTCAAGGCCGATATCGTGAGCAAC-------------
-------ACTACTTGTTT----------------------------------------------------
----------------------------------------------------------------------
--------------------------TCTCGTTTGCGCGAC--------------------TCACCG---
------------CGGTGTC---------------------------------------------------
----------------------------------------------------------------------
----------------------------------------------------------------------
----------------------------------------------------------------------
----------------------------------------------------------------------
----------------------------------------------------------------------
-------------------------------------------------------TAGTCCGACCCCAAC
TTTGCTGACAAGATTCGCCACATCCGAGACCCAAAAGCGCGAATGGCCATCGTCTGGGCACACTGCAAAA
CAAAGATGGTCTGCGAACCAGACGAGCCCTCTGAAAACGA---------------AGACGAACCCGCGAA
GAAGGGGCACGGAGGATGTGGTCATATTCAACCAGTTGTTCGCAAGGAGGGGTTGAAGCTCTTTGTTCAA
TACAAGAAGCCAAAGGACGACGACGAGGACGCGAAATCTCTGCAACCAGACAAACGTGCCA--TCACCGC
GCAAGAGGTCTACACCGTGTTCAAGAAAATGCCCGACTCGGATTTGCATCTTCTCGGCCTTTCCGACGAG
TATGCCCGACCAGAATGGATGGTGTTGACCGTCTTGCCTGTACCTCCACCTCCAGTGCGACCGAGTATCC
GAGACACCAGAAGGACAGGCTTGTGGACTCGTGAAGAATTTGGCGCTGATGGCGTGTATCTCTGTTGGTT
CGTACTCTGCGCCCGTCATCGAGTTTTTGGAAGAGTGGGGTTTGGAGTCGCTGGAAGAAAACGCGCACTC
GTCGA-CGCCGTGTACGAAAGTGTTTGTGAACGGTGTYTGGATGGGTGTGCATCGAGACCCGGCAAACCT
GGTCAAGACGATCAAGAAGCTGCGGAGAAAAGATGATATCAGTCCCGAGGTGTCAGTAGTGCGCGACATT
CGAGAAAAGGAACTCAGGCTGTATACCGACGCTGGTCGTGTTTGTCGTCCGTTGTTCGTCGTTGAGAATC
AAGAGCTGGCGTTGCAAAAGAAGCACGTCAAGTGGCTGCAGCAGGGGTACCGGGACGAGGAT---GGCGA
AGAGTACAAGTGGGAGCAGCTCGTCAAGGGTGGTGTTATCGAGTTATTGGACGCGGAGGAAGAAGAGACT
GTCATGATTTCCATGACGCCTGAGGATCTCGAGAACTCGAGAAACCAGATGGCCGGCATGGACAC---GA
CAAAGGATGAGGAGTTTGACCCAGCTGCTCGTYTAAAGGCAGGCATCAGCGCACATACATGGACACATTG
CGAGATTCACCCCAGTATGATTCTCGGTATTTGTGCCAGTATTATTCCGTTCCCTGATCACAACC-----
----------------------------------------------------------------------
----------------------------------------------------------------------
----------------------------------------------------------------------
----------------------------------------------------------------------
----------------------------------------------------------------------
----------------------------------------------------------------------
----------------------------------------------------------------------
----------------------------------------------------------------------
----------------------------------------------------------------------
----------------------------------------------------------------------
----------------------------------------------------------------------
----------------------------------------------------------------------
----------------------------------------------------------------------
----------------------------------------------------------------------
----------------------------------------------------------------------
----------------------------------------------------------------------
----------------------------------------------------------------------
----------------------------------------------------------------------
----------------------------------------------------------------------
---------------
>IO_15_122_Typhula_capitata
----------------------------------------------------------------------
-------CGGTTGAGCTGGCCTTTA--------CCGGCA-TGTGCCCGCCGTCGTA-----CGCTTTTC-
-----CAAATTCCAACACCTGTGCACC--TTTGTAGTTCCCGTCGCATGTCGAGT---------------
----------------------------------------------------------------------
----------------------------------------------------------------------
------------------------------------------------------------------CTTG
TTGAGTCGCCTCTTCGCAAGGAGAG-----------------------------------------AAGG
CAAAA---AAAGACTCGCCTTG------CTTCG-GAAGCTATGTATTTC------------ATACCCCA-
ACCAATACAGA-----CCATAGAATG-TAAATCGAAACCGGCTACTTTGTAGTCGCGCTTCAAACAAAAA
AAAAAACTATATACAACTTTCAACAACGGATCTCTTGGCTCTCGCATCGATGAAGAACGCAGCGAAATGC
GATAAGTAATGTGAATTGCAGAATTCAGTGAATCATCGAATCTTTGAACGCACCTTGCGCTCCTTGGT--
ATTCCGAGGAGCATGCCTGTTTGAGTG-TCATTAAATTC--TCAACCTCAAAGCCTTGTTGTAACG----
----------ACTCGGCCT-TGGGGCTTGGACTTGGAGT-------GTGCGGGCGTTTCTCT---TCGGA
AAAAGGTCGGCTCCTCTTGAAAAGCATTAGCTGGAACCTCTTCG--------TGGACCAGCCATCGGTG-
---TGATAATT----------------ATCTACGTCG----------TTGGTTTCTAAGGTCTGCGCTT-
---CG----TATACGA---------------GGTT---------------CTGCTTCAAACCGTCTTCG-
-----------GACAA--------CCGTCTTCT--CTTTTCGA---------AGGGAGGATTGACCATT-
---------------------------AGGATTCCCCTAGTAAC-TGCGAGTG-AAGCGGGAAAAGCTCA
AATTTAAAATCTGGCGGTC------CTCGCGGCCG-TCCGAGTTGTAATCTGGAGAAGTGT-TTTCCGTG
-CTGGACCGTGTACAAG-TCTCCTGGAACGGAGCGTCATAGAGGGTGAGAATCCCGTCTTTGACACGGAC
TGCCAGTACTTA-TGTGATACGCTCTCAACGAGTCGAGTTGTTTGGGAATGCAGCTCAAAATGGGTGGTA
AATTCCATCTAAAGCTAAATATTGGCGAGAGACCGATAGCGAACAAGTACCGTGAGGGAAAGATGAAAAG
AACTTTGGAAAGAGAGTTAAACAGTACGTGAAATTGTTGAAAGGGAAACGCTTGAAGTCAGTCGCGTCTT
-CCGGGAATCAACCTTGCA----------TTCGTGCCTGGTGCACTTCCCGG--TCGACGGGTCAACATC
AATTTTGACCGACGGATAAAGGCGTGAGGAATGTGGCAAC---TTCGGTTGTG-----TTATAGCC-TCG
CGTCGCATACGTCGGTTGGGATTGAGGAACTCAGTACGCCTT--TATGGTCGGGG----TTTAC----CC
ACG-TAACGTACTTAGGATGTTGGCATAATGGCTTTAATCGACCCGTCTTGAAACACGGACCAAGGAGTC
TAACATGCCCGCGAGTGTTTGGGTGG-AAAACCCGAGCGCGAAATGAAAGTGAA---AGTTGAGATCCCT
GTCGTGGGGTGCATCGACGCCCGGACCAGACCTTCT--GTGACGGTTCCGCGGTAGAGCGTGTATGTTGG
GACCCGAAAGATGGTGAACTATGCCTGAATAGGGTGAAGCCAGAGGAAACTCTGGTGGAGGCTCGTAGCG
ATTCTGACGTGCAAATCGA--TCGTCGAATTTGGGTATAGGGGCGAAAGACTAATCGAAAAACGAAGAAG
ATTTTGGAGTGTATCTGCGTAAATTGCGGGAGATTAAAAGCAGACATCGTGAGTCG----------CTGT
CCTTGC-TCTGCTCGTTTCGTTCCCCCACCATCCCAATTTTCTGGGGGCTCTCTCCACATCCCATGGTGA
ACCCCAAACCCGCACCTTGTCCGTCCCTTGACAATCGA-GGCGTTCCCACTTTTGCCCGGGCTCGCG-GG
GTCG--------TACACGCGCGT---TTTCGGTCGCTTGATCGCCGCGGGTCGAC------CTATTG---
CGTCTTGCGTCCCGGTGTCATTGGTGGGACATGAGG-TTGCGCGGTGAAATGGGGG-CTGAACGAGAAGG
TGCAAAAGAAAAA-GATAGAGAGAGAAAAGA------------------------------------CGT
CTTGTG---GGATAC-------------GCGCTCTAACGGAGCTGCGT----TTTCCGGAGACGGGGCC-
T--TGTAC---GGTG-GCCCTCTGTTTTTT-TGTCCCTCGTCCT---------------------TTTGT
AC------------------------------TTCGAGTCCCCTTTCC-----TCTATGTAAAC-ACAGA
CACACCGCGCTAACTATGTTACC-----------------------------------------------
-------------------------------------TTTTTTCCGTCAAAAA--AAGTCCGACCCCAAT
TTTGCGGCCAAGATCCGTCACATCCGCGACCCCAAGGCGCGCATGGCCGTCGTCTGGGCGCACTGCAAGA
CGAAAATGGTATGTGAGGCAGACGAGCCCAAGGAAGACGCCGA---GAACCCGGACGAGGACCCTACGAA
AAAGGGGCACGGCGGGTGTGGGCACATCCAGCCTGCGATTCGTAAGGAGGGTCTGAAGCTGTTTGTGCAA
TACAAGAAGCCCAAGGACGATGACGAGGACGTCAAGTCGATTCTCCCAGACAAGCGCGTTC--TATCGCC
GCAGGAGGTCTACACGGTCTTCAAAAAGATGCCCGACAGCGATCTGCACATCATCGGGCTCTCGGAGGAG
TACGCGCGGCCAGAGTGGATGATCCTCACCGTGCTGCCCGTCCCGCCCCCGCCCGTGCGCCCGAGTATCC
GAGACGCCCGAAGGGCAAGCGTGTGGTCTCGTCAAGAACCTTGCACTCATGTCGTGCATCTCCGTCGGAT
CGTACTCGGCGCCCGTCATCGAGTTTCTGGAGGAGTGGGGTTTGGAGTCTTTGGAGGAAAACGCGCATTC
GACCA-CACCATGCACGAAGGTGTTCGTTAACGGTGTGTGGATGGGAGTGCATCGCGATCCCGCCAATTT
GGTCAGGACGATCAAGAAGTTGAGACGGAAGGACGACATCAGTCCGGAGGTGTCCGTCGTGCGCGACATT
CGAGAGAAGGAGCTGCGGCTATACACGGATGCGGGACGAGTTTGTCGACCACTGTTCATCGTGGAGAACC
ATGAGCTGGTGCTGCAGAAGAAGCACATCAAGTGGATACAGGATGGCGAA---GACGAAGCG---GGCGA
GCCGTACAAGTGGGAGCATCTGGTGAAGGGAGGTGTCATCGAGCTGCTGGACGCGGAAGAGGAGGAGACC
GTCATGATATCGATGACCCCGCAGGATCTCGAGAGCTCGCGACTCCAATCGAGCGGCATGGGCGAGCTTG
ACCAAGACGACGACCCCGACCCTGCGGCACGTCTGAAGGCTGGTGTAAACGCCCATACGTGGACTCATTG
CGAGATTCATCCAAGTATGATTTTGGGTATCTGCGCCAGTATCATCCCCTTCCCAGATCATAACC-----
----------GCGTTTTCATGGCTCATGCATTGCCGGAGGAACTGGTGAGTTCGAGGCTGGTATCTCCAA
GGATGGCCAGACCCGTGAGCACGCGCTCCTCGCGTTCACCCTCGGTGTCCGCCAGCTTATCGTCGCCGTC
AACAAGATGGACACCA-CGAAGTGGTCTGAGGACCGTTTCAACGAGATCATCAAGGAGACTTCGGGCTTT
ATCAAGAAGGTCGGTTACAACCCCAAGTCCGTTGCCTTCGTCCCCATCTCCGGGTGGCACGGAGACAACA
TGTTGGAGGAGTCCACCAACATGCCCTGGTTCAAGGGTTGGACCAAGGAGACCAAGGCGGGTGTTGCCAA
GGGAAAGACCCTGTTGGAGGCCATCGATGCCATCGAGCCCCCATCGCGTCCTTCCGACAAGCCCCTCCGT
CTTCCCCTCCAGGATGTCTACAAGATCGGTGGTATCGGCACAGTGCCCGTCGGTCGTGTTGAGACCGGAA
CCATCAAGGCCGGTATGATCGTCAACTTTGCCCCCTCCAACGTCACCACCGAAGTCAAGTCGGTCGAGAT
GCACCACGAGCAGCTCGAGGCTGGTCTCCCCGGAGACAACGTCGGTTTCAACATCAAGAACGTGTCCGTC
AAGGACATCCGTCGTGGAAACGTCTGCTCCGACTCGAAGAACGACCCTGCCAAGGAGGCCGCGTCCTTCA
ACGCCCAGGTCATCGTCCTCAACCACCCCGGTCAGATCGGTGCTGGTTACGCTCCCGTCCTCGATTGCCA
CACTGCGCACATTGCCTGCAAGTTCGCCGAGCTCATTGAGAAGATCGACCGTCGTTCCGGAAAGGTCATG
GAGGCGAGCCCCAAGTTCGTCAAGTCTGGTGATGCCTGCATCGTCAAGCTTG-TCCCCTCCAAGCCC---
----------------------------------------------------------------------
----------------------------------------------------------------------
----------------------------------------------------------------------
----------------------------------------------------------------------
----------------------------------------------------------------------
----------------------------------------------------------------------
---------------
>TENN_63483_Cantharocybe_virosa
---------------------------------------GCGGAAGGATCATTACTG-ATG--TCCTAAC
TCT-TGAAGTTGTTGCTGGCCTCTA--------GAGGCA-TGTGCACGCTTCATCA---GTTCTTCA---
-----ACCCATTCATCACCTGTGCACCAATGTGTAGGCTATAAGGAATCTATCA----------------
----------------------------------------------------------------------
----------------------------------------------------------------------
-----------------------------------------------------------AGGAAACTTGG
ATGGTGGACGTT------GCAACAGCGCTGCCCCCCTATT---------TCAATATAGGGGTTAGGGGCT
AGGGG---CTTAGCTCTGTCTCACACA-TTTCC-TTGCCTATGCCTTCTA--------TACACACACTC-
-TCTTTGTATG------TTCAGAATG-TAATGTTGG------------------------------ATAA
TGATAAACTTGTACAACTTTCAACAACGGATCTCTTGGCTCTCGCATCGATGAAGAACGCAGCGAAATGC
GATAAGTAATGTGAATTGCAGAATTCAGTGAATCATCGAATCTTTGAACGCACCTTGCGTCCCTTGGT--
ATTCTGAGGGGCATGCCTGTTTGAGTG-TCATTATAATCAATCAACCCTCTTTGACTTCTCCAT------
-------------GTTGAA-GTGGGCTTGGATATGTGGGGGC---TTTGCTGGCTTTGCTCTGTTCAGAG
GTAAGGTCAGCTCCTCTT-AAATGCATTAGCAGAACCTTATGTGGT------GGTTTGCAAGATGGGCA-
---TGATAAAT---------------TATCAGTGTCCAAATCTTTTGTAGCCATGG--------------
----------AAAAAA------------GGGGGTT---------------CAGCTTCCAATAGTCCTTG-
-----------GACAA--------ACTTGTTGA--CGATTTGACCTCAAATCAGGTAGGATTACCCGCTG
AACTTAAGCATATCAATA----------------------------------------------------
--TTTGTAATCTG-CAGTT------TTATTGACTG-TCCGAGTTGTAAACTAGAGAAGTGC-TATCCGCG
-CTGGACCGTGTACAAG-TCTCCTGGAATGGAGCGTCATA-AGGGTGAGAATCCCGTCTTTGACACGGAC
TGCCAGGGCTTT-TGTGATGCGCTCTCAAAGAGTCGAGTTGTTTGGGAATGCAGCTCAMAATGGGTGGTA
AATTCCATCTAAAGCTAAATATTGGCGAGAGACCGATAGCGAACAAGTACCGTGAGGGAAAGATGAAAAG
AACTTTGGAAAGAGAGTTAAACAGTACGTGAAATTGTTGAAAGGGAAACGCTTGAAGTCAGTC-CGTCAT
-CCAGGGATCAACCTTGCGGG-------TCCGTTCGCAGGTGCACTTCCTGGCTTTGACGGGTCAGCATC
AATTTTGACCATCGGATAAAGGTCAGGGGAATGTGGCATC---TTCGGATGTG-----TTATAGCC-CCT
AATCGC-TACGGTGGTTGGGATTGAGGAACTCAGCATGCCGA--AAGGCCGGGGTC--TTTTAAAGACTC
ACG-TAAACGTGCTTAGATGTTGGCGAAATGGCTTCA--TCACCCGTCTTGAAACACGGACCAAGGAGTC
TAACATGCCTGCRAGTGTTT-GGTGG-AAAACCCKAGCGCGTAATGAAAGTGAA---AGTTGAGACCTCT
GTCGTGCAGGGCATCGACGCCCGGACCTGA-CTTTT--GTGACGGATCCGCGGGAG-----CTGTATTAG
GACCCG-AAGATGGTGAACTATGCCTGA--TAGGTGAAGCCA-AGGAAACTCT-GTGGAGGCTCGTA-CG
ATACTGACGTG--AATCGA--TCGTCAACTT--------GGATAGGGAAACTAATCAA------------
----------------------------------------------------------------------
----------------------------------------------------------------------
----------------------------------------------------------------------
----------------------------------------------------------------------
----------------------------------------------------------------------
----------------------------------------------------------------------
----------------------------------------------------------------------
----------------------------------------------------------------------
----------------------------------------------------------------------
----------------------------------------------------------------------
----------------------------------------------------------------------
----------------------------------------------------------------------
----------------------------------------------------------------------
----------------------------------------------------------------------
----------------------------------------------------------------------
----------------------------------------------------------------------
----------------------------------------------------------------------
----------------------------------------------------------------------
----------------------------------------------------------------------
----------------------------------------------------------------------
----------------------------------------------------------------------
----------------------------------------------------------------------
----------------------------------------------------------------------
----------------------------------------------------------------------
----------------------------------------------------------------------
----------------------------------------------------------------------
----------------------------------------------------------------------
----------------------------------------------------------------------
----------------------------------------------------------------------
----------------------------------------------------------------------
----------------------------------------------------------------------
----------------------------------------------------------------------
----------------------------------------------------------------------
----------------------------------------------------------------------
----------------------------------------------------------------------
----------------------------------------------------------------------
----------------------------------------------------------------------
----------------------------------------------------------------------
----------------------------------------------------------------------
----------------------------------------------------------------------
----------------------------------------------------------------------
----------------------------------------------------------------------
----------------------------------------------------------------------
----------------------------------------------------------------------
----------------------------------------------------------------------
----------------------------------------------------------------------
---------------
>UPS_F_611822_Pleurocybella_porrigens
----------------------------------------------------------------------
------------TTGCTGACTCTCA--------GGAGTA-TGTGCACGCCTTTACA--------------
------CTTTCTTACCACCTGTGCACA-TTTTGTAGACTTTGGATATCTCTCAACT--------------
----------------------------------------------------------------------
----------------------------------------------------------------------
-----------------------------------------------------------GGGACATCGTG
TCAGCTTGGAAT------TGAAGATTGTTGTGATTCTTTTTA----------------------------
CTGGA---ACCCAGCTCTACTTTAAAT-TTCCT-AAGTCTATGTTTATT------------ACACCCC--
-TTTTAAAAAG-----TCTTTGAATG-TCAATGATCAGCT-----------------GTAAAAGGCAGAT
CTTAAACTTTATACAACTTTCAACAATGGATCTCTTGGTTCTCGCATCGATGAAGAACGCAGCGAAATGC
GATAAGTAATGTGAATTGCAGATTTCAGTGAATCATCGAATCTTTGAACGCACCTTGCGCCCCTTGGT--
ATTCCGAGGGGCATGCCTGTTTGAGTG-TCATTAAATTA--TCAACCTCATCAACTTTATTGTT------
----------------GCA-TGTGGCTTGGATGTGAGGA-------TTGTCGGCTCC-TTC---------
ATCGAGTCGACTACCTTT-AAATGCATTAGCGGAACTCTTTG----------CAGGACCGTCTTTGGTG-
---TGATAATT----------------ATCTATACCG----------TTGACGTGCCCAGCCCTCTTTAC
TAT-------AAGAGG---------------TGTT---------------CAGCTTCTAACTGTCACTTT
------TTTGAGACAA-------------CTTT--ACTTTTGGACT------------------------
------------------------------------------AC-TGCGAGTG-AAGCGGGAAAAGCTCA
AATTTAAAATCTGGCAATC------CTCGTGGTTG-TCCGAGTTGTAATTTAGAGAAGTGC-TATCTGCG
-TTGGACCGTGTACAAG-TCTCCTGGAACGGAGCGTCGTAGAGGGTGAGAATCCCGTATATGACACGGAC
TACCAAGGC-TT-TGTGATACGCTCTCAAAGAGTCGAGTTGTTTGGGAATGCAGCTCAAAATGGGTGGTA
AATTCCATCTAAAGCTAAATATAGGCGAGAGACCGATAGCGAACAAGTACCGTGAGGGAAAGATGAAAAG
AACTTTGGAAAGAGAGTTAAACAGTACGTGAAATTGTTGAAAGGGAAACGCTTGAAGTCAGTCGCGTTGT
-CCAGGAATCAACCTTGCAT---------TCTTTGCTGGGAGCACTTTCTGG--TTGACGGGTCAGCATC
AATTTTGATTGTTGGATAAAGGTTAGGGGAATGTGGCATC---CTCGGATGTG-----TTATAGCCCTTG
ATTCGCATACAACAGTTGGGATTGAGGAACTCAGCACGCCGC--AAGGCCGGGTA----CTTGTA---CC
ACG-TAACGTGCTTAGGATGCTGGCATAATGGCTTTAATCGACCCGTCTTGAAACACGGACCAAGGAGTC
TAACATGCCCGCGAGTGTTTGGGTGG-AAAACCCGAGCGCGTAATGAAAGTGAA---AGTTGAGACCTCT
GTCATGGAGGGCATCGACGCCCGGACCAGACCTTTT--GTGACGGTCCCGCGGTAGAGCGTGTATGTTGG
GACCCGAAAGATGGTGAACTATGCCTGAATAGGGTGAAGCCAGAGGAAACTCTGGTGGAGGCTCGTAGCG
ATTCTGACGTGCAAATCGA--TCGTCGAATTTGGGTATAGGGGCGAAAGACTAATCGA------------
----------------------------------------------------------------------
----------------------------------------------------------------------
----------------------------------------------------------------------
----------------------------------------------------------------------
----------------------------------------------------------------------
----------------------------------------------------------------------
----------------------------------------------------------------------
----------------------------------------------------------------------
----------------------------------------------------------------------
----------------------------------------------------------------------
----------------------------------------------------------------------
----------------------------------------------------------------------
----------------------------------------------------------------------
----------------------------------------------------------------------
----------------------------------------------------------------------
----------------------------------------------------------------------
--------------------------------------------------------------------CT
GAAACGCCTGAGGGCCAAGCTTGTGGTCTTGTCAAGAATCTGGCCCTCATGGCATGTATTTCTGTCGGCT
CGTACTCAGCACCTGTAATCGAGTTCTTGGAAGAGTGGGGTCTAGAATCCTTAGAGGAAAACGCTCACTC
TTCGA-CACCCTGTACGAAGGTGTTCGTTAACGGAGGGTGGATGGGTGTACATCGCGACCCTGCAAATTT
GGTCAAAACGATTAAAAAGTTGCGGAGAAAGGACGATATCAGTCCTGAGGTGTCGGTTGTGCGCGATATC
CGTGAAAAGGAGTTGAGATTGTACACGGACGCTGGAAGAGTGTGTCGGCCGCTGTTTATTGTAGAGAACC
AACAGCTTGCGTTGCAGAAGAAGCACATCAAATGGCTCAACCAGGGCTACCGAGACGGGGAC---GGGGA
AGAGTTCAAATGGGAGCAGTTAGTGAAGGGTGGTATCATAGAATTATTGGATGCGGAAGAGGAAGAAACT
GTGATGATTTTGATGACACCTGAGGATCTAGAAAACTCCAGGTTGCAACAGAGTGGCGTCGATCCTCATG
CGAATGACGGAGACTTCGATCCGGCCGCACGACTCAAGGCAGGAATCAATGCGCATACTT----------
----------------------------------------------------------------------
----------------------------------------------------------------------
----------------------------------------------------------------------
----------------------------------------------------------------------
----------------------------------------------------------------------
----------------------------------------------------------------------
----------------------------------------------------------------------
----------------------------------------------------------------------
----------------------------------------------------------------------
----------------------------------------------------------------------
----------------------------------------------------------------------
----------------------------------------------------------------------
----------------------------------------------------------------------
----------------------------------------------------------------------
----------------------------------------------------------------------
----------------------------------------------------------------------
----------------------------------------------------------------------
----------------------------------------------------------------------
----------------------------------------------------------------------
----------------------------------------------------------------------
---------------
>ZRL20151311_Pterulicium_echo
-------------------------------------------------CATTACTG-AAG-----TCGC
TGA-GGGGTTCGCTGCTGGCTCTCC--------GGAGCA-TGTGCACGCCTCTCAC---AAC--------
-----TTTATTCAACCACCTGTGCACC-TCCTGTAGTCTCTCAGACACTTTTCAGTC-------------
----------------------------------------------------------------------
----------------------------------------------------------------------
---------------------------------------------------------------------T
CCGGGCTGG---------CGGGGACAGCTGCCGTTTCGC-------------------------------
-AAGG---ATCGGCTTCAGTCCAATGTCTGTAG-GGAACTACGTT-------------CACACATAC---
-TCTGTAAAAA-----ATAAAGAATG-CTTCACGGTC-------------------------TATGGACC
TTAAAAATTAATACAACTTTCAACAACGGATCTCTTGGCTCTCGCATCGATGAAGAACGCAGCGAATTGC
GATAAGTAATGTGAATTGCAGATTTCAGTGAATCATCGAATCTTTGAACGCACCTTGCGCTCTTTGGT--
ATTCCGAAGAGCATGCCTGTTTGAGTG-TCATTAAATTC--TCAACTCCCCAGTGGTTGTCATG------
------------ACCACTG-TTGAGCTTGGACGTGAGGG------TCTGCCGGCTTC-------------
CCCAAGTCGGCTCCCTTG-AAATGCATTAGCGCAGCTTCC------------GCGAGTCGCTACAGGTG-
---TGATAATC---------------TATCTACGTCTGTTTC----AGCGTCGCGCAAACT---------
----------ATGAAG---------------ATTT---------------GTGCTTCCAACCGTCTGCTT
--------GCAGACAA--------CATCTTT----GAACTTGACCTCAAATCAGGTAGGACTACCCGCTG
AACTTAA--------------------AGGATTCCCCTAGTAAC-TGCGAGTG-AAGCGGGAAAAGCTCA
AATTTAAAATCTGGCAGTC------TT-GCTACTG-TCCGAGTTGTAATTTAGAGAAGCGT-CATCCGTG
-CTGGACCGTGTACAAG-TCTCCTGGAACGGAGCGTCATAGAGGGTGAGAATCCCGTCCATGACACGGAC
TACCAGTGC-AT-TGTGATGCGCTCTCGAAGAGTCGAGTTGTTTGGGAATGCAGCTCTAAATGGGTGGTA
AATTCCATCTAAAGCTAAATACAGGCGAGAGACCGATAGCGAACAAGTACCGTGAGGGAAAGATGAAAAG
AACTTTGGAAAGAGAGTTAAACAGTACGTGAAATTGTTGAAAGGGAAACGCTTGAAGTCAGTCGCGTTGT
-TCAGGGATCAGCCTTGC-------------TCTGCTTGGTGTACTTCCTGT--TCGACGGGTCAGCATC
AGTTTCGACCGTTGGAAAAAGTGCGCAGGAATGTGGCATC---CTCGGATGTG-----TTATAGCC-TGT
GTTCGTATACGGCGGTTGGGACTGAGGAAT--------------------------------------CC
GCA-CTAGATGCGTGGGATGCTGGCATAATGGCTTTAAGCGACCCGTCTTGAAACACGGACCAAGGAGTC
TAACATGCCCGCGAGTGTTTGGGTGG-AAAACCCGAGCGCGTAATGAAAGTGAA--AAGTTGGGATCTCT
GTCGTGGAGAGCACCGACGCCCGGACCAGATGTTTT--CGGACGGTTCTGCGGTAGAGCGTGTATGTTGG
GACCCGAAAGATGGTGAACTATGCCTGAATAGGGCGAAGCCAGAGGAAACTCTGGTGGAGGCTCGTAGCG
ATTCTGACGTGCAAATCGA--TCGTCGAATTTGGGTATAGGGGCGAAAGACTAATCGAAAAGTCAAAAAA
ATACTAGAGTCCGTCTGCGTCAACTGTGGAAAACTCAAAGCAGATACCGTGAGTTCCT---GAAACCCTT
CTTCTA-TCTACTCGTTTCGTT-CCCCACCATCCCAA-TTTCTGGGGGCTCTCTCCG-ATTCCTCGGAGA
ACCCCAAACCCGCTTCTCGTCTT----------------TGCACTTCTGCA-----------CCATG-GC
GCGG--------TCCCGGTGTCTACGTCTCGATCGCTTGATTGGCGTACATGCCTGAGGAGCCGTTG---
----CATGCGCTGGGTAGC---AGTTGTGCGCGAGG-TGGCGTGGTGAAATGGGGGGCTGAGCGAGC-AG
TGTGAAGACGATG-ATAAATCACCCGTGTCTCGTTGCT---TTACCTCAAGGGCACAACGAGTCGACTGG
GATGCTTTCCACGCGATTCGCTATTCA--TACTGTGACGCAGCACATGAATATGCCTCGTATTCGCCCG-
---TGCTC--TGCCAGTTCCAATAATGATC-ACTCCCCTCCAAC--------------TTTTTTCTGTAT
TCA--------------------------------------------------------------ACT--
----CGATGCTGATGAATCAAAA-TTTGCAT---------------------------------------
------------------------------------------------------AAAGTCGGAGCCCAAT
TTCGCTGACAAGATTCGTCATGTTCGAGATCCCAAGGCCCGAATGGCTGTCGTTTGGAATTACTGCAAGA
CGAAGATGACGTGTGACAGCGATGACCCGAAGGATGAGGCGGA---TGGAGCTGAGGCAGAAGAG---AA
GAAGGGGCATGGTGGTTGTGGTGCTGTGCAACCTCAGGTCAGGAAGGAAGGCCTGAAGATGTTCGTGCAG
TACAAGAAGCCGAAGGACGATGACGAGGAAGTCAAGTCGTTACAACCAGATAAACGGCTTAATCCACCCC
TCAGGAGGTTTACAGCGTCTTCAAGAAGATTACCGACGACGACCTCTTCCTCCGGGGTCTCTCTGTGACA
TATGCTCGACCAGAGTGGATGATTCTCACAGTTATGCCTGTCCCTCCTCCACCTGTCCGCCCCAGTAT--
---------------------------TTGGTC---AACCTCGCGCTCATGGCCTGTATATCCGTAGGCT
CCTTCTCCGGCCCCGTTTTGGATTTCTTGGAGGAGTGGGGTTTGGAGTCACTGGAAGAGAACGCTCATTC
TACAA-CGCCCTACACCAAGGTGTTCCTAAACGGTGTATGGATTGGTGTCCACCGAGACCCGGCAAATCT
CGTGAAGACAATCAAGAAGCTGCGAAGAAGAGACGATATCAGCTCCGAGGTCTCGATCGTCCGTGATATC
CGAGAGAAGGAGCTGAGAATCTACACTGATGCTGGGCGTGTCTGTCGGCCGCTTTTCATTGTGGAGAACC
AGCAGTTGATGATCACCAAGGGGCACATGGATTGGTTGGTGAAGGGAGA----AACACTATT--AGGTCG
ACCGTTCAAGTGGGAGGATATGATGAAACATGGTTTGATTGAGCTGTTGGATGCAGAGGAGGAGGAGACG
GTGATGATTTGTATGACACCAGAGGATCTTGAGGCCTCTCGTATGCAGGCCAGCGGCCTTGACGTTAAGG
ACGAGGACGAAGATTTTGACCCTGCTGCGCGTCTCAAGGCTGCCACCAATTCGTCGACGTGGACCCACTG
TGAAATCCATCCTAGTATGATTCTTGGGATTTGTGCCAGTATCATTCCATTCCCTGATCACAACCAGTCC
CCTCGTAAC-ACGTACCAGTCAGCCATGGATCGCCGGTGGAACTGGTGAATTCGAGGCCGGTATCTCCAA
GGATGGTCAGACCCGTGAACACGCTCTCCTCGCCTTCACTCTTGGTGTCAGGCAGCTCATCGTTGCCGTC
AACAAGATGGACACCA-CCAAGTGGAGCGAGGACCGATTCAACGAGATCATCAAGGAGACTTCTGGCTTC
ATCAAAAAGGTCGGCTACAACCCCAAGTCCGTCGCTTTCGTCCCCATCTCTGGATGGCACGGAGACAACA
TGTTGGAGGAGACCGCCAACATGCCATGGTACAAGGGTTGGACCAAGGAGACCAAGGCCGGTGTCACCAA
GGGCAAGACCCTCCTCGACGCCATTGACGCCATCGAGCCCCCCACCCGTCCTTCCGACAAGCCCCTCCGT
CTCCCCCTCCAGGATGTCTACAAGATCGGTGGTATCGGCACAGTAAAA----------------------
----------------------------------------------------------------------
----------------------------------------------------------------------
----------------------------------------------------------------------
----------------------------------------------------------------------
----------------------------------------------------------------------
----------------------------------------------------------------------
----------------------------------------------------------------------
----------------------------------------------------------------------
----------------------------------------------------------------------
----------------------------------------------------------------------
----------------------------------------------------------------------
----------------------------------------------------------------------
---------------
>ZRL20151760_Tricholomopsis_osiliensis
--------------------------------------TGC----------------------TTATATG
TTA-GGAGGTTGTTGCTGGCTCCTA------TGGGGGCA-TGTGCACACCTTTTAC--------------
------CTTTCTTTCCACCTGTGCACG-CTTTGTAGGAAGG-----------------------------
----------------------------------------------------------------------
----------------------------------------------------------------------
----------------------------------------------------------------------
----------------------------------------------------------------------
----------------------------------TTTCCTATGATTT-----------TACATACTC---
-ATTAACATTA------TATTGGTTG-------------------------------------GTTGGCT
TTTAATATAAATACAACTTTCAACAATGGATCTCTTGGTTCTCGCATCGATGAAGAACGCAGCGAAATGC
GATAAGTAATGTGAATTGCAGATCTCAGTGAATCATCGAATCTTTGAACGCACCTTGCGCCCTTTGGT--
ATTCCAAAGGGCATGCCTGTTTGAGTG-TCATTTAATTC--TCAAAGC----------------------
--------------------TCTGCTTTGGACTTGAAGA-------TTGCTGGCTTA-----------CA
CCAGAGTCGGCTTCTTTG-AAATGCATTAGTAGGATCATCATG---------CTGGATCGATACAGGTG-
---TGATAAGT---------------TATCACCATCT----------GAGATTAGGCA------------
----------AGAAAA--C-------------------------------CTGCTCATAACAAACCCCC-
--------------------------CCTTTTG--ACTTTTGACCTCAAATCAGGTAAGACTACCCGCTG
AACTTAAGCATATCAATAAACGGAGGAAGGATTCCCCTAGTAAC-TGCGAGTG-AAGCGGGAAAAGCTCA
AATTTAAAATCTGGCAGTC------TT--TGGCTG-TCCGAGTTGTAATTTAGAGAAGCAT-TGCCCGCG
-CTGGACTGTGTACAAG-TCTCCTGGAATGGAGCGTCATAGAGGGTGAGAATCCCGTATATGACACAG-T
TGCCAGGGC-TT-AGTGGCATGCTCTCCAAGAGTCGAGTTGTTTGGGAATGCAGCTCAAAATGGGTGGTA
AATTCCATCTAAAGCTAAATATAGGCGAGAAACCGATAGCGAACAAGTACCGTGAGGGAAAGATGAAAAG
AACTTTGGAAAGAGAGTTAAACAGTACGTGAAATTGTTGAAAGGGAAACGCTTGAAGTCAGTCGCGTTG-
-CTGGAAATCACGCTTGC----------TTTTTTGCTTGTGGCTCTTTCCTA--GTAATGGGTCAGCATC
AGTTTTGATTGTTGGACAAGGGTCAGAGGAATGTGGCATC---CTTGGATGTG-----TTATAGCC-TCT
GATCATATGCAATGATTGAGACTGAGGAACTCGGCAC---------------------------------
------TTGTGCTTAGGATGCTGGCATAATGGCTTTAATCGACCCGTCTTGAAACACGGACCAAGGAGTC
TAACATGCCTGCAAGTGTTTGGGTGG-AAAACTCAAGCGCGCAATGAAAGTGAA---AGTTGAGACCCTT
GTCATGGGGGGCATCGACGCCCGGACCTGAACTTCT--GTGACGGTTCTGCGGTAGAGCATGTATGTTGG
GACCCGAAAGATGGTGAACTATGCCTGAATAGGGTGAAGCCAGAGGAAACTCTGGTGGAAGCTCGTAGCG
ATTCTGACGTGCAAATCGA--TCGTCGAATTTGGGTATAGGGGCGAAAGACTAATCGA------------
----------------------------------------------------------------------
----------------------------------------------------------------------
----------------------------------------------------------------------
----------------------------------------------------------------------
----------------------------------------------------------------------
----------------------------------------------------------------------
----------------------------------------------------------------------
----------------------------------------------------------------------
----------------------------------------------------------------------
----------------------------------------------------------------------
----------------------------------------------------------------------
----------------------------------------------------------------------
----------------------------------------------------------------------
----------------------------------------------------------------------
----------------------------------------------------------------------
----------------------------------------------------------------------
----------------------------------------------------------------------
------CCC---GAGGTAGCATGCGGACTTGTT---ATCCTTGCATTGATGGCATGCATCTCTGTCGGCT
CCTACTCCGCCCCTGTCATCGAATTCTTGGAGGAGTGGGGACTTGAATCTTTGGAGGAGAACGCTCATTC
GTTAA-CTCCCTGCACCAAGGTTTTCGTCAATGGTGTCTGGATGGGCGTCCACCGCGATCCCGCGAATCT
AGTGAAGACGATCAAGAAGCTACGAAGAAAGGATGATATCAGTCCTGAAGTATCCGTGGTCCGTGATATA
CGTGAGAGGGAGCTGCGTCTTTACACTGATGCTGGTCGAGTGTGTCGGCCGCTTTTCATAGTTGAAAACC
AACAGCTCGTTCTGCAAAAGAAGCATATTAGGTGGCTCAACCAGGGTTACCGTGATGCCGATACAGAAGA
CGAGTTCAAATGGGAGGAATTGGTTAAAAATGGGATAATCGAGTTATTGGATGCGGAGGAGGAAGAGACT
GTCATGATTTCGATGACACCCGAGGATCTCGAAAACTCGCGCATGCAGCTGGCGGGAATAAATCCACATG
CCAACGAGGGCGATTTTGATCCTGCTGCTCGACTTAAAGCCGGTACTCAGGCGCATACGTGGACACATTG
CGAGATTCACCCTAGCATGATACTCGGAGTCTGTGCAAGCATTATACCTTTCCCCGATCACAACCCGTCT
CCCCTCATT-ACTCATAAAACCCCCCCGGATTGCTGCAGGTACTGGTGAATTCGAAGCTGGTATTTCCAA
GGATGGCCAGACTCGTGAACATGCTCTTTTGGCCTTTACGCTCGGTGTACGACAACTCATCGTGGCCGTG
AACAAGATGGACACAA-CAAAGTGGAGCGAGGATCGCTTTAATGAAATCGTGAAGGAGACGTCTACCTTT
ATCAAGAAGGTCGGATACAACCCCAAGGCTGTTGCTTTCGTGCCGATCTCGGGCTGGCATGGTGACAATA
TGTTGGAGGAGTCGGCAAATATGCCATGGTTCAAGGGCTGGACGAAGGAGATTAAAGGTGGTGCTGTTAA
GGGCAAAACCCTGCTCGATGCGATCGATGCGATCGAGCCTCCTGTTCGACCTAGCGACAAGCCTCTGCGA
CTTCCCCTGCAAGATGTTTACAAGATCGGTGGTACGGG--------------------------------
----------------------------------------------------------------------
----------------------------------------------------------------------
----------------------------------------------------------------------
----------------------------------------------------------------------
----------------------------------------------------------------------
----------------------------------------------------------------------
----------------------------------------------------------------------
----------------------------------------------------------------------
----------------------------------------------------------------------
----------------------------------------------------------------------
----------------------------------------------------------------------
----------------------------------------------------------------------
---------------
