# Supplementary material for: A new clitocyboid genus Spodocybe and a new subfamily Cuphophylloideae in the family Hygrophoraceae (Agaricales)
Source: MycoKeys. 2021 Apr 26;79:129–48. doi: 10.3897/mycokeys.79.66302 (PMC8093184; doi:10.3897/mycokeys.79.66302)
Supplement: Supplementary material 3 — Alignment of ITS dataset used in the single-gene phylogenetic analysis [file mycokeys-79-129-s003.fas]

>KUN-HKAS 54426 Ampulloclitocybe clavipes China: Jilin EA
---------------------------------------------ggatcattatctaat
ctgtg--------acgtggttgtgctggccctggcttgt-ccaaggcatgtgcacgccg-
ctctacattttta----------ccacctgtgcaccttttgtagactcggatatctctca
aacatgctgtaggtaagaggcttgcagtggctcttttttgtcctgctttccttacatgtc
ctgaaatacggtcacccttctacgcatgtcaggctgcttgggttcaaagtcattcaaaga
acgcactctcccactctcgtgggcggatgtaaatggctttgagcatggggatctgcaact
tgttgctttccctgcttttccgactctcaccagttggtcaccttttcaacagcttgcttt
tggtctgggggttgggacctctttc-tttttgaaggaggttggctgcccctgct---ttc
cagtctatgt-------tttacacaccc---cttttgtatgtcacagaatgtcatcaatg
-gctttgc-ctagcatag-------ctataaatttatacaactttcaacaatggatctct
tggctctcgcatcgatgaagaacgcagcgaaacgcgatatgtaatgtgaattgcagaatt
cagtgaatcatcgaatctttgaacgcaccttgcgccctttggt--attccaaagggcatg
cctgtttgagtgtcattaaattatcaacctttt-------cttttgtaacgatcg--atc
aggcttgga---tgtggggg-ctgccggtctctc---agagatcggctccccttaaatgc
attagtggaa--ccctt---tgtggatcattattggcgtgataattatc------tatcc
cagtgatcgtgaagcaagcctaacaagcaccagggtttggcttataa-------ccgtcc
ctctctgggacaaa---------tcttca-------------------------------
---------------------------------
>DJL06TN40 Ampulloclitocybe clavipes USA NA
---------------------------------------gcggaaggatcattatctaat
ctgtg--------aggtggttgtgctggccctggcttgt-ccaaggcatgtgcacgccg-
ctctacattttta----------ccacctgtgcaccttttgtagactcggatatctctca
aacatgctgtaggtaagaggcttgcagtggctc-tttttgtcctgctttccttacatgtc
ctgaaatayggtcacccttctacgcatgtcaggctgcttgggttcaaagtcattcaaaga
acgcactct-ccactctggtggg-ggatgtaaatggctttgggcatggggatctgcaact
tgttgctttccctgcttttccgactctcaccagttggtcaccttttcaacagcttgcttt
tggtctgggggttgggacctccttcttttttggaggaggttggctgcccctgct---ttc
cagtctatg--------tttacacaccc---cttttgtatgtcacagaatgtcatcaatg
-gctttgc-ctagcatag-------ctataaatttatacaactttcaacaatggatctct
tggctctcgcatcgatgaagaacgcagcgaaacgcgatatgtaatgtgaattgcagaatt
cagtgaatcatcgaatctttgaacgcaccttgcgccctttggt--attccaaagggcatg
cctgtttgagtgtcattaaattatcaacctttt-------cttttgtaatgattg--atc
aggcttgga---tgtggggg-ctgcgggtctctc---agagatcggctccccttaaatgc
attagtggaa--ccctt---tgtggatcattattggcgtgataattatc------tatcc
cagtgatcgtgaagcaagcctaacaagcaccagggtttggcttataa-------ccgtcc
ctctctgggacaaa---------tcttcattttaatgtgacctcaaa-------------
---------------------------------
>DJL-Scot-8 Cuphophyllus pratensis UK
ggaagtaaaagtcgtaacaaggtttccgtaggtgaacctgcggaaggatcattattgaat
aaatataatttg-ggaggttgtagctgactctcc--------gagtaatgtgcacacct-
ttcaaactatttat--ctccaacccacctgtgcactccttgtagatgct-----------
------------------------------------------------------------
------------------------------------------------------------
------------------------ggataa------------------------------
---------------------------------caactctcctttggattgttgtgttct
tt---tgagggttt------tgccg------------tcaaggctgcctttgcttgtcca
gcatctatgtattttataacacacccca---ttttatagtttttgaatgttttatcaaaa
-ggcagca-atgtcttttgtt----ataaatattaatacaactttcaacaacggatctct
tggctctcgcatcgatgaagaacgcagcgaaatgcgataagtaatgtgaattgcagaatt
cagtgaatcatcgaatctttgaacgcaccttgcgctccttggt--attccgaggagcatg
cctgtttgagtgtcattaaattctcaacccctc--ttcagttttc-----tgaag--ggg
tggcttggatggtggaggtg-ttgcaggcttgat---caaagtcggctcctcttaaaagc
attagcagaa--cctttgtattgacttggtttctggtgtgataaa-----ttatctacgc
cattccagtcagtcaaa-------aaa--ccatggttcagcttctaatctgtttactatc
ctttcaaggatgaaaaaacac--tttttaac-----ttgacctcaaatcaggtaggacta
cccgctgaacttaagcatatcaataagcggagg
>AFTOL-ID 1682 Cuphophyllus aff. pratensis USA NA
------------------------------------------------------ttgaat
aaatataatttg-gaaggttgtagctggctctct--------gagtaatgtgcacgcct-
ttcaaactatttat--cctacaaccacctgtgcacttcttgtagatgct-----------
------------------------------------------------------------
------------------------------------------------------------
------------------------ggatataaagac------------------------
---------------------------------aaactctcctttggattgttgtgttct
tt---tgagggttt------tgctg------------tcaaggctgcctttgcttgtcta
gcatctatgtattttatgatacacccca----tgtatagtctttgaatgtgttatcaaaa
-ggcagca-atgtctcttgtt----ataaatattaatacaactttcaacaacggatctct
tggctctcgcatcgatgaagaacgcagcgaaatgcgataagtaatgtgaattgcagaatt
cagtgaatcatcgaatctttgaacgcaccttgcgctccttggt--attccgaggagcatg
cctgtttgagtgtcattaaattctcaacccctctctttagttttttctg-aaggg--ggg
tggcttggatagtggaggtgtttgcaggcttgaatc-taaagtcagctcctctcaaatgc
attagcagaa-ccctttgtatygacttggtttctggtgtgataaa-----ttatctacgc
cgttctagtcagacaaa-------aag--ttattgttyggcttctaacttgccttatggg
cc---------------------cttttaac-----------------------------
---------------------------------
>KUN-HKAS 105671 Cuphophyllus sp. China: Tibet EA
---------------------------------------------ggatcattatcgaat
aaatataatttg-ggaggttgtagctggctctctgttggggggagcaatgtgcacacct-
ttcaaactatttatccctccaacccacctgtgcactttttgtagatgct-----------
------------------------------------------------------------
------------------------------------------------------------
------------------------ggatat------------------------------
--------------------------------------------------------tttt
ct---tgagggtttg----ctgttt------------tataggctgcctttgcttgttca
gcatctatgtattttacaatacaccctacttttttacaagtcttgaatgtgttatcaaaa
-ggcagca-atgccttttgtt----at-aatatcaatacaactttcaacaacggatctct
tggctctcgcatcgatgaagaacgcagcgaaatgcgataagtaatgtgaattgcagaatt
cagtgaatcatcgaatctttgaacgcaccttgcgctccttggttgattccgaggagcatg
cctgtttgagtgtcattaaattctcaaaacccctctttag-tttttctg-aaggg--gtg
gattttggatggtggaggtgtttgcaggcttgatccacaaagtcggctcctctcaaatgc
attagcagaatccctttgcattgacttggtttctggtgtgataaa-----ctatctgcgc
cattccagtcgatccaa-------aaagttcatggttcagcttctaatctgtttttatat
cgt---------------------------------------------------------
---------------------------------
>14562 Clitocybe trulliformis Italy SE
----------gtcgtaacaaggtttccgtaggtgaacctgcggaaggatcattatcgaat
ctagactcggtg-aagctgttttgctggccccct--tg----cgggcatgtgcacgctt-
cccagtcagttt----tctctacccacctgtgcaccctctgtaggtacc-----------
------------------------------------------------------------
------------------------------------------------------------
------------------------ggatttggaggc------------------------
------------------------------------------------------------
-----tgctggttt-----ttctgc------------tggccgcctcttgtgtc-ctttc
gggcctgcgtgctttt-tttacacacac---cttaataaaaaatgaatgttctttgaatg
-accttga-tgaataatcaag----aaaaacctttgtacaactttcaacaacggatctct
tggctctcgcatcgatgaagaacgcagcgaaatgcgataagtaatgtgaattgcagaatt
cagtgaatcatcgaatctttgaacgcaccttgcgccctctggt--attccggagggcatg
cctgtttgagtgtcatttaattctcaacccacaacccgc-tttttcttgctgggggaacg
ggctctggattgttggaggc-gtgccggcctttc---tttggtcggctcctctcaaatgc
attagcgaggaccctct---ccttctttgcctctggcgtgataaacatc-atgtttacgc
cgtcgtttgcgagtagg-------aaaacgggtcgcctggcttctaa-------------
--------aacaaaaacacc---tttttgac-acatctgacctc-aatcaggtaggacta
cccgctgaacttaag------------------
>DJL06TN80 Clitocybe aff. costata USA NA
---------------------------------------gcggaaggatcattatcgaat
cttgacttggtg-aagctgttttgctggcccctc--------ggggcatgtgcacgctt-
cccaatcagttt----tctctacccacctgtgcaccctctgtaggtacc-----------
------------------------------------------------------------
------------------------------------------------------------
------------------------ggatttggaggc------------------------
------------------------------------------------------------
-----tgctgggtt-----aatcct------------tggctgcctcttgtatctttttc
gggcctgcgtgcttta-cacacacacct------ttttatcaacgaatgttctttgaatg
ccccttga-tgaataatcaag----aaaaacctttgtacaactttcaacaacggatctct
tggctctcgcatcgatgaagaacgcagcgaaatgcgataagtaatgtgaattgcagaatt
cagtgaatcatcgaatctttgaacgcaccttgcgccctctggt--attccggagggcatg
cctgtttgagtgtcatttaattctcaacccacaaccggc-tttttctagctgggg--acg
ggctttggattgttggaggt-gtgccggcctt-----tctggtcggctcctctcaaatgc
attagcgaggactctct---ccatctttgcctctggcgtgataaacatc-ttgtttacgc
cgtcgtttgcaagtagg-------aaagggg-tcgcctggcttctaa-------------
--------aacaaaaa-------ttattgac-acatctgacctcaaa-------------
---------------------------------
>4804 Clitocybe trulliformis Russia 
--------aagtcgtaacaaggtttccgtaggtgaacctgcggaaggatcattatcgaat
cttgacttggtg-aagctgttttgctggcccctc--------ggggcatgtgcacgctt-
tccaatcagttt----tctctacccacctgtgcaccctctgtaggtacc-----------
------------------------------------------------------------
------------------------------------------------------------
------------------------ggatttggaggc------------------------
------------------------------------------------------------
-----tgctgggtt-----aatcct------------tggctgcctcttgtatctttttc
gggcctgcgtgcttta-cacacacacct------ttttatcaatgaatgttctttgaatg
ccccttga-tgaataatcaag----aaaaacctttgtacaactttcaacaacggatctct
tggctctcgcatcgatgaagaacgcagcgaaatgcgataagtaatgtgaattgcagaatt
cagtgaatcatcgaatctttgaacgcaccttgcgccctctggt--attccggagggcatg
cctgtttgagtgtcatttaattctcaacccacgaccagc-tttttctagctgggg--acg
ggctttggattgttggaggt-gtgccggcctt-----tctggtcggctcctctcaaatgc
attagcgaggactctct---ccatctttgcctctggcgtgataaacatc-ttgtttacgc
cgtcgtttgcaagtagg-------aaagggg-tcgcctggcttctaa-------------
--------aacaaaaa-------ttattgac-acatctgacctcaaatcaggtaggacta
cccgctgaacttaa-------------------
>NAMA 2015-206 Clitocybe sp. USA NA
--------aagtcgtaacaaggtttccgtaggtgaacctgcggaaggatcattatcgaat
cttgacttggtg-aagctgttttgctggcccctc--------ggggcatgtgcacgctt-
tccaatcagttt----tctctacccacctgtgcaccctctgtaggtacc-----------
------------------------------------------------------------
------------------------------------------------------------
------------------------ggatttggaggc------------------------
------------------------------------------------------------
-----tgctgggtt-----aatcct------------tggctgcctcttgtatctttttc
gggcctgcgtgcttta-cacacacacct------ttttatcaatgaatgttctttgaatg
ccccttga-tgaataatcaag----aaaaacctttgtacaactttcaacaacggatctct
tggctctcgcatcgatgaagaacgcagcgaaatgcgataagtaatgtgaattgcagaatt
cagtgaatcatcgaatctttgaacgcaccttgcgccctctggt--attccggagggcatg
cctgtttgagtgtcatttaattctcaacccacgaccagc-tttttctagctgggg--acg
ggctttggattgttggaggt-gtgccggcctt-----tctggtcggctcctctcaaatgc
attagcgaggactctct---ccatctttgcctctggcgtgataaacatc-ttgtttacgc
cgtcgtttgcaagtagg-------aaagggg-tcgcctggcttctaa-------------
--------aacaaaaa-------ttattgac-acatctgacctcaaatcaggtaggacta
cccgctgaacttaa-------------------
>NAMA 2015-318 Clitocybe sp. USA NA
------------------------------------------------------------
------ttggtg-aagctgtttkgctggcccctc--------ggggcatgtgcacgctt-
cccaatcagttt----tctctacccacctgtgcaccctctgtaggtacc-----------
------------------------------------------------------------
------------------------------------------------------------
------------------------ggatttggaggc------------------------
------------------------------------------------------------
-----tgctgggtt-----aatcct------------tggctgcctcttgtatctttttc
gggcctgcgtgcttta-cacacacacct------ttttatcaacgaatgttctttgaatg
ccccttga-tgaataatcaag----aaaaacctttgtacaactttcaacaacggatctct
tggctctcgcatcgatgaagaacgcagcgaaatgcgataagtaatgtgaattgcagaatt
cagtgaatcatcgaatctttgaacgcaccttgcgccctctggt--attccggagggcatg
cctgtttgagtgtcatttaattctcaacccmcaacyggc-tttttctagctgggg--ac-
------------------------------------------------------------
------------------------------------------------------------
------------------------------------------------------------
------------------------------------------------------------
---------------------------------
>Mushroom Observer 302917 Clitocybe sp. USA NA
------------------------------------------------------------
------------------------------------------------------------
------------------------------------------------------------
------------------------------------------------------------
------------------------------------------------------------
------------------------------------------------------------
------------------------------------------------------------
------------------------------------------------------------
--cccgccgtgcttta-cacacacacc--------tttattaatgaatgttctttgaatg
-cccttgattgaaaaatcaag----aaaaacttttgtacaactttcaacaacggatctct
tggctctcgcatcgatgaagaacgcagcgaaatgcgataagtaatgtgaatgtcagaatt
cagtgaatcatcgaatctttgaacgcaccttgcgccctctggt--attccggagggcatg
cctgtttgagtatcatttaattctcaacccacaactggc-ttttcttggctgggg--gtg
ggctttggattgttggaggt-gtgctggcctt-----tgtggtcggctcctctcaaatgt
attagcgaggaccctct---ccttatttgcctctggcgtgataaacatc-atgtttacgc
cgtcgtttgcgactagg-------aaaggagtttgcctggcttctaa-------------
--------aacaaaataccctctttattgac-acatctgacctcaaatcaggtag-----
---------------------------------
>KUN-HKAS 12560 Spodocybe sp. 1 China: Jilin EA
---------------------------------------------------ttatcgaat
cttgacttggtg-aagctgttttgctggcccctcctg-----ggggcatgtgcacgctt-
tccaatcagttt----tctctacccacctgtgcaccctctgtaggtacc-----------
------------------------------------------------------------
------------------------------------------------------------
------------------------ggatttggaggc------------------------
------------------------------------------------------------
-----tgctgggtt-----aatcc-------------tggctgcctcttgtatc-ttttc
gggcctgcgtgcttta-cacacacacct------ttttatcaatgaatgttctttgaatg
ccccttga-tgaataatcaag----aaaaacctttgtacaactttcaacaacggatctct
tggctctcgcatcgatgaagaacgcagcgaaatgcgataagtaatgtgaattgcagaatt
cagtgaatcatcgaatctttgaacgcaccttgcgccctctggt--attccggagggcatg
cctgtttgagtgtcatttaattctcaacccacaaccggc-tttttctagctgggg--acg
ggctttggattgttggaggt-gtgccggcctt-----tctggtcggctcctctcaaatgc
attagcgaggaccctct---ccttatttgcctctggcgtgataaacatc-ttgtttacgc
cgtcgtttgcgattagg-------aaagggg-tcgcctggcttctaa-------------
--------aacaaaaa-------ttattgac-acatctgacctcaaatca----------
---------------------------------
>KUN-HKAS 12561 Spodocybe rugosiceps China: Yunan EA
---------------------------------------------ggatcattatcgaat
cttgacttggtg-aagctgttttgctggcctcccctgg----ggggcatgtgcacgctt-
cccaatcagttt----tctctacccacctgtgcaccctctgtaggtacc-----------
------------------------------------------------------------
------------------------------------------------------------
------------------------ggatttggaggc------------------------
------------------------------------------------------------
-----tgcttgggt------tttcc------------tggccgcctcttgtatc-ttttc
gggcctgcgtgcttta-cacacacac---------tttatcaacgaatgttctttgaatg
-cccttga-tgaataatcaag----aaaaacctttgtacaactttcaacaacggatctct
tggctctcgcatcgatgaagaacgcagcgaaatgcgataagtaatgtgaattgcagaatt
cagtgaatcatcgaatctttgaacgcaccttgcgccctctggt--attccggagggcatg
cctgtttgagtgtcatttaattctcaacccacaactggcttttttctagctgggg-actg
ggctttggattgttggaggt-gtgccggccttta---tctggtcggctcctctcaaatgc
attagcgaggaccctct---ccttctttgcctctggcgtgataaacatc-ttgtttacgc
cgtcgtttgtgagtagg-------aaagggg-tcgcctggcttctaa-------------
-------aaacaaaaa-------tta----------------------------------
---------------------------------
>KUN-HKAS 81981 Spodocybe rugosiceps China: Yunan EA
---------------------------------------------ggatcattatcgaat
cttgacttggtg-aagctgttttgctggcctcccctgg----ggggcatgtgcacgctt-
cccaatcagttt----tctctacccacctgtgcaccctctgtaggtacc-----------
------------------------------------------------------------
------------------------------------------------------------
------------------------ggatttggaggc------------------------
------------------------------------------------------------
-----tgcttgggt------tttcc------------tggccgcctcttgtatc-ttttc
gggcctgcgtgcttta-cacacacac---------tttatcaacgaatgttctttgaatg
-cccttga-tgaataatcaag----aaaaacctttgtacaactttcaacaacggatctct
tggctctcgcatcgatgaagaacgcagcgaaatgcgataagtaatgtgaattgcagaatt
cagtgaatcatcgaatctttgaacgcaccttgcgccctctggt--attccggagggcatg
cctgtttgagtgtcatttaattctcaacccacaactggcttttttctagctgggg-actg
ggctttggattgttggaggt-gtgccggccttta---tctggtcggctcctctcaaatgc
attagcgaggaccctct---ccttctttgcctctggcgtgataaacatc-ttgtttacgc
cgtcgtttgtgagtagg-------aaagggg-tcgcctggcttctaa-------------
-------aaacaaaaa-------ttattgacaac--------------------------
---------------------------------
>KUN-HKAS 69830 Spodocybe rugosiceps China: Yunan EA
ggaagtaaaagtcgtaacaaggtttccgtaggtgaacctgcggaaggatcattatcgaat
cttgacttggtg-aagctgttttgctggcctcccctgg----ggggcatgtgcacgctt-
cccaatcagttt----tctctacccacctgtgcaccctctgtaggtacc-----------
------------------------------------------------------------
------------------------------------------------------------
------------------------ggatttggaggc------------------------
------------------------------------------------------------
-----tgcttgggt------tttcc------------tggccgcctcttgtatc-ttttc
gggcctgcgtgcttta-cacacacac---------tttatcaacgaatgttctttgaatg
-cccttga-tgaataatcaag----aaaaacctttgtacaactttcaacaacggatctct
tggctctcgcatcgatgaagaacgcagcgaaatgcgataagtaatgtgaattgcagaatt
cagtgaatcatcgaatctttgaacgcaccttgcgccctctggt--attccggagggcatg
cctgtttgagtgtcatttaattctcaacccacaactggcttttttctagctgggg-actg
ggctttggattgttggaggt-gtgccggccttta---tctggtcggctcctctcaaatgc
attagcgaggaccctct---ccttctttgcctctggcgtgataaacatc-ttgtttacgc
cgtcgtttgtgagtagg-------aaagggg-tcgcctggcttctaa-------------
-------aaacaaaaa-------ttattgacaacatctgacctcaaatcaggtaggacta
cccgctgaacttaagcatatcaataagcggagg
>KUN-HKAS 71071 Spodocybe rugosiceps China: Yunan EA
ggaagtaaaagtcgtaacaaggtttccgtaggtgaacctgcggaaggatcattatcgaat
cttgacttggtg-aagctgttttgctggcctcccctgg----ggggcatgtgcacgctt-
cccaatcagttt----tctctacccacctgtgcaccctctgtaggtacc-----------
------------------------------------------------------------
------------------------------------------------------------
------------------------ggatttggaggc------------------------
------------------------------------------------------------
-----tgcttgggt------tttcc------------tggccgcctcttgtatc-ttttc
gggcctgcgtgcttta-cacacacac---------tttatcaacgaatgttctttgaatg
-cccttga-tgaataatcaag----aaaaacctttgtacaactttcaacaacggatctct
tggctctcgcatcgatgaagaacgcagcgaaatgcgataagtaatgtgaattgcagaatt
cagtgaatcatcgaatctttgaacgcaccttgcgccctctggt--attccggagggcatg
cctgtttgagtgtcatttaattctcaacccacaactggcttttttctagctgggg-actg
ggctttggattgttggaggt-gtgccggccttta---tctggtcggctcctctcaaatgc
attagcgaggaccctct---ccttctttgcctctggcgtgataaacatc-ttgtttacgc
cgtcgtttgtgagtagg-------aaagggg-tcgcctggcttctaa-------------
-------aaacaaaaa-------ttattgacaacatctgacctcaaatcaggtaggacta
cccgctgaacttaagcatatcaataagcggagg
>KUN-HKAS 12562 Spodocybe rugosiceps China: Yunan EA
-----------------------------------------------------------t
cttgacttggtg-aagctgttttgctggcctcccctgg----ggggcatgtgcacgctt-
cccaatcagttt----tctctacccacctgtgcaccctctgtaggtacc-----------
------------------------------------------------------------
------------------------------------------------------------
------------------------ggatttggaggc------------------------
------------------------------------------------------------
-----tgcttgggt------tttcc------------tggccgcctcttgtatc-ttttc
gggcctgcgtgcttta-cacacacac---------tttatcaacgaatgttctttgaatg
-cccttga-tgaataatcaag----aaaaacctttgtacaactttcaacaacggatctct
tggctctcgcatcgatgaagaacgcagcgaaatgcgataagtaatgtgaattgcagaatt
cagtgaatcatcgaatctttgaacgcaccttgcgccctctggt--attccggagggcatg
cctgtttgagtgtcatttaattctcaacccacaactggcttttttctagctgggg-actg
ggctttggattgttggaggt-gtgccggccttta---tctggtcggctcctctcaaatgc
attagcgaggaccctct---ccttctttgcctctggcgtgataaacatc-ttgtttacgc
cgtcgtttgtgagtagg-------aaagggg-tcgcctggcttctaa-------------
-------aaacaaaaa-------ttattgacaacatctgacctc----------------
---------------------------------
>KUN-HKAS 12563 Spodocybe rugosiceps China: Yunan EA
ggaagtaaaagtcgtaacaaggtttccgtaggtgaacctgcggaaggatcattatcgaat
cttgacttggtg-aagctgttttgctggcctcccctgg----ggggcatgtgcacgctt-
cccaatcagttt----tctctacccacctgtgcaccctctgtaggtacc-----------
------------------------------------------------------------
------------------------------------------------------------
------------------------ggatttggaggc------------------------
------------------------------------------------------------
-----tgcttgggt------tttcc------------tggccgcctcttgtatc-ttttc
gggcctgcgtgcttta-cacacacac---------tttatcaacgaatgttctttgaatg
-cccttga-tgaataatcaag----aaaaacctttgtacaactttcaacaacggatctct
tggctctcgcatcgatgaagaacgcagcgaaatgcgataagtaatgtgaattgcagaatt
cagtgaatcatcgaatctttgaacgcaccttgcgccctctggt--attccggagggcatg
cctgtttgagtgtcatttaattctcaacccacaactggcttttttctagctgggg-actg
ggctttggattgttggaggt-gtgccggccttta---tctggtcggctcctctcaaatgc
attagcgaggaccctct---ccttctttgcctctggcgtgataaacatc-ttgtttacgc
cgtcgtttgtgagtagg-------aaagggg-tcgcctggcttctaa-------------
-------aaacaaaaa-------ttattgacaacatctgacctcaaatcaggtaggacta
cccgctgaacttaagcatatcaataagcggagg
>KUN-HKAS 73310 Spodocybe bispora China: Yunan EA
ggaagtaaaagtcgtaacaaggtttccgtaggtgaacctgcggaaggatcattatcgaat
cttgacttggtg-aagctgttttgctggccccctgctg----agggcatgtgcacgcttc
cccaatcagttt----tctctacccacctgtgcactctctgtaggtacc-----------
------------------------------------------------------------
------------------------------------------------------------
------------------------ggatttggaggc------------------------
------------------------------------------------------------
-----tgctgggtt-------ttcc------------tggccacctcttgtgtc-ttttc
ggacctgcgtgcttta-cacacacacc--------tttatcaatgaatgttctttgaatg
-cccttgattgaaaaatcaagaaaaaaaaacctttgtacaactttcaacaacggatctct
tggctctcgcatcgatgaagaacgcagcgaaatgcgataagtaatgtgaattgcagaatt
cagtgaatcatcgaatctttgaacgcaccttgcgccctctggt--attccggagggcatg
cctgtttgagtgtcatttaattctcaacccacaactggctttttcttggctgggg--gtg
ggctttggattgttggaggt-gtgccggcctt-----tctggtcggctcctctcaaatgc
attagcgaggaccctct---ccttatttgcctctggcgtgataaacatc-atgtttacgc
cgtcgtttgcgagtagg-------aaaggagctttcctggcttctag-------------
--------aacaaaaatacccctttattgac-acatctgacctcaaatcaggtaggacta
cccgctgaacttaagcatatcaataagcggagg
>KUN-HKAS 73332 Spodocybe bispora China: Yunan EA
ggaagtaaaagtcgtaacaaggtttccgtaggtgaacctgcggaaggatcattatcgaat
cttgacttggtg-aagctgttttgctggccccctgctg----agggcatgtgcacgcttc
cccaatcagttt----tctctacccacctgtgcactctctgtaggtacc-----------
------------------------------------------------------------
------------------------------------------------------------
------------------------ggatttggaggc------------------------
------------------------------------------------------------
-----tgctgggtt-------ttcc------------tggccacctcttgtgtctttttc
ggacctgcgtgcttta-cacacacacc--------tttatcaatgaatgttctttgaatg
-cccttgattgaaaaatcaag-aaaaaaaacctttgtacaactttcaacaacggatctct
tggctctcgcatcgatgaagaacgcagcgaaatgcgataagtaatgtgaattgcagaatt
cagtgaatcatcgaatctttgaacgcaccttgcgccctctggt--attccggagggcatg
cctgtttgagtgtcatttaattctcaacccacaactggctttttcttggctgggg--gtg
ggctttggattgttggaggt-gtgccggcctt-----tctggtcggctcctctcaaatgc
attagcgaggaccctct---ccttatttgcctctggcgtgataaacatc-atgtttacgc
cgtcgtttgcgagtagg-------aaaggagctttcctggcttctaa-------------
--------aacaaaagtacccctttattgac-acatctgacctcaaatcaggtaggacta
cccgctgaacttaagcatatcaataagcggagg
>KUN-HKAS 112564 Spodocybe bispora China: Yunan EA
ggaagtaaaagtcgtaacaaggtttccgtaggtgaacctgcggaaggatcattatcgaat
cttgacttggtg-aagctgttttgctggccccctgctg----agggcatgtgcacgcttc
cccaatcagttt----tctctacccacctgtgcactctctgtaggtacc-----------
------------------------------------------------------------
------------------------------------------------------------
------------------------ggatttggaggc------------------------
------------------------------------------------------------
-----tgctgggtt-------ttcc------------tggccacctcttgtgtctttttc
ggacctgcgtgcttta-cacacacacc--------tttatcaatgaatgttctttgaatg
-cccttgattgaaaaatcaagaaaaaaaaacctttgtacaactttcaacaacggatctct
tggctctcgcatcgatgaagaacgcagcgaaatgcgataagtaatgtgaattgcagaatt
cagtgaatcatcgaatctttgaacgcaccttgcgccctctggt--attccggagggcatg
cctgtttgagtgtcatttaattctcaacccacaactggctttttcttggctgggg--gtg
ggctttggattgttggaggt-gtgccggcctt-----tctggtcggctcctctcaaatgc
attagcgaggaccctct---ccttatttgcctctggcgtgataaacatc-atgtttacgc
cgtcgtttgcgagtagg-------aaaggagctttcctggcttctaa-------------
--------aacaaaagtacccctttattgac-acatctgacctcaaatcaggtaggacta
cccgctgaacttaagcatatcaataagcggagg
>KUN-HKAS 112565 Spodocybe sp. 2 China: Yunan EA
ggaagtaaaagtcgtaacaaggtttccgtaggtgaacctgcggaaggatcattatcgaat
cttgacttggtgaaagctgttttgctggcccctcctgg----cgggcatgtgcacgcttt
cccaatcagttt----tctctacccacctgtgcaccctctgtaggtacc-----------
------------------------------------------------------------
------------------------------------------------------------
------------------------ggatttggaggct-----------------------
------------------------------------------------------------
-----tgctgggtt----tttatcc------------tggctgccttttgtatcttttcg
gggcctgcgtgctttt-tacacacacac----ctttttatcaacgaatgttctttgaatg
-cacttga-tgaacaatcaag----aaaaacctttgtacaactttcaacaacggatctct
tggctctcgcatcgatgaagaacgcagcgaaatgcgataagtaatgtgaattgcagaatt
cagtgaatcatcgaatctttgaacgcaccttgcgccctctggt--attccggagggcatg
cctgtttgagtgtcatttaattctcaacccacgaccggc-tttttctagttgggc--atg
ggctttggattgttggaggt-gtgctggccaatt---tctggtcggctcctctcaaatgc
attagcgaggaccctct---ccttctttgcctctggcgtgataaacatctttgtttacgc
cgtcgtttgcgagtaggaaata--aaaggggtcaacctggcttctaa-------------
--------aacaaaaa-------acgttgacaacatctgacctcaaatcaggtaggacta
cccgctgaacttaagcatatcaataagcggagg
>GDGM70059 Hygrophorus eburneus
------------------------------------------------------------
-------------------------------------------caccatgtgcactctt-
------------------------------------------------------------
------------------------------------------------------------
------------------------------------------------------------
------------------------------------------------------------
------------------------------------------------------------
-------------------------------------tgtaggccgactttgtttg----
--gtctatgtctttttaaatacacccaa-------aaagtttcagaatgttaaatcataa
-gcttgtt-ttgcaagct-------gaaaaaattaatacaactttcaacaacggatctct
tggctctcgcatcgatgaagaacgcagcgaaatgcgataagtaatgtgaattgcagaatt
cagtgaatcatcgaatctttgaacgcaccttgcgctccttggt--attccgaggagcatg
cctgtttgagtgtcattaaattctcaatcttcttcaaacttgctttgta--------aga
ggctttggat--ttggagtg-ttgctggcctt---------gtcggctcctcttaaatgt
attagcttggatctttt---tgcagataagctttagtttgataaatatc------tatgc
taattgcttttgaaaca-------aaatgccagcttccaattgttgttgttcatacaact
c----------------------tctttgac---atttgacctcaaa-------------
---------------------------------
